# Supplementary material for: IgG1 memory B cells keep the memory of IgE responses
Source: Nat Commun. 2017 Sep 21;8:641. doi: 10.1038/s41467-017-00723-0 (PMC5608722; doi:10.1038/s41467-017-00723-0)
Supplement: Supplementary file 3 — Supplementary Dataset 1 [file 41467_2017_723_MOESM3_ESM.xlsx]

## Sheet: SD 1a. Hi aff CDR3nt all cc
Supplementary Dataset 1a
Frequency of individual nucleotide sequences encoding high affinity CDR3s donor precursor DP IgG1 MBC and their IgE and IgG1 progenies.
The list contains all high affinity CDR3 sequences in the database corresponding to one experiment. Data is shown for donor IgG1 MBC subset and their progenies.
			Frequency of nucleotide encoding sequence reads (cc) in progeny from Secondary Immunization												Donor-Prim.Imm.
			IgE progenie of DP in spleen			IgE progenie of DP in BM			IgG1 progenie of DP in spleen			IgG1 progenie of DP in BM			DP IgG1 MBC (cc)
hi aff CDR3 ID	hi aff CDR3 aa seq	hi aff CDR3 nucleotide sequence	Mouse 1	Mouse 2	Mouse 3	Mouse 1	Mouse 2	Mouse 3	Mouse 1	Mouse 2	Mouse 3	Mouse 1	Mouse 2	Mouse 3
s1	CARRETYDESGFTYW	TGCGCAAGACGGGAGACATACGACGAGAGCGGGTTTACTTACTGG		7		12			1	10	1	39	3	1	1
s1	CARRETYDESGFTYW	TGTGCAAGACGGGAGACGTATGACGAGAGCGGGTTCACTTACTGG											1
s1	CARRETYDESGFTYW	TGTGCAAGACGGGAGACGTATGACGAAAGCGGGTTTACTTACTGG						1
s1	CARRETYDESGFTYW	TGTGCACGACGGGAAACGTACGACGAGAGCGGGTTTACTTACTGG								1
s1	CARRETYDESGFTYW	TGTGCAAGACGGGAGACGTACGACGAGTCCGGGTTTACTTACTGG
s1	CARRETYDESGFTYW	TGTGCAAGACGGGAGACGTACGACGAGAGCGGGTTCACCTACTGG									1
s1	CARRETYDESGFTYW	TGTGCAAGACGGGAGACGTACGACGAGAGCGGCTTTACCTACTGG
s1	CARRETYDESGFTYW	TGTGCAAGGCGGGAGACGTACGACGAGAGCGGATTTACTTACTGG			145		1	2	2		1227		7		13
s1	CARRETYDESGFTYW	TGTGCAAGACGGGAGACTTACGACGAGAGCGGGTTTACGTACTGG												1
s1	CARRETYDESGFTYW	TGTGCAAGACGTGAGACGTACGACGAAAGCGGATTTACTTACTGG
s1	CARRETYDESGFTYW	TGTGCAAGGCGGGAAACTTACGACGAGAGCGGGTTTACTTACTGG		4						2
s1	CARRETYDESGFTYW	TGTGCTAGACGGGAAACTTACGACGAGAGCGGGTTTACTTACTGG					1
s1	CARRETYDESGFTYW	TGTGCAAGACGGGAGACGTACGACGAGAGCGGTTTTACATACTGG								1
s1	CARRETYDESGFTYW	TGTGCTAGACGGGAGACATACGACGAGAGCGGCTTTACTTACTGG				3
s1	CARRETYDESGFTYW	TGTGCAAGACGGGAGACTTACGACGAGAGCGGATTTACCTACTGG								1			3
s1	CARRETYDESGFTYW	TGTGCTAGACGGGAGACGTACGACGAGAGCGGCTTTACTTACTGG				16					1	4
s1	CARRETYDESGFTYW	TGTGCGAGGCGGGAGACGTACGACGAGAGCGGATTTACATACTGG									1
s1	CARRETYDESGFTYW	TGCGCGAGACGGGAGACGTACGACGAGAGCGGATTTACTTACTGG			2						8
s1	CARRETYDESGFTYW	TGTGCAAGACGGGAGACATACGACGAGAGCGGCTTTACGTACTGG				3
s1	CARRETYDESGFTYW	TGTGCAAGACGGGAGACGTACGACGAGAGCGGATTTACTTATTGG			161				2
s1	CARRETYDESGFTYW	TGCGCAAGACGGGAGACGTACGACGAGAGCGGATTTACTTATTGG			2
s1	CARRETYDESGFTYW	TGTGCAAGACGGGAAACCTACGACGAGAGCGGATTTACTTACTGG												1
s1	CARRETYDESGFTYW	TGTGCAAGACGGGAAACGTACGACGAGAGCGGGTTCACTTACTGG												1
s1	CARRETYDESGFTYW	TGTGCAAGGCGGGAGACTTACGACGAGAGCGGGTTCACTTACTGG								1			1
s1	CARRETYDESGFTYW	TGTGCAAGGCGGGAGACTTACGACGAGAGCGGTTTTACTTACTGG								1
s1	CARRETYDESGFTYW	TGTGCAAGACGGGAGACGTACGACGAGAGCGGTTTTACTTACTGG												2	3
s1	CARRETYDESGFTYW	TGTGCACGACGGGAGACGTACGACGAGAGCGGATTTACTTACTGG								4
s1	CARRETYDESGFTYW	TGTGCAAGGCGGGAGACGTACGACGAGAGCGGGTTTACTTACTGG		2752	6	4	2	3	16	12543	30	16	14	10	11
s1	CARRETYDESGFTYW	TGTGCTAGGCGGGAGACATACGACGAGAGCGGCTTTACTTACTGG				1
s1	CARRETYDESGFTYW	TGTGCAAGACGGGAGACGTACGATGAGAGCGGGTTTACTTACTGG
s1	CARRETYDESGFTYW	TGTGCAAGACGGGAGACATACGACGAGAGCGGTTTTACTTACTGG											2	2	1
s1	CARRETYDESGFTYW	TGTGCACGACGGGAGACATACGACGAGAGTGGATTTACTTACTGG
s1	CARRETYDESGFTYW	TGTGCAAGACGGGAGACGTACGACGAGAGCGGATTCACTTACTGG		1						2			4
s1	CARRETYDESGFTYW	TGTGCAAGACGGGAGACGTACGACGAGAGCGGATTTACATACTGG											4
s1	CARRETYDESGFTYW	TGTGCAAGACGGGAGACCTACGACGAGAGCGGGTTTACCTACTGG		1
s1	CARRETYDESGFTYW	TGCGCAAGGCGGGAGACGTACGACGAGAGCGGCTTTACTTACTGG	1
s1	CARRETYDESGFTYW	TGTGCAAGACGGGAAACTTATGACGAGAGCGGGTTTACTTACTGG								2				2
s1	CARRETYDESGFTYW	TGTGCCAGACGGGAAACATACGACGAGAGCGGGTTTACTTACTGG				1
s1	CARRETYDESGFTYW	TGTGCCAGACGGGAGACTTACGACGAGAGCGGATTTACTTACTGG				1
s1	CARRETYDESGFTYW	TGTGCAAGACGGGAGACGTATGACGAGAGCGGCTTTACTTACTGG			1
s1	CARRETYDESGFTYW	TGTGCAAGGCGGGAGACGTACGACGAGAGCGGGTTTACCTACTGG									1
s1	CARRETYDESGFTYW	TGTGCAAGACGTGAGACCTACGACGAGAGCGGGTTTACTTACTGG				1
s1	CARRETYDESGFTYW	TGTGCAAGACGGGAGACGTACGACGAGAGTGGATTCACTTACTGG			1
s1	CARRETYDESGFTYW	TGTGCCAGGCGGGAGACATACGACGAGAGCGGATTTACTTACTGG				1
s1	CARRETYDESGFTYW	TGTGCACGACGGGAGACGTACGACGAAAGCGGGTTTACTTACTGG
s1	CARRETYDESGFTYW	TGTGCAAGACGGGAGACGTACGACGAGAGCGGCTTTACTTATTGG			1
s1	CARRETYDESGFTYW	TGTGCTAGACGGGAGACATACGACGAGAGCGGATTTACTTACTGG										1
s1	CARRETYDESGFTYW	TGTGCAAGACGAGAGACATACGACGAGAGCGGGTTTACTTACTGG	1								1			1
s1	CARRETYDESGFTYW	TGTGCAAGACGGGAGACGTACGACGAGAGCGGCTTTACTTACTGG	40	3		22	2		2			25	5		2
s1	CARRETYDESGFTYW	TGTGCACGGCGGGAGACGTACGACGAGAGCGGGTTTACGTACTGG								1
s1	CARRETYDESGFTYW	TGTGCCAGACGGGAGACATACGACGAGAGCGGGTTTACTTACTGG			1	10			1
s1	CARRETYDESGFTYW	TGTGCGAGGCGGGAGACGTACGACGAGAGCGGATTTACTTACTGG			1
s1	CARRETYDESGFTYW	TGTGCGAGACGGGAGACGTACGACGAGAGCGGATTTACTTATTGG			1						7
s1	CARRETYDESGFTYW	TGTGCAAGACGGGAGACTTACGACGAGAGCGGATTTACTTATTGG											1
s1	CARRETYDESGFTYW	TGTGCACGGCGGGAGACGTACGACGAGAGCGGATTTACTTACTGG			1
s1	CARRETYDESGFTYW	TGTGCAAGACGTGAGACCTACGACGAGAGCGGATTTACTTACTGG				1
s1	CARRETYDESGFTYW	TGTGCGAGGCGGGAAACGTACGACGAGAGCGGGTTTACTTACTGG								1
s1	CARRETYDESGFTYW	TGTGCAAGACGCGAGACGTACGACGAGAGCGGATTTACTTACTGG
s1	CARRETYDESGFTYW	TGTGCGAGGCGGGAGACGTACGACGAGAGCGGGTTCACTTACTGG								1
s1	CARRETYDESGFTYW	TGTGCGAGGCGGGAGACGTACGACGAGAGCGGGTTTACGTACTGG								1
s1	CARRETYDESGFTYW	TGTGCAAGACGGGAGACGTACGACGAAAGCGGGTTTACTTACTGG					10	2
s1	CARRETYDESGFTYW	TGTGCAAGGCGGGAAACATACGACGAGAGCGGGTTTACTTACTGG			1				1	2	4			4
s1	CARRETYDESGFTYW	TGTGCAAGACGGGAGACGTACGACGAGAGCGGGTTTACCTACTGG					1	1							3
s1	CARRETYDESGFTYW	TGTGCAAGACGGGAAACGTACGACGAGAGCGGGTTTACTTACTGG		47		2	34	1	1	39				12	3
s1	CARRETYDESGFTYW	TGTGCAAGACGGGAAACATACGACGAGAGCGGATTTACTTACTGG			7					1	37		3	13	1
s1	CARRETYDESGFTYW	TGCGCAAGACGGGAAACTTACGACGAGAGCGGGTTTACTTACTGG		1			3			1
s1	CARRETYDESGFTYW	TGTGCAAGACGGGAGACGTACGACGAGAGCGGATTTACTTACTGG	96	39	29190	9	11	8	119	226	206643	255	453	271	401
s1	CARRETYDESGFTYW	TGTGCAAGACGGGAGACGTATGACGAGAGCGGATTTACTTACTGG						1	1			4	10	32
s1	CARRETYDESGFTYW	TGCGCCAGACGGGAGACATACGACGAGAGCGGGTTTACTTACTGG		1
s1	CARRETYDESGFTYW	TGTGCAAGACGGGAGACTTACGACGAGAGCGGGTTCACTTACTGG					2	1				2
s1	CARRETYDESGFTYW	TGTGCAAGACGGGAGACGTATGACGAGAGTGGATTTACTTACTGG									3
s1	CARRETYDESGFTYW	TGTGCAAGACGGGAGACGTACGACGAAAGCGGCTTTACTTACTGG						1
s1	CARRETYDESGFTYW	TGTGCAAGACGGGAGACATACGACGAGAGCGGGTTTACTTACTGG	30	323	102	1718	28	9	107	2210	80	6464	274	138	52
s1	CARRETYDESGFTYW	TGTGCAAGACGGGAAACGTACGACGAGAGCGGGTTTACCTACTGG					1
s1	CARRETYDESGFTYW	TGTGCAAGACGGGAGACCTACGACGAGAGCGGGTTTACTTACTGG		2			2			29			44	3	2
s1	CARRETYDESGFTYW	TGTGCAAGACGGGAGACGTACGACGAGAGCGGGTTCACTTACTGG			3	1		2							2
s1	CARRETYDESGFTYW	TGTGCAAGACGTGAGACTTACGACGAGAGCGGATTTACTTACTGG									4
s1	CARRETYDESGFTYW	TGTGCAAGACGGGAGACATATGACGAGAGCGGCTTTACTTACTGG						1
s1	CARRETYDESGFTYW	TGTGCAAGACGGGAAACGTACGACGAGAGTGGGTTTACTTACTGG					1
s1	CARRETYDESGFTYW	TGTGCAAGACGGGAAACTTACGACGAGAGCGGATTTACTTACTGG					1			4	6
s1	CARRETYDESGFTYW	TGCGCAAGACGGGAGACGTACGACGAGAGCGGATTTACCTACTGG									6
s1	CARRETYDESGFTYW	TGTGCAAGACGGGAAACTTACGACGAGAGCGGGTTTACCTACTGG					1			1
s1	CARRETYDESGFTYW	TGTGCTAGACGGGAGACGTACGACGAGAGCGGGTTTACTTACTGG										282
s1	CARRETYDESGFTYW	TGTGCAAGACGGGAGACGTATGACGAGAGCGGATTTACGTACTGG												2
s1	CARRETYDESGFTYW	TGCGCAAGGCGGGAGACGTACGACGAGAGCGGATTTACTTACTGG									9				2
s1	CARRETYDESGFTYW	TGTGCAAGACGAGAGACATACGACGAGAGCGGGTTTACATACTGG										1
s1	CARRETYDESGFTYW	TGCGCAAGACGGGAGACGTACGACGAGAGCGGATTTACTTACTGG									1152	3	4	3	2
s1	CARRETYDESGFTYW	TGTGCAAGACGGGAAACATACGACGAGAGCGGGTTTACCTACTGG												2
s1	CARRETYDESGFTYW	TGTGCAAGACGGGAAACATACGACGAGAGCGGGTTTACGTACTGG												2
s1	CARRETYDESGFTYW	TGTGCAAGACGGGAGACATACGACGAAAGCGGGTTTACTTACTGG					1
s1	CARRETYDESGFTYW	TGCGCAAGACGGGAGACTTACGACGAGAGCGGATTTACTTACTGG								1			1
s1	CARRETYDESGFTYW	TGTGCAAGACGGGAAACTTACGACGAGAGTGGGTTTACTTACTGG											1
s1	CARRETYDESGFTYW	TGCGCAAGACGGGAGACATATGACGAGAGCGGGTTTACTTACTGG										1
s1	CARRETYDESGFTYW	TGCGCAAGACGGGAGACGTATGACGAGAGCGGGTTTACTTACTGG										1	1
s1	CARRETYDESGFTYW	TGTGCAAGGCGGGAGACGTATGACGAGAGCGGGTTTACTTACTGG												5
s1	CARRETYDESGFTYW	TGTGCAAGACGGGAGACGTATGACGAGAGCGGGTTTACCTACTGG												4
s1	CARRETYDESGFTYW	TGTGCGAGACGGGAAACTTACGACGAGAGCGGGTTTACTTACTGG		1			1			2				1
s1	CARRETYDESGFTYW	TGTGCAAGACGGGAAACATACGACGAGAGCGGCTTTACTTACTGG		2		7	2							2
s1	CARRETYDESGFTYW	TGTGCAAGACGGGAAACTTACGACGAAAGCGGGTTTACTTACTGG		2			1			1
s1	CARRETYDESGFTYW	TGTGCACGGCGGGAGACGTACGACGAGAGCGGGTTTACCTACTGG		1
s1	CARRETYDESGFTYW	TGTGCAAGACGGGAGACATACGACGAGAGCGGGTTCACTTACTGG		2							4
s1	CARRETYDESGFTYW	TGCGCAAGACGGGAGACGTACGACGAGAGCGGGTTTACTTACTGG		2	4	1							5	1	1
s1	CARRETYDESGFTYW	TGTGCAAGACGGGAGACTTACGACGAGAGCGGTTTTACTTACTGG									2
s1	CARRETYDESGFTYW	TGTGCAAGACGGGAGACTTATGACGAGAGCGGATTTACTTACTGG									2
s1	CARRETYDESGFTYW	TGTGCAAGACGGGAGACATATGACGAGAGCGGGTTTACTTACTGG		2				2	11	19	1	100	3	35
s1	CARRETYDESGFTYW	TGTGCAAGACGGGAAACATATGACGAGAGCGGGTTTACTTACTGG												3
s1	CARRETYDESGFTYW	TGTGCAAGACGGGAGACGTACGACGAGAGCGGGTTTACTTACTGG	34	188	473	147			41	476	2777	716	467	134	213
s1	CARRETYDESGFTYW	TGTGCAAGACGGGAGACATACGACGAGAGCGGATTTACGTACTGG											1
s1	CARRETYDESGFTYW	TGTGCAAGACGAGAGACGTACGACGAGAGCGGGTTTACTTACTGG					1	1						1
s1	CARRETYDESGFTYW	TGTGCAAGGCGGGAGACATATGACGAGAGCGGGTTTACTTACTGG										2
s1	CARRETYDESGFTYW	TGTGCAAGACGGGAGACATACGACGAGAGTGGATTTACTTACTGG											1
s1	CARRETYDESGFTYW	TGCGCAAGACGAGAGACATACGACGAGAGCGGGTTTACTTACTGG										1
s1	CARRETYDESGFTYW	TGTGCAAGACGGGAAACGTACGACGAAAGCGGGTTTACTTACTGG					1
s1	CARRETYDESGFTYW	TGCGCAAGACGGGAGACTTACGACGAGAGCGGGTTTACTTACTGG		3						14			16
s1	CARRETYDESGFTYW	TGTGCAAGACGTGAGACGTACGACGAGAGCGGGTTTACTTACTGG		1										1
s1	CARRETYDESGFTYW	TGTGCAAGGCGGGAAACGTATGACGAGAGCGGGTTTACTTACTGG												1
s1	CARRETYDESGFTYW	TGTGCAAGGCGGGAGACTTACGACGAGAGCGGGTTTACTTACTGG					1		1			2	31	1	1
s1	CARRETYDESGFTYW	TGTGCCAGACGGGAAACGTACGACGAGAGCGGGTTTACTTACTGG		1
s1	CARRETYDESGFTYW	TGTGCAAGACGGGAGACATACGACGAGAGCGGGTTTACTTATTGG		3	1
s1	CARRETYDESGFTYW	TGTGCAAGACGGGAGACATACGACGAGAGTGGGTTTACTTACTGG						1
s1	CARRETYDESGFTYW	TGTGCAAGACGGGAGACCTACGACGAGAGCGGTTTTACTTACTGG										1
s1	CARRETYDESGFTYW	TGTGCTAGACGGGAGACGTACGACGAGAGCGGGTTCACTTACTGG			2
s1	CARRETYDESGFTYW	TGTGCGAGACGGGAGACGTACGACGAGAGCGGCTTTACTTACTGG				1						1
s1	CARRETYDESGFTYW	TGTGCAAGACGGGAGACATACGACGAGAGCGGATTTACTTACTGG	13	3					3	36		68	15	6	2
s1	CARRETYDESGFTYW	TGTGCAAGACGGGAAACCTACGACGAGAGTGGTTTTACTTACTGG								1
s1	CARRETYDESGFTYW	TGTGCTAGACGGGAGACATACGACGAGAGCGGGTTTACTTACTGG				30						99
s1	CARRETYDESGFTYW	TGTGCAAGACGGGAAACTTACGACGAGAGCGGGTTCACTTACTGG								1
s1	CARRETYDESGFTYW	TGTGCAAGACGGGAAACTTACGACGAGAGCGGGTTTACATACTGG								1
s1	CARRETYDESGFTYW	TGTGCAAGACGGGAGACTTACGACGAGAGCGGCTTTACTTACTGG	4	6		3	1		1			12
s1	CARRETYDESGFTYW	TGTGCTAGACGGGAGACGTACGACGAGAGCGGATTTACATACTGG									1
s1	CARRETYDESGFTYW	TGTGCCAGACGGGAAACTTACGACGAGAGCGGATTTACTTACTGG		1		2
s1	CARRETYDESGFTYW	TGTGCAAGACGAGAAACTTACGACGAGAGCGGGTTTACTTACTGG						1
s1	CARRETYDESGFTYW	TGTGCAAGACGGGAGACATACGACGAGAGCGGATTTACCTACTGG			2							1
s1	CARRETYDESGFTYW	TGTGCAAGACGCGAGACGTACGACGAGAGCGGGTTTACTTACTGG												1
s1	CARRETYDESGFTYW	TGTGCAAGACGGGAGACATACGACGAGAGCGGGTTTACCTACTGG				12				11
s1	CARRETYDESGFTYW	TGCGCAAGACGGGAGACTTATGACGAGAGCGGGTTTACTTACTGG								1
s1	CARRETYDESGFTYW	TGTGCTAGACGGGAGACATACGACGAGAGTGGGTTTACTTACTGG										2
s1	CARRETYDESGFTYW	TGTGCAAGACGGGAGACGTATGACGAGAGCGGATTTACCTACTGG
s1	CARRETYDESGFTYW	TGCGCAAGGCGGGAGACGTACGACGAGAGCGGGTTCACTTACTGG								1
s1	CARRETYDESGFTYW	TGTGCTAGACGGGAGACGTACGACGAGAGCGGATTTACTTACTGG				5						12	3
s1	CARRETYDESGFTYW	TGCGCACGGCGGGAGACGTACGACGAGAGCGGGTTTACTTACTGG								1
s1	CARRETYDESGFTYW	TGCGCGAGACGGGAGACATACGACGAGAGCGGGTTTACTTACTGG								1
s1	CARRETYDESGFTYW	TGTGCGAGACGGGAGACGTACGACGAGAGCGGGTTTACTTACTGG		1				1			16	5		2
s1	CARRETYDESGFTYW	TGTGCACGACGGGAAACTTACGACGAGAGCGGGTTTACTTACTGG		1
s1	CARRETYDESGFTYW	TGTGCAAGACGGGAGACGTATGACGAGAGCGGGTTTACTTACTGG			3		1		11	10	15	15	6		2
s1	CARRETYDESGFTYW	TGTGCCAGACGGGAAACGTACGACGAGAGCGGATTTACTTACTGG		1
s1	CARRETYDESGFTYW	TGTGCAAGACGGGAGACATACGACGAGAGCGGTTTCACTTACTGG										1
s1	CARRETYDESGFTYW	TGTGCAAGACGGGAGACGTACGACGAGAGCGGGTTTACATACTGG
s1	CARRETYDESGFTYW	TGTGCCAGGCGGGAGACGTACGACGAGAGCGGGTTTACTTACTGG												1
s1	CARRETYDESGFTYW	TGTGCAAGACGTGAGACGTACGACGAAAGCGGGTTTACTTACTGG
s1	CARRETYDESGFTYW	TGTGCAAGACGTGAGACATACGACGAGAGCGGCTTTACTTACTGG
s1	CARRETYDESGFTYW	TGTGCAAGACGGGAGACATATGACGAGAGCGGATTTACTTACTGG										1
s1	CARRETYDESGFTYW	TGCGCAAGGCGGGAGACATACGACGAGAGCGGGTTTACTTACTGG										1
s1	CARRETYDESGFTYW	TGTGCAAGACGGGAGACATATGACGAGAGCGGGTTTACCTACTGG										1
s1	CARRETYDESGFTYW	TGTGCGAGACGGGAGACGTACGACGAGAGCGGATTTACTTACTGG								3	1074				2
s1	CARRETYDESGFTYW	TGTGCAAGACGTGAGACATACGACGAGAGCGGGTTTACTTACTGG									1
s1	CARRETYDESGFTYW	TGTGCAAGACGGGAGACCTACGACGAAAGCGGGTTTACTTACTGG					1
s1	CARRETYDESGFTYW	TGTGCGAGACGGGAGACATACGACGAGAGCGGGTTTACTTACTGG	1	2						14			3	1
s1	CARRETYDESGFTYW	TGTGCAAGGCGGGAAACTTACGACGAGAGCGGCTTTACTTACTGG	1
s1	CARRETYDESGFTYW	TGTGCACGACGGGAGACGTACGACGAGAGCGGTTTTACTTACTGG													1
s1	CARRETYDESGFTYW	TGTGCAAGGCGGGAAACATACGACGAGAGCGGCTTTACTTACTGG	1											1
s1	CARRETYDESGFTYW	TGTGCAAGACGGGAGACGTACGACGAAAGCGGATTTACTTACTGG	2
s1	CARRETYDESGFTYW	TGTGCAAGGCGGGAGACCTACGACGAGAGCGGCTTTACTTACTGG							1
s1	CARRETYDESGFTYW	TGTGCAAGACGGGAGACGTATGACGAGAGCGGCTTTACTTATTGG													1
s1	CARRETYDESGFTYW	TGTGCAAGACGGGAGACGTACGACGAGAGCGGATTTACGTACTGG	1					1
s1	CARRETYDESGFTYW	TGTGCAAGACGGGAAACTTACGACGAGAGCGGGTTTACTTACTGG	2	132	2	21	152	2		198	6	3	14	15	2
s1	CARRETYDESGFTYW	TGTGCACGACGGGAGACTTACGACGAGAGCGGGTTTACTTACTGG							1
s1	CARRETYDESGFTYW	TGTGCAAGACGGGAGACGTACGACGAGAGTGGGTTTACTTACTGG													1
s1	CARRETYDESGFTYW	TGTGCAAGACGGGAGACTTACGACGAGAGCGGGTTTACTTACTGG	1	246	11	34	43	2	13	2238	105	225	1939	15	21
s1	CARRETYDESGFTYW	TGTGCAAGACGAGAGACGTATGACGAGAGCGGGTTTACTTACTGG
s1	CARRETYDESGFTYW	TGTGCAAGACGGGAGACTTACGACGAGAGCGGATTTACTTACTGG	1	7			2		1	59		2	143
s1	CARRETYDESGFTYW	TGTGCAAGACGGGAGACCTACGACGAGAGCGGATTTACTTACTGG						1
s1	CARRETYDESGFTYW	TGTGCAAGACGGGAGACTTACGACGAGAGCGGGTTTACCTACTGG									1
s1	CARRETYDESGFTYW	TGTGCAAGACGGGAGACATACGACGAGAGCGGCTTTACTTACTGG	875	8	10	618	7	7	2		5	489	5	7
s1	CARRETYDESGFTYW	TGTGCGAGGCGGGAGACATACGACGAGAGCGGCTTTACTTACTGG	1
s1	CARRETYDESGFTYW	TGTGCAAGACGGGAAACATACGACGAGAGTGGGTTTACTTACTGG			1
s1	CARRETYDESGFTYW	TGTGCCAGACGGGAGACATACGACGAGAGCGGATTTACTTACTGG				2
s1	CARRETYDESGFTYW	TGTGCGAGACGGGAGACATACGACGAGAGCGGCTTTACTTACTGG	5
s1	CARRETYDESGFTYW	TGTGCAAGGCGGGAGACCTACGACGAGAGCGGGTTTACTTACTGG											1
s1	CARRETYDESGFTYW	TGCGCAAGACGGGAGACATACGACGAGAGCGGCTTTACTTACTGG	5			8
s1	CARRETYDESGFTYW	TGTGCAAGGCGGGAGACGTACGACGAGAGCGGGTTTACTTATTGG													1
s1	CARRETYDESGFTYW	TGTGCAAGACGGGAGACTTATGACGAGAGCGGGTTTACTTACTGG							1					5
s1	CARRETYDESGFTYW	TGTGCAAGACGAGAGACGTACGACGAGAGCGGCTTTACTTACTGG									1
s1	CARRETYDESGFTYW	TGTGCAAGACGGGAGACATACGACGAGAGTGGCTTTACTTACTGG
s1	CARRETYDESGFTYW	TGCGCAAGACGGGAGACATACGACGAGAGCGGATTTACTTACTGG				1				1	7	1		1
s1	CARRETYDESGFTYW	TGTGCACGACGGGAGACGTACGACGAGAGCGGGTTTACTTACTGG	1	2						13					2
s1	CARRETYDESGFTYW	TGCGCAAGGCGGGAGACGTACGACGAGAGCGGGTTTACTTACTGG								90
s1	CARRETYDESGFTYW	TGTGCAAGGCGGGAGACATACGACGAGAGCGGCTTTACTTACTGG	88		1	5	1	1	53			5
s1	CARRETYDESGFTYW	TGTGCGAGGCGGGAGACGTACGACGAGAGCGGGTTTACTTACTGG								68
s1	CARRETYDESGFTYW	TGTGCGAGGCGGGAGACATACGACGAGAGCGGGTTTACTTACTGG											1
s1	CARRETYDESGFTYW	TGTGCAAGACGGGAGACATACGACGAAAGCGGCTTTACTTACTGG
s1	CARRETYDESGFTYW	TGTGCAAGACGTGAGACGTATGACGAGAGCGGGTTTACTTACTGG													1
s1	CARRETYDESGFTYW	TGTGCAAGGCGGGAGACGTACGACGAGAGCGGCTTTACTTACTGG	5		1				3
s1	CARRETYDESGFTYW	TGTGCAAGACGGGAAACTTACGACGAGAGCGGTTTTACTTACTGG		1
s1	CARRETYDESGFTYW	TGTGCGAGACGGGAGACTTACGACGAGAGCGGGTTTACTTACTGG								13	1		12	1	1
s1	CARRETYDESGFTYW	TGTGCAAGGCGGGAGACATACGACGAGAGCGGCTTCACTTACTGG	1
s1	CARRETYDESGFTYW	TGTGCAAGGCGGGAGACATACGACGAGAGCGGGTTTACTTACTGG	1			15			18			68	5	2	1
s1	CARRETYDESGFTYW	TGTGCAAGACGCGAGACTTACGACGAGAGCGGGTTTACTTACTGG													1
s1	CARRETYDESGFTYW	TGTGCGAGACGGGAGACTTACGACGAGAGCGGATTTACTTACTGG											1
s1	CARRETYDESGFTYW	TGTGCAAGACGGGAGACTTACGACGAGAGCGGGTTTACTTATTGG													1
s1	CARRETYDESGFTYW	TGTGCAAGAAGGGAGACGTACGACGAGAGCGGGTTTACTTACTGG				1
s1	CARRETYDESGFTYW	TGTGCAAGGCGGGAGACATACGACGAGAGCGGGTTTACCTACTGG							1
s1	CARRETYDESGFTYW	TGTGCTAGGCGGGAGACGTACGACGAGAGCGGGTTTACTTACTGG										3
s1	CARRETYDESGFTYW	TGTGCAAGGCGGGAGACATACGACGAAAGCGGCTTTACTTACTGG	1
s1	CARRETYDESGFTYW	TGTGCAAGACGAGAGACGTACGACGAGAGCGGATTTACTTACTGG							1
s1	CARRETYDESGFTYW	TGTGCAAGACGGGAAACTTACGACGAGAGCGGCTTTACTTACTGG	1				2					1
s1	CARRETYDESGFTYW	TGCGCTAGACGGGAGACGTACGACGAGAGCGGGTTTACTTACTGG
s1	CARRETYDESGFTYW	TGTGCAAGGCGGGAGACATATGACGAGAGCGGCTTTACTTACTGG						1
s1	CARRETYDESGFTYW	TGCGCTAGACGGGAGACGTACGACGAGAGCGGATTTACTTACTGG
s1	CARRETYDESGFTYW	TGTGCAAGACGGGAAACTTACGACGAGAGCGGCTTTACCTACTGG		1
s1	CARRETYDESGFTYW	TGTGCAAGACGGGAGACATACGACGAGAGCGGGTTTACGTACTGG
s1	CARRETYDESGFTYW	TGTGCAAGACGGGAAACGTACGACGAGAGCGGCTTTACTTACTGG	1	1				1
s1	CARRETYDESGFTYW	TGTGCAAGACGGGAAACGTACGACGAGAGCGGATTTACTTACTGG	1											4
s1	CARRETYDESGFTYW	TGTGCAAGACGGGAGACATACGACGAGAGCGGCTTCACTTACTGG	4
s1	CARRETYDESGFTYW	TGTGCAAGACGGGAAACCTACGACGAGAGCGGGTTTACTTACTGG		1			2			1			1	2
s1	CARRETYDESGFTYW	TGTGCAAGACGGGAAACGTACGACGAGAGCGGGTTTACTTATTGG		1
s1	CARRETYDESGFTYW	TGTGCAAGACGGGAAACATACGACGAGAGCGGGTTTACTTACTGG	1	5			1		2	33	42		4		2
s1	CARRETYDESGFTYW	TGTGCAAGACGGGAAACTTACGACGAGAGCGGGTTTACTTATTGG								1
s1	CARRETYDESGFTYW	TGTGCAAGACGGGAAACGTATGACGAGAGCGGGTTTACTTACTGG								3
s1	CARRETYDESGFTYW	TGTGCTAGACGGGAGACATATGACGAGAGCGGGTTTACTTACTGG										1
s1	CARRETYDESGFTYW	TGTGCCAGACGGGAGACGTACGACGAGAGCGGATTTACTTACTGG		1		20
s1	CARRETYDESGFTYW	TGTGCCAGACGGGAAACTTACGACGAGAGCGGGTTTACTTACTGG		1
s1	CARRETYDESGFTYW	TGTGCACGACGGGAAACCTACGACGAGAGTGGATTTACTTACTGG
s1	CARRETYDESGFTYW	TGTGCTAGACGGGAGACATACGACGAGAGCGGTTTTACTTACTGG										1
s1	CARRETYDESGFTYW	TGTGCACGACGGGAGACATACGACGAGAGCGGATTTACTTACTGG
s1	CARRETYDESGFTYW	TGTGCACGACGGGAGACGTACGACGAGAGCGGATTCACTTACTGG
s1	CARRETYDESGFTYW	TGTGCACGACGGGAGACGTACGACGAGAGTGGATTTACTTACTGG
s1	CARRETYDESGFTYW	TGCGCACGACGGGAGACGTACGACGAGAGCGGATTTACTTACTGG			1
s1	CARRETYDESGFTYW	TGTGCGAGACGGGAGACGTACGACGAGAGCGGGTTTACGTACTGG
s1	CARRETYDESGFTYW	TGTGCAAGACGGGAGACGTACGACGAGAGCGGGTTTACTTATTGG
s1	CARRETYDESGFTYW	TGTGCGAGGCGGGAGACTTACGACGAGAGCGGGTTTACTTACTGG							1	1
s1	CARRETYDESGFTYW	TGTGCAAGACGGGAGACGTACGACGAGAGTGGCTTTACTTACTGG				1
s1	CARRETYDESGFTYW	TGTGCCAGACGGGAGACGTACGACGAGAGCGGGTTTACTTACTGG		1		2	2							1
s1	CARRETYDESGFTYW	TGTGCAAGACGGGAGACTTACGACGAAAGCGGGTTTACTTACTGG					3
s1	CARRETYDESGFTYW	TGTGCTAGACGGGAGACTTACGACGAGAGCGGGTTTACTTACTGG				2
s1	CARRETYDESGFTYW	TGCGCAAGACGGGAGACTTACGACGAGAGCGGCTTTACTTACTGG				1	1					1
s1	CARRETYDESGFTYW	TGTGCAAGACGGGAGACGTACGACGAGAGCGGGTTTACGTACTGG	1			1	1	2
s1	CARRETYDESGFTYW	TGTGCAAGGCGGGAGACTTACGACGAGAGCGGCTTTACTTACTGG							3			2
s1	CARRETYDESGFTYW	TGTGCAAGGCGGGAGACATACGACGAGAGCGGATTTACTTACTGG	3		1				3
s1	CARRETYDESGFTYW	TGTGCAAGACGGGAGACGTACGACGAGAGTGGATTTACTTACTGG													4
s1	CARRETYDESGFTYW	TGTGCACGACGGGAGACATACGACGAGAGCGGGTTTACTTACTGG											3		1
s1	CARRETYDESGFTYW	TGTGCAAGACGGGAGACGTACGACGAGAGCGGATTTACCTACTGG													3
s1	CARRETYDESGFTYW	TGTGCAAGGCGGGAGACATACGACGAGAGTGGGTTTACTTACTGG
s1	CARRETYDESGFTYW	TGTGCAAGAAGGGAGACGTACGACGAGAGCGGATTTACATACTGG									1
s1	CARRETYDESGFTYW	TGTGCAAGACGAGAAACGTACGACGAGAGCGGATTCACTTACTGG									1
s10	CTRRETFDESGFAYW	TGTACAAGACGGGAGACGTTCGATGAGAGCGGGTTTGCTTACTGG
s10	CTRRETFDESGFAYW	TGTACTAGACGGGAGACGTTCGACGAGAGCGGATTTGCTTACTGG				1
s10	CTRRETFDESGFAYW	TGTACAAGACGGGAAACTTTCGACGAGAGCGGGTTTGCTTACTGG		3			2
s10	CTRRETFDESGFAYW	TGTACGAGACGGGAGACGTTCGACGAGAGCGGGTTTGCTTACTGG		2		3		1
s10	CTRRETFDESGFAYW	TGTACAAGACGGGAGACGTTCGACGAGAGCGGTTTTGCTTACTGG										1
s10	CTRRETFDESGFAYW	TGTACAAGACGGGAGACGTTCGACGAAAGCGGGTTTGCTTACTGG		1
s10	CTRRETFDESGFAYW	TGTACAAGACGGGAGACCTTCGACGAGAGCGGGTTTGCTTACTGG		1				1
s10	CTRRETFDESGFAYW	TGTACAAGACGGGAGACGTTCGACGAGAGCGGGTTCGCTTACTGG				3					2
s10	CTRRETFDESGFAYW	TGTACAAGACGGGAGACGTTCGACGAGAGCGGGTTTGCGTACTGG
s10	CTRRETFDESGFAYW	TGTACAAGACGCGAGACGTTCGACGAGAGCGGGTTTGCTTACTGG
s10	CTRRETFDESGFAYW	TGTACAAGACGGGAGACGTTCGACGAGAGCGGGTTTGCTTATTGG		1		4
s10	CTRRETFDESGFAYW	TGTACTAGACGGGAGACGTTCGACGAGAGCGGGTTTGCTTACTGG			1
s10	CTRRETFDESGFAYW	TGTACAAGACGGGAGACTTTCGACGAGAGCGGATTTGCTTACTGG					1
s10	CTRRETFDESGFAYW	TGTACAAGACGGGAGACGTTCGACGAGAGCGGATTTGCTTACTGG		1							1			1
s10	CTRRETFDESGFAYW	TGTACAAGACGGGAAACGTTCGACGAGAGCGGGTTTGCTTACTGG
s10	CTRRETFDESGFAYW	TGTACAAGACGGGAGACATTCGACGAGAGCGGCTTTGCTTACTGG				1
s10	CTRRETFDESGFAYW	TGTACAAGACGAGAGACGTTCGACGAGAGCGGGTTTGCTTACTGG		1											1
s10	CTRRETFDESGFAYW	TGTACAAGACGGGAGACATTCGACGAGAGCGGGTTTGCTTACTGG			4								1		1
s10	CTRRETFDESGFAYW	TGTACACGACGGGAGACGTTCGACGAGAGCGGGTTTGCTTACTGG													1
s10	CTRRETFDESGFAYW	TGTACACGACGGGAGACATTCGACGAGAGCGGGTTTGCTTACTGG													1
s10	CTRRETFDESGFAYW	TGTACGAGACGGGAGACTTTCGACGAGAGCGGGTTTGCTTACTGG									1
s10	CTRRETFDESGFAYW	TGTACAAGACGGGAGACTTTCGACGAGAGCGGGTTTGCATACTGG											1
s10	CTRRETFDESGFAYW	TGTACAAGACGGGAGACCTTCGACGAGAGCGGATTTGCTTACTGG					1
s10	CTRRETFDESGFAYW	TGTACAAGACGGGAAACATTCGACGAGAGCGGGTTTGCTTACTGG													1
s10	CTRRETFDESGFAYW	TGTACAAGACGGGAGACATTCGACGAAAGCGGGTTTGCTTACTGG
s10	CTRRETFDESGFAYW	TGTACAAGACGGGAGACTTTCGACGAGAGTGGGTTTGCTTACTGG
s10	CTRRETFDESGFAYW	TGTACAAGGCGGGAGACGTTCGACGAGAGCGGGTTTGCTTATTGG					2
s10	CTRRETFDESGFAYW	TGTACAAGACGGGAGACGTTTGACGAGAGCGGGTTTGCTTACTGG						1							1
s10	CTRRETFDESGFAYW	TGTACAAGGCGGGAGACGTTCGACGAGAGCGGGTTTGCTTACTGG					83
s10	CTRRETFDESGFAYW	TGTACAAGACGGGAGACGTTCGACGAGAGCGGCTTTGCTTACTGG						2
s10	CTRRETFDESGFAYW	TGTACAAGGCGGGAGACATTCGACGAAAGCGGGTTTGCTTACTGG
s10	CTRRETFDESGFAYW	TGTACAAGACGGGAGACATTCGACGAGAGCGGGTTTGCATACTGG												1
s10	CTRRETFDESGFAYW	TGTACAAGACGGGAGACGTTCGACGAGAGCGGCTTTGCCTACTGG					2
s10	CTRRETFDESGFAYW	TGTACAAGACGGGAGACGTTCGACGAGAGCGGGTTTGCCTACTGG	1			3
s10	CTRRETFDESGFAYW	TGTACAAGACGGGAGACGTTCGACGAGAGCGGGTTTGCTTACTGG	16	168	25	506	17218	43		16	18	1	4	16	2
s10	CTRRETFDESGFAYW	TGTACAAGACGGGAGACTTTCGACGAGAGCGGGTTTGCTTACTGG		3							1				1
s10	CTRRETFDESGFAYW	TGTACAAGGCGGGAGACGTTCGACGAGAGCGGCTTTGCTTACTGG					2
s10	CTRRETFDESGFAYW	TGTACAAGGCGGGAGACATTCGACGAGAGCGGGTTTGCTTACTGG
s11	CTRRETSDESGFAHW	TGTACAAGACGGGAGACGTCCGACGAGAGCGGATTTGCTCACTGG												2	1
s11	CTRRETSDESGFAHW	TGTACAAGACGGGAGACGTCCGACGAGAGCGGTTTTGCTCACTGG						1						2
s11	CTRRETSDESGFAHW	TGTACAAGACGGGAGACGTCCGACGAGAGCGGGTTTGCTCACTGG	16	11542		25	18222	18		5			6
s11	CTRRETSDESGFAHW	TGTACAAGACGGGAGACCTCCGACGAGAGCGGGTTTGCTCACTGG
s11	CTRRETSDESGFAHW	TGTACAAGACGGGAGACGTCCGACGAGAGCGGCTTTGCCCACTGG					1
s11	CTRRETSDESGFAHW	TGTACACGACGGGAGACGTCCGACGAGAGCGGGTTTGCTCACTGG			1									2
s11	CTRRETSDESGFAHW	TGTACAAGGCGGGAGACGTCCGACGAGAGCGGCTTTGCTCACTGG		1
s11	CTRRETSDESGFAHW	TGCACAAGACGGGAGACGTCCGACGAGAGCGGGTTTGCTCACTGG
s11	CTRRETSDESGFAHW	TGTACGAGACGGGAGACGTCCGACGAGAGTGGGTTTGCTCACTGG					1
s11	CTRRETSDESGFAHW	TGTACAAGACGGGAGACGTCCGACGAAAGCGGGTTTGCTCACTGG
s11	CTRRETSDESGFAHW	TGTACAAGACGGGAAACGTCCGACGAGAGCGGGTTCGCTCACTGG		1
s11	CTRRETSDESGFAHW	TGTACGAGACGGGAGACGTCCGACGAGAGCGGGTTTGCGCACTGG					1
s11	CTRRETSDESGFAHW	TGTACAAGACGGGAGACGTCTGACGAGAGCGGGTTTGCTCACTGG
s11	CTRRETSDESGFAHW	TGTACAAGACGAGAGACGTCCGACGAGAGCGGGTTTGCTCACTGG											1
s11	CTRRETSDESGFAHW	TGTACAAGACGGGAGACGTCCGACGAGAGCGGGTTCGCTCACTGG					105				6	1
s11	CTRRETSDESGFAHW	TGTACAAGACGGGAAACTTCCGACGAGAGCGGGTTTGCTCACTGG		2
s11	CTRRETSDESGFAHW	TGTACAAGACGGGAGACTTCCGACGAGAGCGGGTTTGCTCACTGG											1	2
s11	CTRRETSDESGFAHW	TGTACAAGACGGGAAACGTCCGACGAGAGCGGGTTTGCTCACTGG									2
s11	CTRRETSDESGFAHW	TGTACAAGACGAGAGACGTCCGACGAGAGCGGGTTTGCCCACTGG					1
s11	CTRRETSDESGFAHW	TGCACAAGACGGGAGACGTCCGACGAGAGCGGGTTTGCCCACTGG		1
s11	CTRRETSDESGFAHW	TGCACAAGACGGGAGACGTCCGACGAGAGCGGGTTTGCGCACTGG		1
s11	CTRRETSDESGFAHW	TGCACAAGACGGGAGACGTCCGACGAGAGCGGGTTCGCTCACTGG		1
s11	CTRRETSDESGFAHW	TGTACACGCCGGGAGACGTCCGACGAGAGCGGGTTTGCTCACTGG					1
s11	CTRRETSDESGFAHW	TGTACAAGACGGGAGACGTCCGACGAAAGCGGGTTTGCGCACTGG		1
s11	CTRRETSDESGFAHW	TGTACAAGACGGGAGACTTCCGACGAGAGCGGGTTTGCCCACTGG					2
s11	CTRRETSDESGFAHW	TGTACAAGACGGGAGACGTCCGACGAGAGCGGGTTTGCCCACTGG		52			107
s11	CTRRETSDESGFAHW	TGTACGAGACGGGAGACGTCTGACGAGAGCGGGTTTGCTCACTGG					2
s11	CTRRETSDESGFAHW	TGTACAAGGCGGGAGACGTCCGACGAGAGCGGGTTTGCTCACTGG					101
s11	CTRRETSDESGFAHW	TGTACACGACGGGAGACGTCCGATGAGAGCGGGTTTGCTCACTGG					1
s11	CTRRETSDESGFAHW	TGTACAAGACGAGAGACGTCCGACGAGAGCGGGTTCGCTCACTGG
s11	CTRRETSDESGFAHW	TGTACAAGACGGGAAACATCCGACGAGAGCGGGTTTGCTCACTGG					1
s11	CTRRETSDESGFAHW	TGTACGAGACGGGAGACGTCCGACGAGAGCGGGTTTGCTCACTGG				1
s11	CTRRETSDESGFAHW	TGCACAAGGCGGGAGACGTCCGACGAGAGCGGGTTTGCTCACTGG					1
s11	CTRRETSDESGFAHW	TGTACAAGACGGGAGACGTCCGACGAGAGCGGCTTTGCTCACTGG			1			1
s11	CTRRETSDESGFAHW	TGTACAAGACGTGAGACTTCCGACGAAAGCGGGTTTGCTCACTGG					1
s11	CTRRETSDESGFAHW	TGTACAAGACGGGAGACGAGCGACGAGAGCGGGTTTGCTCACTGG			1	2	1
s11	CTRRETSDESGFAHW	TGTACAAGACGGGAGACATCCGACGAGAGCGGGTTTGCTCACTGG			1
s12	CSRRETYDESGFVYW	TGTTCAAGACGGGAGACGTACGACGAGAGCGGGTTTGTTTATTGG				1
s12	CSRRETYDESGFVYW	TGTTCGAGACGGGAGACGTACGACGAGAGCGGGTTCGTTTACTGG					2
s12	CSRRETYDESGFVYW	TGTTCAAGACGGGAGACGTACGACGAGAGCGGGTTCGTTTACTGG
s12	CSRRETYDESGFVYW	TGTTCAAGACGGGAGACGTATGACGAGAGCGGGTTTGTCTACTGG					2
s12	CSRRETYDESGFVYW	TGCTCAAGACGGGAGACGTACGACGAGAGCGGGTTTGTTTACTGG					92
s12	CSRRETYDESGFVYW	TGTTCAAGACGGGAGACATACGATGAGAGCGGGTTTGTTTACTGG					2
s12	CSRRETYDESGFVYW	TGTTCAAGACGGGAGACGTACGACGAGAGCGGATTTGTTTACTGG
s12	CSRRETYDESGFVYW	TGTTCAAGACGGGAGACTTACGACGAGAGCGGGTTTGTTTACTGG		2
s12	CSRRETYDESGFVYW	TGTTCGAGACGGGAGACGTACGACGAGAGCGGGTTTGTTTACTGG		1			86
s12	CSRRETYDESGFVYW	TGTTCAAGACGGGAGACGTACGACGAGAGCGGGTTTGTTTACTGG	9		2	5	17321	14
s12	CSRRETYDESGFVYW	TGTTCAAGACGTGAGACGTACGACGAGAGCGGGTTTGTTTACTGG		1
s12	CSRRETYDESGFVYW	TGTTCAAGGCGGGAGACGTACGACGAGAGCGGGTTTGTTTACTGG					103
s12	CSRRETYDESGFVYW	TGTTCAAGACGGGAGACGTACGACGAGAGCGGGTTTGTCTACTGG
s12	CSRRETYDESGFVYW	TGTTCAAGACGGGAGACATACGACGAGAGCGGGTTTGTTTATTGG				1
s12	CSRRETYDESGFVYW	TGTTCAAGACGGGAGACATACGACGAGAGCGGGTTTGTTTACTGG	1		1
s12	CSRRETYDESGFVYW	TGTTCAAGACGAGAGACATACGACGAGAGCGGGTTTGTTTACTGG					1
s12	CSRRETYDESGFVYW	TGTTCAAGACGGGAGACGTACGACGAGAGCGGCTTTGTTTACTGG
s12	CSRRETYDESGFVYW	TGTTCAAGACGGGAGACCTACGACGAGAGCGGGTTTGTTTATTGG					1
s12	CSRRETYDESGFVYW	TGTTCAAGGCGGGAGACTTACGACGAGAGCGGGTTTGTTTACTGG					1
s12	CSRRETYDESGFVYW	TGTTCAAGGCGGGAGACGTACGACGAGAGTGGGTTTGTTTACTGG					1
s12	CSRRETYDESGFVYW	TGTTCAAGACGGGAGACGTACGACGAGAGCGGGTTCGTTTATTGG
s12	CSRRETYDESGFVYW	TGTTCGAGACGGGAGACGTACGACGAGAGCGGGTTTGTTTATTGG					3
s12	CSRRETYDESGFVYW	TGTTCAAGACGGGAGACCTACGACGAGAGCGGGTTTGTTTACTGG						1
s13	CARRETYDENGFTYW	TGCGCCAGACGGGAGACGTACGACGAGAACGGATTTACTTACTGG				1
s13	CARRETYDENGFTYW	TGCGCAAGGCGGGAGACGTACGACGAGAACGGCTTTACTTACTGG							1
s13	CARRETYDENGFTYW	TGTGCAAGACGGGAGACATATGACGAGAACGGGTTTACATACTGG							1
s13	CARRETYDENGFTYW	TGCGCAAGGCGGGAGACATACGACGAGAACGGCTTTACATACTGG							1
s13	CARRETYDENGFTYW	TGCGCAAGACGGGAGACGTACGACGAGAACGGTTTTACTTACTGG													1
s13	CARRETYDENGFTYW	TGCGCAAGGCGGGAGACATACGACGAGAACGGGTTTACTTACTGG								6
s13	CARRETYDENGFTYW	TGTGCGAGACGGGAGACTTACGACGAGAACGGGTTTACTTACTGG								5
s13	CARRETYDENGFTYW	TGTGCAAGACGGGAGACCTACGACGAGAATGGGTTTACTTACTGG								4
s13	CARRETYDENGFTYW	TGTGCAAGACGAGAGACGTACGACGAGAACGGATTTACTTACTGG													1
s13	CARRETYDENGFTYW	TGCGCGAGACGGGAGACATACGACGAGAACGGGTTTACTTACTGG								4
s13	CARRETYDENGFTYW	TGCGCAAGACGGGAGACTTACGACGAGAACGGGTTTACTTACTGG								4
s13	CARRETYDENGFTYW	TGTGCGAGACGGGAGACATACGACGAGAACGGGTTTACCTACTGG								3
s13	CARRETYDENGFTYW	TGTGCAAGACGAGAGACATACGACGAGAACGGCTTTACATACTGG										1
s13	CARRETYDENGFTYW	TGTGCAAGACGGGAGACATACGACGAAAACGGCTTCACTTACTGG										1
s13	CARRETYDENGFTYW	TGTGCACGACGGGAGACATACGACGAGAACGGGTTTACTTATTGG								3
s13	CARRETYDENGFTYW	TGTGCAAGACGGGAGACATACGACGAGAACGGGTTCACATACTGG								3
s13	CARRETYDENGFTYW	TGTGCAAGACGGGAGACATACGACGAGAACGGATTTACATACTGG										1
s13	CARRETYDENGFTYW	TGTGCAAGACGGGAGACCTACGACGAGAACGGATTTACTTACTGG						1							1
s13	CARRETYDENGFTYW	TGTGCAAGACGTGAGACATACGACGAGAACGGATTCACTTATTGG				1
s13	CARRETYDENGFTYW	TGTGCAAGACGTGAGACCTACGACGAGAACGGATTTACTTACTGG				1
s13	CARRETYDENGFTYW	TGTGCAAGACGTGAGACGTACGACGAGAACGGATTTACTTACTGG											1	1	1
s13	CARRETYDENGFTYW	TGTGCAAGACGTGAGACTTACGACGAGAACGGGTTTACTTACTGG											1
s13	CARRETYDENGFTYW	TGTGCAAGACGGGAGACTTACGACGAGAACGGCTTTACATACTGG							2
s13	CARRETYDENGFTYW	TGTGCAAGGCGGGAGACATACGACGAGAACGGGTTTACATACTGG							2
s13	CARRETYDENGFTYW	TGTGCGAGGCGGGAGACATACGACGAGAACGGGTTTACTTACTGG							2
s13	CARRETYDENGFTYW	TGTGCAAGACGGGAGACGTACGACGAGAACGGATTTACATACTGG							3
s13	CARRETYDENGFTYW	TGTGCAAGACGGGAGACCTACGACGAGAACGGCTTTACCTACTGG						1
s13	CARRETYDENGFTYW	TGTGCAAGACGGGAGACTTATGACGAGAACGGGTTTACTTACTGG							3	7		2	1	1	1
s13	CARRETYDENGFTYW	TGTGCGAGACGGGAAACATACGACGAGAACGGCTTTACTTACTGG				1
s13	CARRETYDENGFTYW	TGTGCAAGGCGGGAGACTTACGACGAGAACGGCTTTACTTACTGG											1		1
s13	CARRETYDENGFTYW	TGTGCAAGACGGGAGACGTATGACGAGAACGGATTTACTTACTGG							5		6	2	3	1
s13	CARRETYDENGFTYW	TGTGCAAGACGGGAGACATATGACGAGAACGGATTTACTTACTGG							7
s13	CARRETYDENGFTYW	TGTGCGAGACGGGAGACATATGACGAGAACGGATTTACTTACTGG
s13	CARRETYDENGFTYW	TGTGCGAGACGGGAGACATACGACGAAAACGGCTTTACTTACTGG				1
s13	CARRETYDENGFTYW	TGCGCAAGGCGGGAGACATACGACGAGAACGGCTTTACTTACTGG							67			2
s13	CARRETYDENGFTYW	TGTGCGAGGCGGGAGACGTACGACGAGAACGGCTTTACTTACTGG				1
s13	CARRETYDENGFTYW	TGTGCGAGGCGGGAGACATACGACGAGAACGGCTTTACTTACTGG							68
s13	CARRETYDENGFTYW	TGTGCAAGACGTGAGACATACGACGAAAACGGCTTTACTTACTGG
s13	CARRETYDENGFTYW	TGTGCAAGAAGGGAGACATACGACGAGAACGGGTTTACTTACTGG
s13	CARRETYDENGFTYW	TGTGCCAGGCGGGAGACGTACGACGAGAACGGATTTACTTACTGG				1
s13	CARRETYDENGFTYW	TGTGCAAGACGGGAGACATATGACGAGAACGGGTTTACCTACTGG							1
s13	CARRETYDENGFTYW	TGTGCAAGACGGGAGACATACGATGAGAACGGGTTTACTTACTGG											1
s13	CARRETYDENGFTYW	TGTGCAAGACGGGAGACATATGACGAGAATGGGTTTACTTACTGG							1
s13	CARRETYDENGFTYW	TGTGCGAGACGGGAGACATACGACGAGAACGGATTTACTTACTGG
s13	CARRETYDENGFTYW	TGCGCAAGACGGGAGACATACGATGAGAACGGGTTTACTTACTGG										1
s13	CARRETYDENGFTYW	TGTGCAAGACGGGAGACGTACGACGAGAACGGATTTACCTACTGG											1
s13	CARRETYDENGFTYW	TGTGCAAGACGGGAGACGTACGACGAGAACGGGTTTACGTACTGG						1							2
s13	CARRETYDENGFTYW	TGTGCAAGACGGGAGACTTATGATGAGAACGGGTTTACTTACTGG											1
s13	CARRETYDENGFTYW	TGTGCAAGGCGAGAGACATACGACGAGAACGGGTTTACTTACTGG							1
s13	CARRETYDENGFTYW	TGTGCAAGGCGGGAGACATACGACGAGAACGGATTTACCTACTGG							1
s13	CARRETYDENGFTYW	TGTGCAAGACGGGAGACATACGACGAGAACGGTTTCACTTACTGG				1
s13	CARRETYDENGFTYW	TGTGCAAGACGGGAGACGTACGACGAGAACGGTTTTACTTACTGG						1							13
s13	CARRETYDENGFTYW	TGTGCAAGACGGGAGACGTATGACGAAAACGGTTTTACTTACTGG						1
s13	CARRETYDENGFTYW	TGTGCAAGGCGGGAGACATATGACGAGAACGGGTTTACTTACTGG							1
s13	CARRETYDENGFTYW	TGTGCAAGACGGGAGACATACGACGAGAATGGGTTTACGTACTGG				1
s13	CARRETYDENGFTYW	TGTGCAAGGCGGGAGACGTATGACGAGAACGGCTTTACTTACTGG							1
s13	CARRETYDENGFTYW	TGTGCAAGACGGGAGACGTACGACGAGAACGGATTTACGTACTGG				1							1
s13	CARRETYDENGFTYW	TGTGCAAGGCGGGAGACTTACGACGAGAACGGATTTACTTACTGG							1
s13	CARRETYDENGFTYW	TGTGCAAGACGGGAGACTTACGACGAGAACGGATTTACTTACTGG				1				6		1	83
s13	CARRETYDENGFTYW	TGTGCAAGACGGGAGACTTACGACGAGAACGGGTTCACTTACTGG				1
s13	CARRETYDENGFTYW	TGTGCAAGACGGGAGACTTACGACGAGAACGGGTTTACGTACTGG				1
s13	CARRETYDENGFTYW	TGTGCACGACGGGAGACGTACGACGAGAACGGGTTTACTTACTGG							1	14
s13	CARRETYDENGFTYW	TGTGCACGGCGGGAGACGTACGACGAGAACGGGTTTACTTACTGG							1	3
s13	CARRETYDENGFTYW	TGTGCAAGACGAGAGACGTACGACGAGAACGGATTTACTTATTGG									1
s13	CARRETYDENGFTYW	TGTGCAAGACGGGAGACATACGACGAGAACGGGTTTACATACTGG
s13	CARRETYDENGFTYW	TGTGCAAGACGGGAGACGTACGACGAGAATGGGTTTACTTATTGG									1
s13	CARRETYDENGFTYW	TGTGCAAGACGGGAGACATACGACGAGAACGGCTTTACATACTGG
s13	CARRETYDENGFTYW	TGTGCAAGACGGGAGACATACGACGAGAACGGGTTTACTTATTGG												1	3
s13	CARRETYDENGFTYW	TGTGCAAGACGGGAGACGTACGACGAAAACGGTTTTACTTACTGG						9
s13	CARRETYDENGFTYW	TGTGCGAGACGTGAGACGTACGACGAGAACGGGTTTACTTACTGG										1
s13	CARRETYDENGFTYW	TGTGCAAGACGGGAGACGTACGACGAGAATGGGTTCACTTACTGG
s13	CARRETYDENGFTYW	TGTGCAAGACGGGAGACGTACGACGAGAACGGGTTCACTTATTGG
s13	CARRETYDENGFTYW	TGTGCGAGACGGGAAACGTACGACGAGAACGGGTTTACTTACTGG									1
s13	CARRETYDENGFTYW	TGTGCAAGACGGGAGACCTACGACGAGAACGGGTTCACTTACTGG
s13	CARRETYDENGFTYW	TGTGCAAGACGAGAGACATACGACGAGAACGGGTTTACTTACTGG													3
s13	CARRETYDENGFTYW	TGTGCAAGACGGGAAACATACGACGAAAACGGGTTTACCTACTGG
s13	CARRETYDENGFTYW	TGTGCTAGACGAGAGACGTACGACGAGAACGGGTTTACTTACTGG
s13	CARRETYDENGFTYW	TGTGCAAGACGAGAGACGTATGACGAGAACGGGTTTACTTACTGG
s13	CARRETYDENGFTYW	TGTGCAAGGCGGGAGACGTACGACGAGAACGGGTTCACTTACTGG						1
s13	CARRETYDENGFTYW	TGCGCAAGACGGGAGACATATGACGAGAACGGCTTTACTTACTGG										5
s13	CARRETYDENGFTYW	TGTGCCAGACGGGAGACATACGACGAGAACGGGTTTACTTACTGG
s13	CARRETYDENGFTYW	TGCGCAAGACGGGAAACTTACGACGAGAACGGGTTTACTTACTGG								1
s13	CARRETYDENGFTYW	TGTGCAAGGCGGGAGACATACGACGAGAACGGTTTTACTTACTGG										4
s13	CARRETYDENGFTYW	TGTGCAAGACGGGAGACGTACGACGAGAACGGCTTTACTTATTGG										3
s13	CARRETYDENGFTYW	TGCGCAAGACGGGAAACATACGACGAAAACGGGTTTACTTACTGG
s13	CARRETYDENGFTYW	TGTGCAAGGCGGGAGACGTACGACGAGAACGGGTTTACTTATTGG
s13	CARRETYDENGFTYW	TGTGCTAGACGGGAGACATACGACGAGAACGGTTTTACTTACTGG
s13	CARRETYDENGFTYW	TGTGCGCGGCGGGAGACATACGACGAGAACGGGTTTACTTACTGG
s13	CARRETYDENGFTYW	TGTGCGAGACGGGAAACATACGACGAGAACGGGTTTACTTACTGG
s13	CARRETYDENGFTYW	TGTGCAAGACGGGAGACGTACGACGAGAATGGATTTACTTACTGG
s13	CARRETYDENGFTYW	TGTGCACGACGGGAGACATACGACGAGAACGGATTTACTTACTGG
s13	CARRETYDENGFTYW	TGTGCAAGGCGGGAGACATACGACGAGAACGGATTTACTTACTGG
s13	CARRETYDENGFTYW	TGTGCGAGACGGGAGACGTACGACGAGAACGGTTTTACTTACTGG
s13	CARRETYDENGFTYW	TGTGCGAGACGGGAGACATACGACGAGAACGGGTTCACTTACTGG
s13	CARRETYDENGFTYW	TGTGCAAGGCGGGAGACCTACGACGAGAACGGGTTTACTTACTGG
s13	CARRETYDENGFTYW	TGTGCGAGACGGGAAACATACGACGAAAACGGGTTTACTTACTGG
s13	CARRETYDENGFTYW	TGTGCAAGACGGGAAACATACGACGAAAACGGGTTTACTTACTGG													8
s13	CARRETYDENGFTYW	TGCGCAAGACGGGAAACATACGACGAGAACGGGTTTACTTACTGG												1
s13	CARRETYDENGFTYW	TGTGCACGACGGGAAACATACGACGAGAATGGATTTACTTACTGG
s13	CARRETYDENGFTYW	TGTGCAAGACGGGAAACTTACGACGAGAACGGGTTCACTTACTGG
s13	CARRETYDENGFTYW	TGTGCACGACGAGAGACGTACGACGAGAACGGATTTACTTACTGG
s13	CARRETYDENGFTYW	TGTGCAAGACGGGAGACGTACGACGAGAATGGGTTTACCTACTGG
s13	CARRETYDENGFTYW	TGTGCAAGGCGGGAGACGTACGACGAGAATGGGTTTACTTACTGG
s13	CARRETYDENGFTYW	TGCGCAAGGCGGGAGACGTACGACGAGAACGGATTTACTTACTGG									1
s13	CARRETYDENGFTYW	TGTGCAAGACGGGAGACGTATGACGAAAACGGGTTTACTTACTGG
s13	CARRETYDENGFTYW	TGTGCAAGACGTGAGACGTACGACGAGAACGGGTTTACTTACTGG												1	2
s13	CARRETYDENGFTYW	TGTGCGCGACGGGAGACGTACGACGAGAACGGGTTTACTTACTGG								1
s13	CARRETYDENGFTYW	TGTGCCAGACGAGAGACATACGACGAGAACGGGTTTACTTACTGG								1
s13	CARRETYDENGFTYW	TGTGCAAGACGGGAGACATACGACGAGAACGGATTTACCTACTGG								2
s13	CARRETYDENGFTYW	TGTGCAAGACGGGAGACGTATGACGAGAACGGGTTCACTTACTGG										1
s13	CARRETYDENGFTYW	TGTGCAAGACGGGAGACATACGACGAGAACGGGTTTACCTATTGG								2
s13	CARRETYDENGFTYW	TGTGCAAGACGGGAGACTTACGACGAAAACGGGTTTACTTACTGG													1
s13	CARRETYDENGFTYW	TGTGCAAGACGGGAGACATATGACGAGAACGGGTTCACTTACTGG								2
s13	CARRETYDENGFTYW	TGTGCAAGACGGGAGACCTACGACGAGAACGGTTTTACTTACTGG													1
s13	CARRETYDENGFTYW	TGTGCAAGGCGGGAGACATATGACGAGAACGGCTTTACTTACTGG												1
s13	CARRETYDENGFTYW	TGTGCAAGACGGGAGACATATGACGAAAACGGCTTTACTTACTGG										1
s13	CARRETYDENGFTYW	TGTGCAAGGCGGGAGACGTATGACGAGAACGGGTTTACTTACTGG												1
s13	CARRETYDENGFTYW	TGTGCAAGACGGGAGACGTATGACGAGAATGGGTTTACTTACTGG													1
s13	CARRETYDENGFTYW	TGTGCACGACGGGAGACGTATGACGAGAACGGGTTTACTTATTGG												1
s13	CARRETYDENGFTYW	TGTGCAAGACGGGAGACGTACGATGAGAACGGATTTACTTACTGG													1
s13	CARRETYDENGFTYW	TGTGCAAGACGGGAGACATACGATGAGAACGGCTTTACGTACTGG										1
s13	CARRETYDENGFTYW	TGTGCGAGACGGGAGACTTACGACGAGAACGGATTTACTTACTGG								2			2
s13	CARRETYDENGFTYW	TGTGCAAGACGGGAGACATACGACGAGAACGGCTTTACGTATTGG										1
s13	CARRETYDENGFTYW	TGCGCAAGACGGGAGACATACGACGAGAACGGATTTACTTACTGG								3
s13	CARRETYDENGFTYW	TGCGCAAGACGGGAGACATACGACGAGAATGGGTTTACTTACTGG								3
s13	CARRETYDENGFTYW	TGTGCAAGACGGGAGACATACGACGAGAACGGCTTCACGTACTGG										1
s13	CARRETYDENGFTYW	TGTGCGAGACGGGAGACATACGACGAGAACGGCTTTACCTACTGG										2	1
s13	CARRETYDENGFTYW	TGTGCAAGACGGGAGACTTATGACGAGAACGGCTTTACTTACTGG										2
s13	CARRETYDENGFTYW	TGTGCAAGACGGGAAACATACGACGAGAACGGTTTTACTTACTGG												1
s13	CARRETYDENGFTYW	TGTGCAAGACGGGAAACGTACGACGAGAACGGTTTTACTTACTGG												1
s13	CARRETYDENGFTYW	TGCGCAAGGCGGGAGACATATGACGAGAACGGCTTTACTTACTGG	1
s13	CARRETYDENGFTYW	TGTGCTAGACGGGAGACGTATGACGAGAACGGGTTTACTTACTGG										1
s13	CARRETYDENGFTYW	TGTGCAAGACGGGAAACCTACGACGAGAACGGGTTTACTTACTGG												1
s13	CARRETYDENGFTYW	TGTGCAAGGCGAGAGACGTACGACGAGAACGGGTTTACTTACTGG								1
s13	CARRETYDENGFTYW	TGTGCAAGGCGGGAGACGTACGATGAGAACGGGTTTACTTACTGG								1
s13	CARRETYDENGFTYW	TGTGCTAGACGGGAGACATACGACGAGAACGGCTTTACATACTGG										1
s13	CARRETYDENGFTYW	TGTGCACGACGGGAAACTTACGACGAGAACGGGTTTACTTACTGG								1
s13	CARRETYDENGFTYW	TGTGCACGACGGGAGACATACGACGAGAACGGGTTTACATACTGG								1
s13	CARRETYDENGFTYW	TGTGCACGACGGGAGACATACGACGAGAACGGTTTTACTTACTGG								1
s13	CARRETYDENGFTYW	TGTGCACGACGGGAGACGTACGACGAGAACGGGTTCACTTACTGG								1
s13	CARRETYDENGFTYW	TGTGCAAGACGGGAGACGTACGATGAGAACGGGTTTACTTACTGG
s13	CARRETYDENGFTYW	TGTGCAAGACGGGAGACATACGACGAGAATGGGTTTACTTACTGG												1
s13	CARRETYDENGFTYW	TGTGCAAGACGAGAGACATACGACGAGAACGGCTTTACTTACTGG
s13	CARRETYDENGFTYW	TGTGCCAGGCGGGAGACGTACGACGAGAACGGGTTTACTTACTGG										1
s13	CARRETYDENGFTYW	TGTGCGAGACGGGAGACTTATGACGAGAACGGGTTTACTTACTGG										1
s13	CARRETYDENGFTYW	TGTGCGAGACGGGAGACATATGACGAGAACGGGTTTACTTACTGG										1
s13	CARRETYDENGFTYW	TGTGCGAGAAGGGAGACGTACGACGAGAACGGCTTTACTTACTGG										1
s13	CARRETYDENGFTYW	TGTGCACGACGGGAGACTTACGACGAGAACGGGTTTACTTACTGG													1
s13	CARRETYDENGFTYW	TGTGCAAGACGAGAGACCTACGACGAGAACGGCTTTACTTACTGG	1
s13	CARRETYDENGFTYW	TGCGCAAGGCGGGAGACGTACGACGAGAACGGGTTTACTTACTGG	1							1
s13	CARRETYDENGFTYW	TGCGCAAGACGGGAGACGTACGACGAGAACGGGTTTACTTACTGG	1	7						7	2	2			3
s13	CARRETYDENGFTYW	TGTGCAAGACGGGAGACATACGACGAGAACGGGTTTACTTACTGG		31989	63		21	14	320	110685	70	2165	128	142	192
s13	CARRETYDENGFTYW	TGTGCAAGGCGGGAGACATACGACGAGAACGGGTTTACTTACTGG		157				2	208	613	1	22			4
s13	CARRETYDENGFTYW	TGTGCAAGACGGGAGACCTACGACGAGAACGGGTTTACTTACTGG		155		3	2			686		11	2	2	8
s13	CARRETYDENGFTYW	TGTGCAAGACGGGAAACGTACGACGAGAACGGGTTTACTTACTGG					1			9					4
s13	CARRETYDENGFTYW	TGTGCAAGACGAGAGACGTACGACGAGAACGGGTTTACTTACTGG			1									1
s13	CARRETYDENGFTYW	TGTGCAAGAAGGGAGACATACGACGAGAACGGCTTTACTTACTGG
s13	CARRETYDENGFTYW	TGTGCCAGACGGGAGACGTACGACGAGAACGGGTTTACTTACTGG		9		4
s13	CARRETYDENGFTYW	TGTGCAAGACGAGAGACATACGACGAGAACGGCTTCACTTACTGG				3
s13	CARRETYDENGFTYW	TGTGCACGACGGGAGACATACGACGAGAACGGCTTTACTTACTGG		4	1
s13	CARRETYDENGFTYW	TGTGCAAGGCGGGAGACATACGACGAGAACGGCTTCACTTACTGG				4
s13	CARRETYDENGFTYW	TGTGCAAGACGGGAGACGTACGACGAGAATGGCTTTACTTACTGG				6
s13	CARRETYDENGFTYW	TGTGCGAGACGGGAGACGTACGACGAGAACGGCTTTACTTACTGG				7						6
s13	CARRETYDENGFTYW	TGTGCAAGACGGGAGACGTACGACGAGAACGGGTTTACTTATTGG		4	1			1			3
s13	CARRETYDENGFTYW	TGTGCAAGACGGGAGACATACGACGAGAACGGGTTCACTTATTGG		4
s13	CARRETYDENGFTYW	TGTGCTAGACGGGAGACGTACGACGAGAACGGCTTTACTTACTGG				19						11
s13	CARRETYDENGFTYW	TGTGCAAGACGGGAGACATACGACGAAAACGGGTTTACTTACTGG			1		4							1
s13	CARRETYDENGFTYW	TGTGCAAGACGGGAGACATACGACGAGAACGGGTTTACCTACTGG			1						1			2
s13	CARRETYDENGFTYW	TGTGCAAGACGGGAAACTTACGACGAGAACGGGTTTACTTACTGG		3			4			19	1				1
s13	CARRETYDENGFTYW	TGTGCAAGACGGGAGACGTACGACGAAAACGGATTTACTTACTGG			1
s13	CARRETYDENGFTYW	TGCGCGAGACGGGAGACATACGACGAGAACGGCTTTACTTACTGG				2
s13	CARRETYDENGFTYW	TGTGCCAGACGGGAGACATACGACGAGAACGGCTTTACGTACTGG	1
s13	CARRETYDENGFTYW	TGTGCGAGACGGGAGACGTACGACGAGAACGGGTTTACTTACTGG	1			2			2	9	2	2			2
s13	CARRETYDENGFTYW	TGTGCACGCCGGGAGACATACGACGAGAACGGCTTTACTTACTGG	1
s13	CARRETYDENGFTYW	TGTGCAAGGCGGGAGACCTACGACGAGAATGGCTTTACTTACTGG	1
s13	CARRETYDENGFTYW	TGTGCAAGGCGGGAGACGTACGATGAGAACGGCTTTACTTACTGG	1
s13	CARRETYDENGFTYW	TGTGCAAGACGGGAGACATACGACGAGAATGGCTTTACTTACTGG				917	1	1	19
s13	CARRETYDENGFTYW	TGTGCAAGGCGGGAGACGTACGACGAGAACGGTTTTACTTACTGG	1
s13	CARRETYDENGFTYW	TGTGCAAGGCGGGAGACGTACGACGAGAACGGCTTCACTTACTGG	1
s13	CARRETYDENGFTYW	TGTGCAAGGCGGGAGACATACGATGAGAACGGCTTCACTTACTGG	1
s13	CARRETYDENGFTYW	TGTGCAAGGCGGGAGACATACGACGAGAACGGGTTTACCTACTGG	1
s13	CARRETYDENGFTYW	TGTGCAAGGCGGGAGACATACGACGAGAACGGGTTTACGTACTGG	1
s13	CARRETYDENGFTYW	TGTGCAAGGCGAGAGACGTACGACGAGAACGGCTTTACTTACTGG	1
s13	CARRETYDENGFTYW	TGTGCAAGACGGGAGACATACGACGAGAACGGTTTTACCTACTGG				2
s13	CARRETYDENGFTYW	TGTGCAAGACGTGAGACATACGACGAGAATGGCTTTACTTACTGG	1
s13	CARRETYDENGFTYW	TGTGCAAGACGGGAGACGTACGACGAGAACGGGTTTACATACTGG
s13	CARRETYDENGFTYW	TGTGCAAGACGGGAGACTTACGACGAGAATGGCTTTACTTACTGG	1
s13	CARRETYDENGFTYW	TGTGCAAGACGGGAGACTTACGACGAGAACGGTTTTACTTACTGG	1							4	1			1
s13	CARRETYDENGFTYW	TGTGCAAGACGGGAGACCTATGACGAGAACGGCTTTACTTACTGG	1
s13	CARRETYDENGFTYW	TGTGCAAGACGGGAGACCTACGACGAGAATGGCTTTACTTACTGG	1
s13	CARRETYDENGFTYW	TGTGCAAGACGGGAGACCTACGACGAGAACGGCTTCACTTACTGG	1
s13	CARRETYDENGFTYW	TGTGCAAGACGGGAGACCTACGACGAGAACGGGTTTACCTACTGG	1
s13	CARRETYDENGFTYW	TGCGCAAGACGGGAGACATACGACGAGAACGGGTTTACTTACTGG			1				4	612		16
s13	CARRETYDENGFTYW	TGTGCAAGACGGGAGACATACGACGAGAACGGATTCACTTACTGG	1									1	1
s13	CARRETYDENGFTYW	TGTGCAAGACGGGAGACATACGACGAAAATGGCTTTACTTACTGG	1
s13	CARRETYDENGFTYW	TGTGCAAGACGGGAGACGTACGACGAGAACGGGTTTACCTACTGG			2			4
s13	CARRETYDENGFTYW	TGTGCACGACGGGAGACGTACGACGAAAACGGGTTTACTTACTGG		1
s13	CARRETYDENGFTYW	TGTGCACGACGGGAGACATATGACGAGAACGGGTTTACTTACTGG		1
s13	CARRETYDENGFTYW	TGTGCAAGACGGGAGACATACGACGAGAACGGCTTTACGTACTGG
s13	CARRETYDENGFTYW	TGTGCAAGGCGGGAGACGTACGACGAAAACGGGTTTACTTACTGG		1			1			1
s13	CARRETYDENGFTYW	TGTGCAAGACGGGAGACATACGACGAGAACGGATTTACTTACTGG					1		5		29		13	5	12
s13	CARRETYDENGFTYW	TGTGCAAGACGTGAGACCTACGACGAGAACGGCTTTACTTACTGG		1
s13	CARRETYDENGFTYW	TGTGCAAGACGTGAGACATACGACGAGAACGGATTTACTTACTGG		1
s13	CARRETYDENGFTYW	TGTGCAAGACGGGAAACGTACGACGAGAACGGATTTACTTACTGG								1
s13	CARRETYDENGFTYW	TGTGCAAGACGGGAGACTTACGACGAGAATGGGTTTACTTACTGG		1
s13	CARRETYDENGFTYW	TGTGCAAGACGGGAAACATACGACGAGAACGGGTTTACTTACTGG			6				3		2			12	6
s13	CARRETYDENGFTYW	TGCGCGAGACGGGAGACGTACGACGAGAACGGGTTTACTTACTGG
s13	CARRETYDENGFTYW	TGTGCAAGACGGGAGACATATGACGAGAACGGCTTTACTTACTGG		1					10					1
s13	CARRETYDENGFTYW	TGTGCAAGACGGGAGACATACGACGAGAACGGATTTACTTATTGG		1							1
s13	CARRETYDENGFTYW	TGTGCAAGACGGGAGACATACGACGAAAACGGCTTTACTTACTGG		1			1								2
s13	CARRETYDENGFTYW	TGTGCAAGACGGGAGACATACGACGAGAACGGCTTCACTTACTGG							1				1
s13	CARRETYDENGFTYW	TGTGCAAGACGGGAGACATACGACGAAAACGGATTTACTTACTGG		1
s13	CARRETYDENGFTYW	TGTGCAAGACGGGAAACATACGACGAGAACGGCTTTACTTACTGG						1
s13	CARRETYDENGFTYW	TGTGCAAGACGGGAAACGTACGACGAGAACGGCTTTACTTACTGG		1
s13	CARRETYDENGFTYW	TGTGCAAGACGGGAAACATACGACGAGAACGGATTTACTTACTGG		1						1				2
s13	CARRETYDENGFTYW	TGTGCAAGACGGGAAACTTACGACGAGAACGGATTTACTTACTGG								1
s13	CARRETYDENGFTYW	TGTGCCAGACGGGAGACGTACGACGAGAACGGATTTACTTACTGG						1
s13	CARRETYDENGFTYW	TGTGCAAGACGTGAGACATACGACGAGAACGGGTTTACTTACTGG
s13	CARRETYDENGFTYW	TGTGCAAGACGTGAGACGTACGACGAGAACGGCTTTACTTACTGG
s13	CARRETYDENGFTYW	TGTGCAAGACGGGAGACGTACGACGAAAACGGCTTTACTTACTGG			1		3								1
s13	CARRETYDENGFTYW	TGCGCAAGACGGGAGACATACGACGAGAACGGGTTCACTTACTGG		3
s13	CARRETYDENGFTYW	TGTGCAAGACGGGAGACGTACGACGAGAACGGATTCACTTACTGG			1
s13	CARRETYDENGFTYW	TGTGCAAGACGCGAGACATACGACGAGAACGGCTTTACTTACTGG
s13	CARRETYDENGFTYW	TGTGCAAGGCGGGAGACATACGACGAAAACGGCTTTACTTACTGG
s13	CARRETYDENGFTYW	TGTGCAAGACGGGAGACGTACGACGAGAATGGGTTTACTTACTGG			1	1
s13	CARRETYDENGFTYW	TGTGCAAGGCGGGAGACTTACGACGAGAACGGGTTTACTTACTGG		2					2	6			2
s13	CARRETYDENGFTYW	TGTGCAAGACGGGAGACTTACGACGAGAACGGCTTTACTTACTGG			1		3			5			8	3	1
s13	CARRETYDENGFTYW	TGTGCAAGACGCGAGACGTACGACGAGAACGGGTTTACTTACTGG			1
s13	CARRETYDENGFTYW	TGTGCAAGACGGGAGACTTACGACGAGAACGGGTTTACCTACTGG		2								1	1
s13	CARRETYDENGFTYW	TGTGCAAGACGTGAGACGTACGACGAAAACGGGTTTACTTACTGG			1
s13	CARRETYDENGFTYW	TGTGCAAGACGAGAGACATACGACGAGAACGGATTTACTTACTGG		2
s13	CARRETYDENGFTYW	TGTGCACGACGGGAGACATACGACGAGAACGGGTTTACTTACTGG							2
s13	CARRETYDENGFTYW	TGTGCTAGACGGGAGACATACGACGAGAACGGCTTTACTTACTGG			1
s13	CARRETYDENGFTYW	TGTGCAAGACGGGAGACCTACGACGAGAACGGCTTTACTTACTGG					2	3	1				1
s13	CARRETYDENGFTYW	TGCGCAAGACGGGAGACATATGACGAGAACGGGTTTACTTACTGG		2
s13	CARRETYDENGFTYW	TGCGCAAGACGGGAGACATACGACGAGAACGGGTTTACTTATTGG		2
s13	CARRETYDENGFTYW	TGTGCTAGACGGGAGACGTACGACGAGAACGGATTTACTTACTGG			1	4						1	1
s13	CARRETYDENGFTYW	TGTGCAAGACGGGAGACGTACGACGAGAACGGCTTTACGTACTGG										3
s13	CARRETYDENGFTYW	TGTGCCAGACGGGAGACTTACGACGAGAACGGGTTTACTTACTGG		1		1
s13	CARRETYDENGFTYW	TGTGCCAGACGGGAGACATACGACGAGAACGGGTTTACCTACTGG		1
s13	CARRETYDENGFTYW	TGTGCGAGACGGGAGACCTACGACGAGAACGGGTTTACTTACTGG		1
s13	CARRETYDENGFTYW	TGTGCGAGACGGGAGACATACGACGAGAACGGCTTTACTTACTGG		1				1						1
s13	CARRETYDENGFTYW	TGTGCAAGACGGGAGACGTACGACGAGAACGGATTTACTTATTGG			2
s13	CARRETYDENGFTYW	TGTGCAAGGCGGGAGACGTACGACGAGAACGGGTTTACTTACTGG	9	14	2		1		20	108	2	4		1	8
s13	CARRETYDENGFTYW	TGTGCAAGACGGGAGACGTACGACGAGAACGGCTTTACCTACTGG	7			4
s13	CARRETYDENGFTYW	TGTGCAAGACGGGAGACCTATGACGAGAACGGGTTTACTTACTGG										1	1
s13	CARRETYDENGFTYW	TGTGCAAGACGGGAGACGTACGACGAGAACGGCTTCACTTACTGG	6	1								4
s13	CARRETYDENGFTYW	TGTGCAAGACGGGAGACATATGACGAGAACGGTTTTACTTACTGG	6
s13	CARRETYDENGFTYW	TGCGCAAGACGGGAGACGTACGACGAGAACGGCTTTACTTACTGG	6			5
s13	CARRETYDENGFTYW	TGTGCGAGACGGGAGACATACGACGAGAACGGGTTTACTTACTGG	4		2	2		1		640			1	2	1
s13	CARRETYDENGFTYW	TGTGCAAGACGGGAGACATATGACGAGAACGGGTTTACTTACTGG	4						88		1	61		7	7
s13	CARRETYDENGFTYW	TGTGCAAGACGGGAGACATACGACGAGAATGGTTTTACTTACTGG	3
s13	CARRETYDENGFTYW	TGTGCAAGACGGGAGACATACGACGAGAACGGCTTCACCTACTGG	3
s13	CARRETYDENGFTYW	TGCGCAAGACGAGAGACATACGACGAGAACGGCTTTACTTACTGG				2
s13	CARRETYDENGFTYW	TGCGCAAGACGGGAGACATACGACGAGAACGGCTTTACCTACTGG				2
s13	CARRETYDENGFTYW	TGCGCAAGACGGGAGACATACGACGAGAACGGTTTTACTTACTGG				2						2
s13	CARRETYDENGFTYW	TGCGCAAGACGTGAGACATACGACGAGAACGGCTTTACTTACTGG	3
s13	CARRETYDENGFTYW	TGTGCCAGACGGGAGACATACGACGAGAACGGATTTACTTACTGG	2	2		5
s13	CARRETYDENGFTYW	TGTGCGAGACGGGAGACGTACGACGAGAATGGATTTACTTACTGG	2
s13	CARRETYDENGFTYW	TGTGCGAGACGGGAGACGTACGACGAGAACGGATTCACTTACTGG	2
s13	CARRETYDENGFTYW	TGTGCGAGACGGGAGACATACGACGAGAACGGCTTCACTTACTGG	2
s13	CARRETYDENGFTYW	TGTGCAAGACGGGAGACATACGACGAGAACGGCTTTACTTACTGG	103892		110	60815	99	64	81		5	57695	94	31	18
s13	CARRETYDENGFTYW	TGTGCAAGGCGGGAGACATACGACGAGAACGGCTTTACTTACTGG	12107	8	3	340	4	3	7751	7	3	331	1	6	4
s13	CARRETYDENGFTYW	TGTGCAAGACGGGAGACGTACGACGAGAACGGATTTACTTACTGG	10357	10		22	6	1	372	31	1172	42	78	7	109
s13	CARRETYDENGFTYW	TGTGCAAGACGGGAGACGTACGACGAGAACGGCTTTACTTACTGG	982	14	16	538	16	12	4		9	523	4	3	8
s13	CARRETYDENGFTYW	TGTGCTAGACGGGAGACATACGACGAGAACGGCTTTACGTACTGG				1
s13	CARRETYDENGFTYW	TGCGCAAGACGGGAGACATACGACGAGAACGGCTTTACTTACTGG	484	1		326	1					310
s13	CARRETYDENGFTYW	TGTGCAAGACGGGAGACGTACGACGAGAACGGGTTTACTTACTGG	188	696	114	87	27		101	1449	363	352	55	59	343
s13	CARRETYDENGFTYW	TGTGCAAGACGGGAGACATACGACGAGAACGGGTTTACGTACTGG
s13	CARRETYDENGFTYW	TGTGCAAGACGGGAGACATACGACGAGAACGGCTTTACTTATTGG
s13	CARRETYDENGFTYW	TGTGCAAGACGGGAGACATACGACGAGAACGGTTTTACTTACTGG					1						3		1
s13	CARRETYDENGFTYW	TGTGCAAGACGGGAGACATACGACGAGAATGGCTTTACGTACTGG
s13	CARRETYDENGFTYW	TGTGCTAGACGGGAGACGTACGACGAAAACGGGTTTACTTACTGG				1			1
s13	CARRETYDENGFTYW	TGTGCAAGGCGGGAGACGTACGACGAGAACGGCTTTACTTACTGG	88	1	1	3		1	50	3		7		1	2
s13	CARRETYDENGFTYW	TGTGCAAGGCGGGAGACGTACGACGAGAACGGATTTACTTACTGG	68						8	2	10		1		1
s13	CARRETYDENGFTYW	TGCGCAAGACGGGAGACGTACGACGAGAACGGATTTACTTACTGG	60						2		8	1			1
s13	CARRETYDENGFTYW	TGTGCGAGACGGGAGACGTACGACGAGAACGGATTTACTTACTGG	54						4				1		1
s13	CARRETYDENGFTYW	TGTGCAAGACGGGAGACATACGATGAGAACGGCTTTACTTACTGG
s13	CARRETYDENGFTYW	TGTGCAAGACGGGAGACATATGACGAGAACGGCTTTACCTACTGG							1
s13	CARRETYDENGFTYW	TGTGCAAGACGGGAGACGTATGACGAGAACGGCTTTACTTACTGG												2
s13	CARRETYDENGFTYW	TGTGCAAGACGGGAGACTTACGACGAGAACGGGTTTACTTACTGG	2		4		8		10	759	5	48	85	5	19
s13	CARRETYDENGFTYW	TGTGCAAGACGGGAGACGTACGACGAGAACGGGTTCACTTACTGG	2			3					2		1
s13	CARRETYDENGFTYW	TGTGCAAGACGGGAGACGTACGACGAAAACGGGTTTACTTACTGG	2		3										15
s13	CARRETYDENGFTYW	TGTGCAAGACGGGAGACATACGATGAGAACGGCTTCACTTACTGG	2
s13	CARRETYDENGFTYW	TGTGCAAGACGGGAGACATACGACGAGAACGGCTTTACCTACTGG					1						1
s13	CARRETYDENGFTYW	TGTGCAAGACGGGAGACGTATGACGAGAACGGGTTTACTTACTGG	2					10	32		4	11	10	19	9
s13	CARRETYDENGFTYW	TGTGCAAGACGGGAGACATACGACGAGAACGGTTTTACTTATTGG	2			1
s13	CARRETYDENGFTYW	TGTGCTAGACGGGAGACATACGACGAGAACGGATTTACTTACTGG	1	1		1
s13	CARRETYDENGFTYW	TGTGCAAGACGGGAGACATACGACGAGAACGGGTTCACTTACTGG	2											3	1
s13	CARRETYDENGFTYW	TGTGCAAGGCGGGAGACGTACGACGAGAACGGATTCACTTACTGG	2
s13	CARRETYDENGFTYW	TGTGCTAGACGGGAGACGTACGACGAGAACGGGTTTACTTACTGG	1			30						4
s14	CARRETYGENGFTHW	TGTGCAAGACGGGAGACGTACGGCGAGAACGGGTTTACTCATTGG											1
s14	CARRETYGENGFTHW	TGTGCAAGACGGGAGACATATGGTGAGAACGGTTTTACTCACTGG										1
s14	CARRETYGENGFTHW	TGTGCAAGGCGGGAGACTTATGGCGAGAACGGGTTTACTCACTGG	2										1
s14	CARRETYGENGFTHW	TGTGCAAGACGGGAGACATATGGCGAGAACGGATTTACTCATTGG							1
s14	CARRETYGENGFTHW	TGTGCAAGACGGGAGACATATGGAGAGAACGGGTTTACGCACTGG							1
s14	CARRETYGENGFTHW	TGTGCGAGACGGGAAACATACGGCGAGAACGGGTTTACTCACTGG												1
s14	CARRETYGENGFTHW	TGCGCAAGACGAGAGACATATGGCGAGAACGGGTTTACTCACTGG							5
s14	CARRETYGENGFTHW	TGTGCAAGACGGGAGACATATGGCGAGAACGGATTTACACACTGG										1
s14	CARRETYGENGFTHW	TGTGCAAGACGGGAAACATATGGCGAGAACGGGTTTACTCACTGG													1
s14	CARRETYGENGFTHW	TGCGCAAGACGGGAGACATACGGCGAGAACGGCTTTACTCACTGG	2
s14	CARRETYGENGFTHW	TGCGCGAGACGGGAGACATATGGCGAGAACGGGTTTACTCACTGG	2									3
s14	CARRETYGENGFTHW	TGTGCAAGACGGGAGACATACGGCGAGAACGGATTCACTCACTGG										1
s14	CARRETYGENGFTHW	TGTGCAAGACGGGAGACATACGGCGAGAATGGGTTTACTCACTGG
s14	CARRETYGENGFTHW	TGTGCAAGACGGGAGACATACGGCGAGAACGGGTTCACCCACTGG							1
s14	CARRETYGENGFTHW	TGTGCAAGGCGGGAGACATACGGCGAGAACGGGTTTACTCACTGG	16						37			10
s14	CARRETYGENGFTHW	TGTGCAAGACGGGAGACATATGGCGAGAACGGTTTTACGCACTGG										1
s14	CARRETYGENGFTHW	TGTGCAAGACGAGAGACATATGGCGAGAACGGGTTTACGCACTGG							1			1
s14	CARRETYGENGFTHW	TGTGCAAGGCGGGAGACATATGGCGAGAACGGGTTTACCCACTGG	2						12			5
s14	CARRETYGENGFTHW	TGTGCAAGACGGGAAACTTACGGCGAGAACGGGTTTACTCACTGG							1
s14	CARRETYGENGFTHW	TGTGCAAGACGGGAGACGTACGGCGAGAACGGCTTTACTCACTGG										1
s14	CARRETYGENGFTHW	TGTGCACGACGGGAGACATATGGCGAGAACGGCTTCACTCACTGG							1
s14	CARRETYGENGFTHW	TGTGCGAGACGGGAAACGTATGGCGAGAACGGGTTTACTCACTGG							1
s14	CARRETYGENGFTHW	TGTGCGAGACGGGAGACATATGGCGAGAACGGTTTTACACACTGG							1
s14	CARRETYGENGFTHW	TGTGCGAGACGGGAGACTTACGGCGAGAACGGGTTTACTCACTGG							1
s14	CARRETYGENGFTHW	TGTGCGAGACGTGAGACATATGGCGAGAACGGATTTACTCACTGG							1
s14	CARRETYGENGFTHW	TGTGCAAGACGGGAGACATATGGCGAGAACGGATTTACTCACTGG				1							2	1
s14	CARRETYGENGFTHW	TGTGCTAGACGGGAGACGTACGGCGAGAACGGATTTACTCACTGG							1
s14	CARRETYGENGFTHW	TGTGCAAGACGGGAGACATATGGCGAGAACGGCTTTACTCATTGG
s14	CARRETYGENGFTHW	TGTGCAAGGCGGGAGACGTACGGCGAGAACGGGTTTACTCACTGG	3	1					2		1	2
s14	CARRETYGENGFTHW	TGTGCAAGGCGGGAGACGTATGGCGAGAACGGGTTTACTCACTGG	3						18			5		1
s14	CARRETYGENGFTHW	TGTGCGAGACGGGAGACATATGGCGAGAACGGGTTTACACACTGG	3
s14	CARRETYGENGFTHW	TGCGCAAGACGGGAGACATATGGCGAGAACGGGTTTACCCACTGG	4						6
s14	CARRETYGENGFTHW	TGTGCAAGACGGGAGACATATGGCGAGAATGGGTTTACACACTGG							2
s14	CARRETYGENGFTHW	TGTGCAAGACGGGAGACATATGGTGAGAATGGGTTTACTCACTGG							2
s14	CARRETYGENGFTHW	TGTGCAAGACGGGAGACGTACGGCGAGAACGGGTTTACCCACTGG							2
s14	CARRETYGENGFTHW	TGTGCAAGACGGGAGACTTATGGCGAGAACGGATTTACTCACTGG							2					2
s14	CARRETYGENGFTHW	TGTGCTAGACGGGAAACATATGGCGAGAACGGGTTTACTCACTGG							2
s14	CARRETYGENGFTHW	TGTGCTAGACGGGAGACATATGGTGAGAACGGGTTTACTCACTGG							2
s14	CARRETYGENGFTHW	TGTGCAAGACGGGAGACATATGGCGAGAACGGTTTTACACACTGG							3			2
s14	CARRETYGENGFTHW	TGTGCAAGACGGGAGACATACGGCGAGAACGGTTTTACTCACTGG
s14	CARRETYGENGFTHW	TGTGCAAGACGGGAGACTTACGGCGAGAACGGGTTCACTCACTGG							1
s14	CARRETYGENGFTHW	TGTGCAAGACGGGAAACATATGGCGAGAACGGGTTTACACACTGG										1
s14	CARRETYGENGFTHW	TGTGCAAGACGGGAAACATATGGCGAGAACGGATTTACTCACTGG										1
s14	CARRETYGENGFTHW	TGTGCGAGACGGGAGACATATGGTGAGAACGGGTTTACTCACTGG	2									3
s14	CARRETYGENGFTHW	TGTGCAAGACGGGAGACATATGGTGAGAACGGATTTACTCACTGG							4
s14	CARRETYGENGFTHW	TGTGCCAGACGGGAGACGTACGGCGAGAACGGGTTTACTCACTGG	2
s14	CARRETYGENGFTHW	TGTGCTAGACGGGAGACGTATGGCGAGAACGGGTTTACTCACTGG										5
s14	CARRETYGENGFTHW	TGTGCAAGACGTGAGACCTATGGCGAGAACGGGTTTACTCACTGG							1
s14	CARRETYGENGFTHW	TGTGCAAGACGAGAGACGTACGGCGAGAACGGGTTTACTCACTGG										1		1
s14	CARRETYGENGFTHW	TGTGCAAGACGGGAGACTTATGGCGAGAATGGGTTTACTCACTGG
s14	CARRETYGENGFTHW	TGTGCAAGACGGGAGACCTACGGCGAGAACGGGTTTACCCACTGG													1
s14	CARRETYGENGFTHW	TGTGCAAGGCGGGAGACATACGGCGAGAACGGATTTACTCACTGG							1
s14	CARRETYGENGFTHW	TGTGCAAGACGGGAGACATATGGCGAGAACGGTTTTACTCACTGG											1		1
s14	CARRETYGENGFTHW	TGTGCAAGGCGGGAGACATACGGTGAGAACGGGTTTACTCACTGG							1
s14	CARRETYGENGFTHW	TGCGCAAGACGGGAGACATATGGCGAAAACGGGTTTACTCACTGG	3
s14	CARRETYGENGFTHW	TGTGCAAGACGGGAGACGTATGGCGAGAACGGTTTTACTCACTGG													1
s14	CARRETYGENGFTHW	TGTGCTAGACGGGAGACATATGGCGAGAACGGGTTTACTCACTGG
s14	CARRETYGENGFTHW	TGTGCAAGGCGCGAGACATATGGCGAGAACGGGTTTACTCATTGG							1
s14	CARRETYGENGFTHW	TGTGCACGACGAGAGACGTATGGCGAGAACGGATTTACTCACTGG							1
s14	CARRETYGENGFTHW	TGTGCAAGACGGGAGACATATGGCGAGAACGGGTTCACTCACTGG											1
s14	CARRETYGENGFTHW	TGTGCAAGACGGGAGACATATGGCGAGAACGGGTTTACGCACTGG
s14	CARRETYGENGFTHW	TGTGCAAGACGGGAGACCTACGGCGAGAACGGCTTTACTCACTGG	1
s14	CARRETYGENGFTHW	TGTGCAAGACGGGAGACCTATGGCGAGAACGGGTTTACGCACTGG	1
s14	CARRETYGENGFTHW	TGTGCAAGACGGGAGACGTACGGCGAGAACGGGTTTACTCACTGG	163		2	1	3	1	245	1	14	122	5	11	11
s14	CARRETYGENGFTHW	TGTGCAAGGCGGGAGACATACGGCGAGAACGGCTTTACTCACTGG	6						1
s14	CARRETYGENGFTHW	TGTGCAAGACGAGAGACATACGGCGAGAACGGGTTTACTCACTGG
s14	CARRETYGENGFTHW	TGTGCAAGACGTGAGACATACGGCGAGAACGGATTTACTCACTGG	1
s14	CARRETYGENGFTHW	TGTGCAAGACGTGAGACATATGGCGAGAACGGATTTACTCACTGG	1						1
s14	CARRETYGENGFTHW	TGTGCAAGACGGGAGACGTATGGCGAGAACGGATTTACTCACTGG							12		3	7
s14	CARRETYGENGFTHW	TGTGCAAGACGGGAGACCTACGGCGAGAACGGGTTTACTCACTGG
s14	CARRETYGENGFTHW	TGCGCAAGACGGGAGACATATGGCGAGAACGGGTTTACTCACTGG						1	1053			552	2	1	1
s14	CARRETYGENGFTHW	TGTGCAAGACGGGAGACGTACGGCGAGAACGGGTTCACTCACTGG
s14	CARRETYGENGFTHW	TGTGCAAGACGTGAGACATATGGCGAGAACGGGTTCACTCACTGG	1
s14	CARRETYGENGFTHW	TGTGCAAGACGTGAGACATATGGCGAGAACGGCTTTACTCACTGG	1
s14	CARRETYGENGFTHW	TGTGCACGACGGGAGACATACGGCGAGAACGGGTTTACTCACTGG								1
s14	CARRETYGENGFTHW	TGTGCAAGACGGGAGACGTACGGCGAGAATGGGTTCACTCATTGG											1
s14	CARRETYGENGFTHW	TGTGCACGACGGGAGACGTATGGCGAGAACGGATTTACTCACTGG										1
s14	CARRETYGENGFTHW	TGTGCAAGACGGGAGACTTACGGCGAGAACGGGTTTACTCACTGG		1		1			30	2		24	8	1	2
s14	CARRETYGENGFTHW	TGTGCAAGACGAGAGACATATGGCGAGAACGGGTTTACTCACTGG
s14	CARRETYGENGFTHW	TGTGCGAGACGGGAGACATACGGCGAGAACGGGTTTACTCACTGG							11	2		11
s14	CARRETYGENGFTHW	TGTGCAAGGCGGGAGACTTACGGCGAGAACGGGTTTACTCACTGG								1
s14	CARRETYGENGFTHW	TGTGCAAGGCGGGAAACATATGGCGAAAACGGGTTTACTCACTGG										1
s14	CARRETYGENGFTHW	TGTGCAAGACGAGAGACATATGGCGAAAACGGGTTTACTCACTGG	1
s14	CARRETYGENGFTHW	TGTGCTAGACGGGAGACATATGGCGAGAACGGCTTTACTCACTGG
s14	CARRETYGENGFTHW	TGTGCAAGGCGGGAGACATATGGTGAGAACGGGTTTACTCACTGG										3
s14	CARRETYGENGFTHW	TGTGCAAGACGGGAGACATATGGTGAGAACGGGTTTACTCACTGG								2			2
s14	CARRETYGENGFTHW	TGTGCGAGGCGGGAGACATATGGCGAGAACGGGTTTACTCACTGG	5						15			5
s14	CARRETYGENGFTHW	TGTGCAAGACGCGAGACATATGGCGAGAACGGGTTTACTCACTGG											1	1
s14	CARRETYGENGFTHW	TGTGCAAGACGGGAGACATACGGCGAGAACGGGTTTACTCACTGG	1182	9	2	5	3	4	2411	30	11	1119	22	15	17
s14	CARRETYGENGFTHW	TGCGCAAGACGGGAGACGTATGGCGAGAACGGGTTTACTCACTGG							17			6
s14	CARRETYGENGFTHW	TGCGCAAGGCGGGAGACATACGGCGAGAACGGCTTTACTCACTGG	1
s14	CARRETYGENGFTHW	TGCGCGAGACGGGAGACGTATGGCGAGAACGGGTTTACTCACTGG
s14	CARRETYGENGFTHW	TGTGCAAGACGGGAGACATATGGCGAGAATGGGTTTACTCACTGG												2
s14	CARRETYGENGFTHW	TGTGCAAGGCGGGAGACGTACGGCGAGAATGGGTTTACTCACTGG
s14	CARRETYGENGFTHW	TGTGCAAGACGGGAGACATATGGCGAGAACGGCTTTACACACTGG	1
s14	CARRETYGENGFTHW	TGTGCGAGACGGGAGACGTATGGCGAGAACGGGTTTACTCACTGG	5
s14	CARRETYGENGFTHW	TGTGCAAGACGGGAGACATATGGCGAGAACGGCTTTACGCACTGG	1
s14	CARRETYGENGFTHW	TGTGCAAGACGGGAGACATATGGCGAGAACGGGTTTACTCACTGG	55838	26	33	17	11	18	193123	134	62	85050	168	153	116
s14	CARRETYGENGFTHW	TGTGCAAGACGGGAGACGTACGGCGAGAACGGGTTTACACACTGG
s14	CARRETYGENGFTHW	TGTGCAAGACGGGAGACATACGGCGAGAACGGGTTTACCCACTGG							15			7
s14	CARRETYGENGFTHW	TGTGCAAGACGGGAGACATATGGCGAGAACGGGTTTACACACTGG											2
s14	CARRETYGENGFTHW	TGTGCGAGACGGGAGACATATGGCGAGAACGGGTTCACCCACTGG										1
s14	CARRETYGENGFTHW	TGTGCAAGACGGGAGACGTATGGCGAGAACGGGTTTACTCACTGG	490	1	2	1	1	1	2018	1	7	904	8	12	10
s14	CARRETYGENGFTHW	TGTGCAAGACGGGAGACGTACGGGGAGAACGGGTTTACTCACTGG	1
s14	CARRETYGENGFTHW	TGTGCAAGACGGGAGACATACGGCGAGAATGGGTTCACTCATTGG
s14	CARRETYGENGFTHW	TGTGCAAGACGGGAGACGTACGGCGAAAACGGGTTTACTCACTGG	1
s14	CARRETYGENGFTHW	TGTGCAAGACGGGAGACTTATGGCGAGAACGGGTTTACACACTGG										1
s14	CARRETYGENGFTHW	TGTGCAAGACGGGAGACTTACGGCGAGAACGGATTTACTCACTGG										1
s14	CARRETYGENGFTHW	TGTGCGAGACGGGAGACATATGGCGAGAACGGGTTTACGCACTGG	1
s14	CARRETYGENGFTHW	TGTGCGAGACGGGAGACATATGGCGAGAACGGTTTTACTCACTGG	1
s14	CARRETYGENGFTHW	TGCGCAAGACGGGAGACATACGGCGAGAACGGGTTTACTCACTGG										8
s14	CARRETYGENGFTHW	TGTGCAAGACGGGAGACATACGGCGAGAACGGATTTACTCACTGG	9		1				16		2	6			1
s14	CARRETYGENGFTHW	TGCGCAAGACGGGAGACATATGGCGAGAACGGGTTCACTCACTGG							7
s14	CARRETYGENGFTHW	TGTGCGAGACGGGAGACGTACGGCGAGAACGGGTTTACTCACTGG	1				1		3						1
s14	CARRETYGENGFTHW	TGTGCGAGACGGGAGACCTATGGCGAGAACGGGTTTACTCACTGG	1
s14	CARRETYGENGFTHW	TGCGCAAGACGGGAGACGTATGGCGAGAACGGATTTACTCACTGG									1
s14	CARRETYGENGFTHW	TGTGCGAGACGGGAGACATATGGCGAGAACGGGTTTACCCACTGG							6
s14	CARRETYGENGFTHW	TGTGCCAGACGGGAGACATATGGCGAGAACGGATTTACTCACTGG	1
s14	CARRETYGENGFTHW	TGTGCGAGACGGGAGACATATGGCGAGAATGGGTTTACTCACTGG							5
s14	CARRETYGENGFTHW	TGTGCAAGACGGGAGACTTATGGCGAGAACGGGTTTACTCACTGG				1				5	1		10	1	2
s14	CARRETYGENGFTHW	TGTGCAAGACGGGAGACATATGGCGAGAACGGCTTTACTCACTGG
s14	CARRETYGENGFTHW	TGTGCAAGACGGGAGACATATGGCGAGAACGGGTTTACTCATTGG
s14	CARRETYGENGFTHW	TGTGCGAGACGGGAGACATATGGCGAGAACGGGTTTACTCACTGG			2				994			418		1
s14	CARRETYGENGFTHW	TGTGCAAGACGGGAGACATATGGCGAGAACGGGTTTACCCACTGG							1003			458	2	2
s14	CARRETYGENGFTHW	TGTGCAAGACGGGAGACATATGGCGAAAACGGGTTTACTCACTGG											1		1
s14	CARRETYGENGFTHW	TGTGCAAGGCGGGAGACATATGGCGAGAACGGGTTTACTCACTGG	278						1209	1		539	2	1
s14	CARRETYGENGFTHW	TGTGCAAGAAGGGAGACATATGGCGAGAACGGTTTTACTCACTGG							1
s14	CARRETYGENGFTHW	TGTGCAAGACGTGAGACATACGGCGAGAACGGGTTTACTCACTGG												1
s14	CARRETYGENGFTHW	TGTGCAAGACGTGAGACATATGGCGAGAACGGTTTTACTCACTGG												1
s14	CARRETYGENGFTHW	TGTGCAAGACGGGAAACATATGGCGAGAACGGGTTTACCCACTGG												1
s14	CARRETYGENGFTHW	TGTGCAAGGCGGGAAACATACGGCGAGAACGGGTTTACTCACTGG										1
s14	CARRETYGENGFTHW	TGTGCAAGACGGGAGACATACGGCGAGAACGGCTTTACTCACTGG	52			7		1				17
s14	CARRETYGENGFTHW	TGTGCAAGGCGAGAGACGTACGGCGAGAACGGGTTTACTCACTGG										1
s14	CARRETYGENGFTHW	TGTGCAAGACGTGAGACTTACGGCGAGAACGGGTTTACTCACTGG										1
s14	CARRETYGENGFTHW	TGTGCAAGACGGGAGACGTACGGCGAGAACGGATTTACTCACTGG							9		2	3	1
s14	CARRETYGENGFTHW	TGTGCTAGACGGGAGACGTACGGCGAGAACGGGTTTACTCACTGG										3
s14	CARRETYGENGFTHW	TGCGCAAGACGGGAGACTTATGGCGAGAACGGGTTTACTCACTGG							7
s14	CARRETYGENGFTHW	TGTGCAAGACGGGAGACATACGGCGAGAACGGGTTCACTCACTGG	8
s14	CARRETYGENGFTHW	TGCGCAAGGCGGGAGACGTATGGCGAGAACGGGTTTACTCACTGG							1
s14	CARRETYGENGFTHW	TGCGCAAGACGGGAGACGTACGGCGAGAACGGGTTTACTCACTGG										1
s14	CARRETYGENGFTHW	TGTGCAAGGCGTGAGACATATGGCGAGAACGGGTTTACTCATTGG	1
s14	CARRETYGENGFTHW	TGTGCAAGACGTGAGACGTACGGCGAGAACGGATTTACTCACTGG										1
s14	CARRETYGENGFTHW	TGTGCAAGACGGGAGACTTATGGCGAGAACGGTTTTACTCACTGG										1
s14	CARRETYGENGFTHW	TGTGCAAGACGGGAGACTTATGGCGAGAACGGCTTTACTCACTGG										1	1
s14	CARRETYGENGFTHW	TGTGCACGACGAGAGACATATGGCGAGAACGGGTTTACTCACTGG	1
s14	CARRETYGENGFTHW	TGTGCAAGACGGGAGACATATGGAGAGAACGGGTTTACTCACTGG								1
s14	CARRETYGENGFTHW	TGTGCACGACGGGAGACATATGGAGAGAACGGGTTTACTCACTGG	1
s14	CARRETYGENGFTHW	TGTGCAAGACGGGAGACCTATGGCGAGAACGGGTTTACTCACTGG												1	1
s14	CARRETYGENGFTHW	TGTGCACGACGGGAGACGTACGGCGAGAACGGGTTTACTCACTGG	1							2
s14	CARRETYGENGFTHW	TGTGCGAGACGAGAGACATACGGCGAGAACGGGTTTACTCACTGG	1
s15	CTRRETYDERGFTYW	TGTACAAGACGGGAAACGTATGACGAGAGAGGGTTTACTTACTGG								3
s15	CTRRETYDERGFTYW	TGTACAAGACGGGAAACGTACGACGAGAGAGGGTTTACATACTGG								3
s15	CTRRETYDERGFTYW	TGTACAAGACGGGAAACCTACGACGAGAGAGGATTTACTTACTGG								3
s15	CTRRETYDERGFTYW	TGTACAAGACGAGAAACCTACGACGAGAGAGGGTTTACTTACTGG		2
s15	CTRRETYDERGFTYW	TGCACAAGACGGGAAACTTACGACGAGAGAGGGTTCACCTACTGG								1
s15	CTRRETYDERGFTYW	TGTACAAGACGGGAAACCTACGACGAGAGAGGGTTTACCTACTGG								3
s15	CTRRETYDERGFTYW	TGTACAAGGCGGGAAACGTACGACGAGAGAGGATTTACTTACTGG					1
s15	CTRRETYDERGFTYW	TGTACAAGACGGGAAACGTACGACGAGAGAGGATTTACTTACTGG		2		1				10	2		1
s15	CTRRETYDERGFTYW	TGTACAAGACGGGAAACCTACGATGAGAGAGGGTTTACTTACTGG								3
s15	CTRRETYDERGFTYW	TGTACAAGACGAGAAACTTACGACGAGAGGGGGTTTACTTACTGG				2
s15	CTRRETYDERGFTYW	TGTACAAGACGGGAGACGTATGACGAGAGAGGGTTTACTTACTGG								3
s15	CTRRETYDERGFTYW	TGTACAAGACGGGAAACTTACGACGAGAGAGGGTTTACCTACTGG										1
s15	CTRRETYDERGFTYW	TGCACAAGACGGGAAACTTACGACGAGAGGGGGTTTACTTACTGG		1
s15	CTRRETYDERGFTYW	TGCACAAGACGGGAAACGTACGACGAGAGAGGGTTTACTTACTGG		1			1
s15	CTRRETYDERGFTYW	TGTACAAGACGGGAGACGTACGACGAGCGCGGGTTTACTTACTGG		1	3		4			1	17		16	6
s15	CTRRETYDERGFTYW	TGTACAAGACGGGAAACTTACGACGAGAGAGGCTTTACTTACTGG	1
s15	CTRRETYDERGFTYW	TGTACAAGACGGGAAACTTACGACGAGAGAGGGTTCACTTACTGG	1
s15	CTRRETYDERGFTYW	TGTACAAGACGCGAAACCTACGACGAGAGAGGGTTTACTTACTGG		1
s15	CTRRETYDERGFTYW	TGTACAAGACGAGAAACATACGACGAGAGAGGGTTTACTTACTGG								1
s15	CTRRETYDERGFTYW	TGTACAAGACGAGAGACGTACGACGAGAGAGGGTTTACTTACTGG								1
s15	CTRRETYDERGFTYW	TGCACAAGACGGGAAACTTACGACGAGAGAGGGTTCACTTACTGG					1
s15	CTRRETYDERGFTYW	TGTACAAGACGGGAGACTTACGACGAGCGCGGGTTTACTTACTGG			1		1			6			8	3
s15	CTRRETYDERGFTYW	TGTACAAGACGGGAAACTTACGACGAAAGAGGATTTACTTACTGG								1
s15	CTRRETYDERGFTYW	TGTACAAGACGGGAAACTTACGACGAGAGAGGCTTTACTTATTGG								1
s15	CTRRETYDERGFTYW	TGTACAAGACGGGAAACTTACGACGAGAGAGGTTTTACGTACTGG								1
s15	CTRRETYDERGFTYW	TGTACAAGACGGGAAACTTACGACGAGCGAGGCTTTACTTACTGG								1
s15	CTRRETYDERGFTYW	TGTACAAGACGGGAAACCTACGACGAGAGGGGGTTTACTTACTGG					5
s15	CTRRETYDERGFTYW	TGTACAAGACGGGAAACTTACGACGAGAGGGGATTTACTTACTGG		1
s15	CTRRETYDERGFTYW	TGCACGAGACGGGAAACTTACGACGAGAGAGGGTTTACTTACTGG								6
s15	CTRRETYDERGFTYW	TGTACGAGACGGGAGACGTACGACGAGAGAGGGTTTACTTACTGG					1			2
s15	CTRRETYDERGFTYW	TGTACGAGACGGGAGACTTACGACGAGAGAGGGTTTACTTACTGG		2			1
s15	CTRRETYDERGFTYW	TGTACAAGACGGGAGACTTACGACGAGCGAGGGTTTACTTACTGG		2									1
s15	CTRRETYDERGFTYW	TGTACGAGACGGGAAACGTACGACGAGAGAGGGTTTACTTACTGG					1			3					1
s15	CTRRETYDERGFTYW	TGTACGAGACGGGAAACTTACGACGAGAGAGGGTTCACTTACTGG
s15	CTRRETYDERGFTYW	TGTACAAGACGGGAGACGTACGACGAGAGAGGATTTACTTACTGG								5		1
s15	CTRRETYDERGFTYW	TGTACAAGACGTGAAACTTACGACGAGAGAGGGTTTACTTACTGG												1
s15	CTRRETYDERGFTYW	TGTACAAGACGGGAAACGTACGACGAGCGCGGGTTTACTTACTGG		1
s15	CTRRETYDERGFTYW	TGTACGAGACGGGAGACTTACGACGAAAGAGGGTTTACTTACTGG					1
s15	CTRRETYDERGFTYW	TGTACAAGACGGGAAACGTACGACGAGCGAGGGTTTACTTACTGG		1			1
s15	CTRRETYDERGFTYW	TGTACCAGACGGGAAACGTACGACGAGAGAGGGTTTACTTACTGG					1
s15	CTRRETYDERGFTYW	TGTACAAGGCGGGAAACTTACGACGAGAGGGGGTTTACTTACTGG								4
s15	CTRRETYDERGFTYW	TGTACAAGACGGGAAACGTACGACGAGAGAGGATTTACTTATTGG		1
s15	CTRRETYDERGFTYW	TGTACAAGACGGGAAACTTACGACGAGCGCGGATTTACTTACTGG			1
s15	CTRRETYDERGFTYW	TGTACCAGACGGGAAACTTACGACGAGAGAGGATTTACTTACTGG					1
s15	CTRRETYDERGFTYW	TGTACAAGACGGGAAACTTACGATGAGAGAGGGTTTACTTACTGG			1								1
s15	CTRRETYDERGFTYW	TGTACAAGACGGGAAACTTACGACGAGAGGGGGTTCACTTACTGG		1
s15	CTRRETYDERGFTYW	TGTACAAGGCGGGAAACTTACGACGAGAGAGGCTTTACTTACTGG					1
s15	CTRRETYDERGFTYW	TGTACAAGACGGGAGACCTACGACGAGCGCGGGTTTACTTACTGG									2		5	3
s15	CTRRETYDERGFTYW	TGTACAAGACGGGAAACTTACGACGAGCGAGGGTTTACTTACTGG											4	1
s15	CTRRETYDERGFTYW	TGTACAAGACGGGAGACGTACGACGAGAGAGGGTTTACGTACTGG		1
s15	CTRRETYDERGFTYW	TGTACAAGACGGGAGACTTACGACGAGAGAGGATTTACTTACTGG		1						7	1
s15	CTRRETYDERGFTYW	TGTACAAGACGGGAAACGTACGACGAGAGAGGCTTTACTTACTGG					3								1
s15	CTRRETYDERGFTYW	TGTACAAGACGAGAGACGTACGACGAGCGCGGGTTTACTTACTGG		1
s15	CTRRETYDERGFTYW	TGTACAAGACGGGAAACGTACGACGAGAGAGGGTTTACCTACTGG					3			3	1
s15	CTRRETYDERGFTYW	TGTACAAGACGGGAGACTTACGACGAGAGAGGGTTTACTTACTGG	3	179	2	23	207			1244	6	8	11	10	8
s15	CTRRETYDERGFTYW	TGCACAAGACGGGAAACTTACGACGAGAGAGGGTTTACTTACTGG						1	3
s15	CTRRETYDERGFTYW	TGTACGAGACGGGAAACTTACGACGAGAGGGGGTTCACTTACTGG								3
s15	CTRRETYDERGFTYW	TGTACTAGACGGGAAACTTACGACGAGAGAGGGTTTACGTACTGG								1
s15	CTRRETYDERGFTYW	TGTACCAGACGGGAGACTTACGACGAGCGAGGGTTTACTTACTGG								1
s15	CTRRETYDERGFTYW	TGTACAAGACGGGAAACATACGACGAGAGAGGGTTTACTTACTGG										6		1
s15	CTRRETYDERGFTYW	TGTACAAGACGGGAAACTTATGACGAGAGAGGGTTTACTTACTGG												2
s15	CTRRETYDERGFTYW	TGTACGAGACGAGAAACTTACGACGAGAGAGGTTTTACTTACTGG								1
s15	CTRRETYDERGFTYW	TGTACAAGACGGGAAACGTACGACGAGAGAGGGTTTACTTACTGG	2	144	2		153	1	2	648	5	1		2	4
s15	CTRRETYDERGFTYW	TGTACAAGGCGGGAAACTTACGACGAGAGAGGGTTTACTTATTGG					2
s15	CTRRETYDERGFTYW	TGTACGAGACGGGAAACTTATGACGAGAGAGGGTTTACTTACTGG		3
s15	CTRRETYDERGFTYW	TGTACAAGACGGGAAACTTACGACGAGAGAGGTTTTACATACTGG					1			3
s15	CTRRETYDERGFTYW	TGTACAAGACGGGAGACTTACGACGAGAGGGGGTTTACTTACTGG		3						9			1
s15	CTRRETYDERGFTYW	TGTACGAGACGGGAAACCTACGACGAGAGAGGGTTTACTTACTGG					2
s15	CTRRETYDERGFTYW	TGTACAAGACGGGAAACTTACGACGAGAGAGGGTTTACGTACTGG											2
s15	CTRRETYDERGFTYW	TGTACAAGACGGGAAACTTACGACGAGAGGGGGTTTACTTACTGG		141		24	130			668	1				1
s15	CTRRETYDERGFTYW	TGTACGAGGCGGGAAACTTACGACGAGAGAGGGTTTACTTACTGG					2
s15	CTRRETYDERGFTYW	TGTACAAGACGGGAAACTTACGACGAGCGCGGGTTTACTTACTGG								23		1	5	1
s15	CTRRETYDERGFTYW	TGTACAAGGCGGGAAACGTACGACGAGAGAGGGTTTACTTACTGG				1	2			5
s15	CTRRETYDERGFTYW	TGTACAAGACGGGAAACTTACGACGAGAGGGGGTTTACCTACTGG		3
s15	CTRRETYDERGFTYW	TGTACAAGACGGGAGACATACGACGAGAGAGGGTTTACTTACTGG								22		9
s15	CTRRETYDERGFTYW	TGTACAAGGCGGGAAACCTACGACGAGAGAGGGTTTACTTACTGG		1
s15	CTRRETYDERGFTYW	TGTACAAGACGTGAAACGTACGACGAGAGAGGGTTTACTTACTGG		1
s15	CTRRETYDERGFTYW	TGTACAAGACGGGAAACTTACGACGAGAGAGGGTTCACCTACTGG					2
s15	CTRRETYDERGFTYW	TGTACGAGACGGGAAACTTACGACGAGAGAGGGTTTACCTACTGG								6
s15	CTRRETYDERGFTYW	TGTACAAGACGGGAAACGTACGACGAGAGGGGGTTTACTTACTGG				1				5
s15	CTRRETYDERGFTYW	TGTACAAGACGGGAGACATACGACGAGCGCGGGTTTACTTACTGG					1					5			1
s15	CTRRETYDERGFTYW	TGTACAAGACGGGAGACATACGACGAGAGAGGCTTTACTTACTGG					1			1
s15	CTRRETYDERGFTYW	TGTACAAGACGGGAGACCTACGACGAGAGAGGGTTTACTTACTGG					1
s15	CTRRETYDERGFTYW	TGTACAAGACGGGAGACGTACGACGAGAGAGGGTTTACTTACTGG		17			32			144	14		2	9	1
s15	CTRRETYDERGFTYW	TGTACAAGGCGGGAGACTTACGACGAGAGAGGGTTTACTTACTGG				2	2
s15	CTRRETYDERGFTYW	TGTACAAGACGGGAGACTTACGACGAGAGAGGCTTTACTTACTGG						1	2
s15	CTRRETYDERGFTYW	TGTACAAGACGGGAAACTTATGACGAGAGGGGGTTTACTTACTGG					1
s15	CTRRETYDERGFTYW	TGTACAAGACGGGAAACATACGACGAGAGAGGCTTTACTTACTGG	1	2			1			1
s15	CTRRETYDERGFTYW	TGTACAAGACGGGAGACGTACGACGAGCGCGGATTTACTTACTGG												1
s15	CTRRETYDERGFTYW	TGTACAAGACGGGAAACTTACGATGAGAGGGGGTTTACTTACTGG					1
s15	CTRRETYDERGFTYW	TGTACGAGACGGGAAACTTACGACGAGAGAGGGTTTACTTACTGG			2		116			536					1
s15	CTRRETYDERGFTYW	TGTACAAGGCGGGAAACTTACGACGAGAGAGGGTTTACTTACTGG				23	133			580	1
s15	CTRRETYDERGFTYW	TGTACTAGACGGGAAACTTACGACGAGAGAGGGTTTACTTACTGG							1
s15	CTRRETYDERGFTYW	TGTACAAGACGGGAAACCTACGACGAGCGAGGGTTTACTTACTGG								2
s15	CTRRETYDERGFTYW	TGTACAAGACGGGAAACCTACGACGAGAGAGGGTTTACTTATTGG								2
s15	CTRRETYDERGFTYW	TGTACAAGACGGGAAACTTACGACGAGAGAGGGTTTACTTACTGG	193	27544	32	3418	24091	17	171	104914	26	53	61	62	27
s15	CTRRETYDERGFTYW	TGTACAAGGCGGGAGACGTACGACGAGAGAGGGTTTACTTACTGG								2
s15	CTRRETYDERGFTYW	TGTACAAGACGGGAAACCTACGACGAGAGAGGGTTCACTTACTGG								2
s15	CTRRETYDERGFTYW	TGTACAAGACGGGAAACCTACGACGAGAGAGGGTTTACTTACTGG					113						1
s15	CTRRETYDERGFTYW	TGCACAAGACGGGAGACTTACGACGAGAGAGGGTTTACTTACTGG				1
s15	CTRRETYDERGFTYW	TGCACAAGACGGGAAACTTATGACGAGAGAGGGTTTACTTACTGG								2
s15	CTRRETYDERGFTYW	TGTACGAGACGGGAGACATACGACGAGAGAGGGTTTACTTACTGG								2		1
s15	CTRRETYDERGFTYW	TGTACCAGACGGGAAACTTACGACGAGCGCGGGTTTACTTACTGG								2
s15	CTRRETYDERGFTYW	TGTACAAGACGGGAGACGTACGACGAGCGCGGATTTACTTATTGG									1
s15	CTRRETYDERGFTYW	TGTACAAGACGGGAGACTTACGACGAGAGGGGATTTACTTACTGG								1
s15	CTRRETYDERGFTYW	TGTACAAGACGGGAAACTTACGACGAGAGAGGTTTTACTTACTGG									1
s15	CTRRETYDERGFTYW	TGTACAAGACGGGAGACTTATGACGAGAGGGGGTTTACTTACTGG								1
s15	CTRRETYDERGFTYW	TGTACAAGACGGGAGACGTACGACGAGCGCGGCTTTACTTACTGG									1
s15	CTRRETYDERGFTYW	TGCACAAGACGAGAAACTTACGACGAGAGAGGGTTTACTTACTGG		2
s15	CTRRETYDERGFTYW	TGTACAAGACGGGAAACTTACGACGAGAGAGGATTTACTTACTGG									1		1		1
s15	CTRRETYDERGFTYW	TGTACCAGACGGGAAACTTACGACGAGCGAGGGTTTACTTACTGG		1
s15	CTRRETYDERGFTYW	TGTACAAGACGGGAGACGTACGACGAGCGAGGATTTACTTACTGG								1
s15	CTRRETYDERGFTYW	TGTACAAGACGGGAGACGTACGACGAGAGGGGGTTTACTTACTGG								1
s15	CTRRETYDERGFTYW	TGTACAAGACGTGAAACTTACGACGAGAGAGGATTTACTTACTGG								1
s15	CTRRETYDERGFTYW	TGTACAAGACGGGAGACGTACGACGAGAGAGGGTTTACCTACTGG								1
s15	CTRRETYDERGFTYW	TGTACAAGACGGGAGACATACGACGAGAGAGGGTTCACTTACTGG								1
s15	CTRRETYDERGFTYW	TGTACAAGGCGGGAAACTTACGACGAGCGCGGGTTTACTTACTGG								1
s15	CTRRETYDERGFTYW	TGTACAAGACGGGAAACTTACGATGAGAGAGGGTTTACGTACTGG								1
s16	CARRETYDENGFAYW	TGTGCAAGACGGGAGACGTATGACGAGAACGGATTTGCTTACTGG						9	2			2	1	35
s16	CARRETYDENGFAYW	TGCGCAAGACGGGAGACATACGACGAGAACGGGTTTGCTTACTGG		19		8	3			28				3
s16	CARRETYDENGFAYW	TGTGCAAGACGGGAGACGTATGACGAGAACGGGTTTGCTTACTGG						463	57	23	8	32	36	1102	72
s16	CARRETYDENGFAYW	TGTGCAAGACGGGAGACCTACGACGAGAACGGTTTTGCTTACTGG						5		1					1
s16	CARRETYDENGFAYW	TGTGCAAGACGGGAGACCTACGACGAGAACGGGTTTGCCTACTGG						5
s16	CARRETYDENGFAYW	TGCGCAAGACGGGAGACGTACGACGAGAACGGTTTTGCTTACTGG
s16	CARRETYDENGFAYW	TGTGCAAGAAGGGAGACATACGACGAGAACGGATTTGCTTACTGG	1
s16	CARRETYDENGFAYW	TGTGCGAGACGTGAGACGTACGACGAGAACGGTTTTGCTTACTGG
s16	CARRETYDENGFAYW	TGTGCAAGACGAGAGACATACGACGAGAACGGCTTTGCTTACTGG
s16	CARRETYDENGFAYW	TGTGCAAGACGAGAGACGTACGACGAGAACGGGTTTGCGTATTGG
s16	CARRETYDENGFAYW	TGTGCAAGACGAGAGACGTACGACGAGAACGGGTTTGCTTATTGG
s16	CARRETYDENGFAYW	TGTGCAAGACGAGAGACCTACGACGAGAACGGGTTTGCTTACTGG					1
s16	CARRETYDENGFAYW	TGTGCAAGACGAGAGACTTACGACGAGAACGGCTTTGCTTACTGG
s16	CARRETYDENGFAYW	TGTGCGCGACGGGAGACATACGACGAGAACGGGTTTGCTTACTGG
s16	CARRETYDENGFAYW	TGTGCGCGACGGGAGACGTACGACGAGAACGGGTTTGCTTACTGG					1								1
s16	CARRETYDENGFAYW	TGTGCAAGACGAGAGACGTACGACGAAAACGGGTTTGCTTACTGG													5
s16	CARRETYDENGFAYW	TGCGCAAGGCGGGAGACGTACGACGAGAACGGGTTTGCTTACTGG	1	1										1
s16	CARRETYDENGFAYW	TGCGCAAGGCGGGAGACGTACGACGAGAACGGATTTGCTTACTGG	1
s16	CARRETYDENGFAYW	TGTGCAAGACGGGAGACGTACGACGAGAATGGGTTTGCTTATTGG													2
s16	CARRETYDENGFAYW	TGTGCAAGACGGGAGACGTACGACGAGAACGGGTTTGCATACTGG
s16	CARRETYDENGFAYW	TGCGCAAGGCGGGAGACTTACGACGAGAACGGGTTTGCTTACTGG					1						1
s16	CARRETYDENGFAYW	TGTGCAAGGCGGGAGACGTACGACGAGAATGGGTTTGCTTACTGG													1
s16	CARRETYDENGFAYW	TGTGCTAGACGGGAGACTTACGACGAGAACGGATTTGCTTACTGG											1
s16	CARRETYDENGFAYW	TGTGCCAGACGGGAGACTTACGACGAGAACGGCTTTGCTTACTGG											1
s16	CARRETYDENGFAYW	TGCGCAAGACGGGAAACGTACGACGAGAACGGGTTTGCTTACTGG												1
s16	CARRETYDENGFAYW	TGCGCAAGACGGGAGACGTATGACGAAAACGGGTTTGCTTACTGG												1
s16	CARRETYDENGFAYW	TGCGCAAGACGTGAGACGTACGACGAGAACGGGTTTGCTTACTGG											1
s16	CARRETYDENGFAYW	TGTGCCAGACGGGAGACATACGACGAGAACGGGTTTGCTTACTGG		38
s16	CARRETYDENGFAYW	TGTGCAAGACGGGAGACATACGACGAGAACGGGTTTGCATACTGG		21
s16	CARRETYDENGFAYW	TGTGCAAGACGCGAGACTTACGACGAGAACGGGTTTGCTTACTGG												1
s16	CARRETYDENGFAYW	TGTGCAAGACGGGAAACATACGACGAGAACGGTTTTGCTTACTGG						2						2
s16	CARRETYDENGFAYW	TGTGCAAGACGGGAAACTTACGACGAGAACGGATTTGCTTACTGG												1
s16	CARRETYDENGFAYW	TGCGCAAGGCGGGAGACTTACGACGAGAACGGCTTTGCTTACTGG							1
s16	CARRETYDENGFAYW	TGTGCAAGACGTGAGACGTATGACGAGAACGGATTTGCTTACTGG												1
s16	CARRETYDENGFAYW	TGCGCAAGACGGGAGACGTACGACGAGAATGGGTTTGCTTACTGG						2
s16	CARRETYDENGFAYW	TGTGCAAGACGGGAGACGTACGACGAAAACGGATTTGCTTACTGG						24							7
s16	CARRETYDENGFAYW	TGTGCGAGACGGGAAACGTATGACGAGAACGGGTTTGCTTACTGG						1
s16	CARRETYDENGFAYW	TGTGCCAGACGGGAGACGTACGACGAAAACGGGTTTGCTTACTGG
s16	CARRETYDENGFAYW	TGTGCAAGACGGGAGACGTACGACGAGAACGGATTCGCTTACTGG
s16	CARRETYDENGFAYW	TGTGCAAGACGCGAGACGTATGACGAGAACGGGTTTGCTTACTGG											1
s16	CARRETYDENGFAYW	TGTGCAAGACGGGAGACGTACGACGAGAACGGGTTCGCGTACTGG
s16	CARRETYDENGFAYW	TGTGCTCGACGGGAGACGTACGACGAGAACGGATTTGCTTACTGG						1
s16	CARRETYDENGFAYW	TGTGCAAGGCGGGAGACGTATGACGAAAACGGGTTTGCTTACTGG												1
s16	CARRETYDENGFAYW	TGTGCAAGGCGGGAGACTTATGACGAGAACGGGTTTGCTTACTGG												1
s16	CARRETYDENGFAYW	TGTGCCAGACGGGAGACGTACGACGAGAACGGATTTGCTTACTGG		2		10		4						1
s16	CARRETYDENGFAYW	TGTGCACGACGGGAGACGTACGACGAGAACGGCTTTGCTTACTGG		2	1					1
s16	CARRETYDENGFAYW	TGTGCAAGAAGGGAAACATACGACGAGAACGGGTTTGCTTACTGG												2
s16	CARRETYDENGFAYW	TGTGCAAGACGGGAGACGTACGACGAGAACGGATTTGCATACTGG											1
s16	CARRETYDENGFAYW	TGTGCAAGACGGGAAACATACGACGAGAACGGGTTTGCATACTGG												2
s16	CARRETYDENGFAYW	TGTGCCAGACGGGAAACATACGACGAGAACGGGTTTGCTTACTGG												2
s16	CARRETYDENGFAYW	TGTGCAAGACGGGAAACGTACGACGAGAACGGATTTGCTTACTGG												3
s16	CARRETYDENGFAYW	TGTGCAAGGCGGGAAACATACGACGAGAACGGGTTTGCTTACTGG												3	4
s16	CARRETYDENGFAYW	TGTGCGAGACGGGAAACATACGACGAGAACGGGTTTGCTTACTGG												3	1
s16	CARRETYDENGFAYW	TGTGCAAGACGGGAGACGTATGACGAGAACGGGTTCGCTTACTGG												6
s16	CARRETYDENGFAYW	TGTGCAAGACGTGAGACTTACGACGAGAACGGGTTTGCTTACTGG										1
s16	CARRETYDENGFAYW	TGTGCAAGGCGGGAGACTTACGACGAGAACGGGTTTGCTTACTGG					1		3	21	1	1	19	2	3
s16	CARRETYDENGFAYW	TGTGCAAGACGGGAGACGTATGACGAGAACGGTTTTGCTTACTGG												7
s16	CARRETYDENGFAYW	TGCGCAAGACGGGAGACTTACGACGAAAACGGGTTTGCTTACTGG											1
s16	CARRETYDENGFAYW	TGCGCAAGACGGGAGACTTACGACGAGAACGGCTTTGCTTACTGG											1
s16	CARRETYDENGFAYW	TGTGCACGACGGGAAACGTACGACGAGAACGGGTTTGCTTACTGG								1
s16	CARRETYDENGFAYW	TGTGCGAGACGGGAGACGTACGACGAGAACGGGTTTGCCTACTGG						4
s16	CARRETYDENGFAYW	TGTGCAAGGCGGGAGACCTACGACGAGAACGGGTTTGCTTACTGG						4							1
s16	CARRETYDENGFAYW	TGCGCAAGACGGGAGACGTATGACGAGAACGGGTTTGCTTACTGG						4				1	1
s16	CARRETYDENGFAYW	TGTGCCAGACGGGAGACGTACGACGAGAACGGCTTTGCTTACTGG						3							2
s16	CARRETYDENGFAYW	TGTGCAAGGCGGGAGACGTACGACGAGAACGGGTTTGCGTACTGG						3		1
s16	CARRETYDENGFAYW	TGTGCAAGACGGGAGACTTACGACGAGAACGGGTTTGCATACTGG		14						9
s16	CARRETYDENGFAYW	TGCGCAAGACGGGAGACGTACGACGAGAACGGGTTTGCGTACTGG						3
s16	CARRETYDENGFAYW	TGCGCAAGACGGGAGACGTACGACGAGAACGGGTTTGCTTACTGG		14	21	9	14	420		8	5	3	8	7	23
s16	CARRETYDENGFAYW	TGCGCAAGACGGGAGACCTACGACGAGAACGGGTTTGCTTACTGG					1	8
s16	CARRETYDENGFAYW	TGTGCGAGACGGGAGACGTACGACGAGAACGGGTTTGCTTACTGG		10	23	9		575		9	5	5		7	42
s16	CARRETYDENGFAYW	TGTGCAAGACGGGAAACGTACGACGAGAACGGGTTTGCTTACTGG		10							5			85	59
s16	CARRETYDENGFAYW	TGTGCAAGACGAGAGACGTACGACGAGAACGGGTTTGCATACTGG												1
s16	CARRETYDENGFAYW	TGCGCAAGACGGGAGACATACGATGAGAACGGCTTTGCTTACTGG
s16	CARRETYDENGFAYW	TGTGCGAGACGGGAGACTTACGACGAGAACGGCTTTGCTTACTGG											1
s16	CARRETYDENGFAYW	TGCGCAAGACGGGAGACGTACGACGAAAACGGGTTTGCTTACTGG
s16	CARRETYDENGFAYW	TGTGCCAGACGGGAGACGTACGACGAGAACGGGTTTGCCTACTGG						2
s16	CARRETYDENGFAYW	TGTGCAAGACGAGAGACGTATGACGAGAACGGGTTTGCATACTGG												1
s16	CARRETYDENGFAYW	TGCGCAAGACGCGAGACATACGACGAGAACGGGTTTGCTTACTGG
s16	CARRETYDENGFAYW	TGTGCAAGACGGGAAACATACGACGAGAACGGCTTTGCATACTGG												1
s16	CARRETYDENGFAYW	TGTGCAAGACGGGAAACGTACGACGAGAACGGGTTTGCGTACTGG												1
s16	CARRETYDENGFAYW	TGTGCAAGGCGGGAGACATACGACGAGAACGGCTTCGCTTACTGG						1
s16	CARRETYDENGFAYW	TGCGCTAGACGGGAGACGTACGACGAGAACGGGTTTGCTTACTGG				4									1
s16	CARRETYDENGFAYW	TGTGCAAGACGGGAGACGTATGACGAAAACGGATTTGCTTACTGG						2
s16	CARRETYDENGFAYW	TGTGCAAGACGGGAGACGTACGACGAGAACGGGTTCGCCTACTGG						2
s16	CARRETYDENGFAYW	TGTGCAAGACGGGAAACTTACGACGAGAACGGGTTTGCCTACTGG												1
s16	CARRETYDENGFAYW	TGTGCACGACGGGAGACATACGACGAGAACGGCTTTGCTTACTGG		5	2
s16	CARRETYDENGFAYW	TGTGCAAGACGGGAGACTTACGACGAGAACGGATTTGCTTACTGG		5			1		2	17	3	8	33	5	38
s16	CARRETYDENGFAYW	TGTGCAAGACGGGAGACTTACGACGAAAACGGGTTTGCTTACTGG		5										1	3
s16	CARRETYDENGFAYW	TGTGCGAGGCGGGAGACGTACGACGAGAACGGGTTTGCTTACTGG		4				3
s16	CARRETYDENGFAYW	TGTGCAAGACGGGAGACTTACGACGAAAACGGCTTTGCTTACTGG												1
s16	CARRETYDENGFAYW	TGTGCAAGGCGGGAAACATACGACGAGAACGGCTTTGCTTACTGG											1
s16	CARRETYDENGFAYW	TGTGCAAGACGGGAGACTTACGACGAGAACGGTTTTGCTTACTGG												1
s16	CARRETYDENGFAYW	TGTGCAAGACGGGAGACGTACGACGAAAACGGGTTTGCTTACTGG	11				11							7
s16	CARRETYDENGFAYW	TGTGCAAGACGGGAGACTTACGACGAGAACGGGTTTGCTTACTGG	10	675	23	27	135		29	1993	79	137	2272	142	496
s16	CARRETYDENGFAYW	TGTGCAAGACGGGAGACGTACGACGAGAACGGCTTTGCCTACTGG	8		1		6	5							1
s16	CARRETYDENGFAYW	TGTGCAAGACGGGAGACCTACGACGAGAACGGGTTTGCTTACTGG	7	50		12	136		2	23	4		15		63
s16	CARRETYDENGFAYW	TGCGCAAGACGGGAGACATACGACGAGAACGGCTTTGCCTACTGG				1
s16	CARRETYDENGFAYW	TGCGCAAGACGGGAGACATACGACGAAAACGGCTTTGCTTACTGG													1
s16	CARRETYDENGFAYW	TGTGCAAGACGGGAGACATACGACGAAAACGGGTTTGCTTACTGG	7												14
s16	CARRETYDENGFAYW	TGTGCAAGACGGGAGACATACGACGAGAATGGCTTCGCTTACTGG				2
s16	CARRETYDENGFAYW	TGTGCGAGGCGGGAGACATACGACGAGAACGGCTTTGCTTACTGG	6			1			2
s16	CARRETYDENGFAYW	TGTGCAAGGCGGGAGACTTACGACGAGAACGGCTTTGCTTACTGG	6				1		1			1	1
s16	CARRETYDENGFAYW	TGTGCAAGACGAGAAACGTACGACGAGAACGGGTTTGCTTACTGG													1
s16	CARRETYDENGFAYW	TGTGCAAGACGAGAGACGTACGACGAGAACGGATTTGCCTACTGG													1
s16	CARRETYDENGFAYW	TGTGCTAGACGGGAGACGTACGACGAGAACGGCTTTGCTTACTGG	5		1	3
s16	CARRETYDENGFAYW	TGTGCAAGACGAGAGACGTATGACGAGAACGGGTTTGCTTACTGG													1
s16	CARRETYDENGFAYW	TGTGCAAGACGAGAGACTTATGACGAGAACGGGTTTGCTTACTGG													1
s16	CARRETYDENGFAYW	TGTGCGAGACGGGAGACTTACGACGAGAACGGGTTTGCTTACTGG					3				1	1	14	1	7
s16	CARRETYDENGFAYW	TGTGCAAGACGGGAGACGTATGACGAGAACGGTTTTGCCTACTGG													1
s16	CARRETYDENGFAYW	TGTGCTAGACGGGAGACCTACGACGAGAACGGGTTTGCTTACTGG					1
s16	CARRETYDENGFAYW	TGTGCTAGACGGGAGACTTACGACGAGAACGGGTTTGCTTACTGG					1								3
s16	CARRETYDENGFAYW	TGTGCAAGACGGGAAACTTACGACGAGAACGGGTTTGCTTACTGG	3	11			9							8	5
s16	CARRETYDENGFAYW	TGTGCAAGACGGGAGACATACGACGAGAACGGATTTGCCTACTGG	3
s16	CARRETYDENGFAYW	TGTGCAAGACGGGAGACGTACGACGAGAATGGGTTCGCTTACTGG													1
s16	CARRETYDENGFAYW	TGTGCAAGACGGGAGACGTACGACGAGAACGGGTTTGCGTATTGG													1
s16	CARRETYDENGFAYW	TGTGCAAGACGGGAGACGTACGACGAAAACGGATTCGCTTACTGG													1
s16	CARRETYDENGFAYW	TGTGCAAGACGGGAGACATACGACGAGAACGGATTTGCATACTGG													1
s16	CARRETYDENGFAYW	TGTGCAAGGCGGGAGACCTACGACGAGAACGGCTTTGCTTACTGG	3
s16	CARRETYDENGFAYW	TGTGCAAGGCGGGAGACATACGACGAGAACGGCTTTGCCTACTGG	4
s16	CARRETYDENGFAYW	TGCGCAAGACGGGAGACTTACGACGAGAACGGGTTTGCTTACTGG					3	2		9		1			7
s16	CARRETYDENGFAYW	TGTGCAAGACGGGAGACGTACGACGAGAACGGATTTGCCTACTGG	5			1
s16	CARRETYDENGFAYW	TGTGCAAGACGGGAGACCTACGACGAGAACGGATTTGCTTACTGG	5	3		1	1
s16	CARRETYDENGFAYW	TGTGCTAGACGGGAGACGTACGACGAGAACGGGTTTGCCTACTGG				2						1
s16	CARRETYDENGFAYW	TGTGCAAGACGGGAAACGTACGACGAGAACGGGTTCGCTTACTGG													1
s16	CARRETYDENGFAYW	TGTGCAAGACGGGAAACATACGACGAGAACGGGTTTGCGTACTGG													1
s16	CARRETYDENGFAYW	TGTGCAAGGCGGGAGACATACGACGAGAACGGGTTTGCTTACTGG	114	20	3	4	2		57	19		4	1	2	15
s16	CARRETYDENGFAYW	TGTGCAAGGCGGGAGACGTACGACGAGAACGGCTTTGCTTACTGG	118	2	2	5	1		13						1
s16	CARRETYDENGFAYW	TGTGCAAGAAGGGAGACTTACGACGAGAACGGATTTGCTTACTGG
s16	CARRETYDENGFAYW	TGCGCGAGACGGGAGACCTACGACGAGAACGGGTTTGCTTACTGG
s16	CARRETYDENGFAYW	TGTGCACGACGGGAGACATACGACGAGAATGGCTTTGCTTACTGG				1
s16	CARRETYDENGFAYW	TGTGCACGACGGGAGACGTATGACGAGAACGGGTTTGCTTACTGG				1			1	5				6
s16	CARRETYDENGFAYW	TGTGCTAGGCGGGAGACATACGACGAGAACGGCTTCGCTTACTGG				1
s16	CARRETYDENGFAYW	TGTGCAAGACGGGAGACATACGACGAGAACGGATTTGCTTACTGG	211		4	71	7	1	1	23		23	1	8	43
s16	CARRETYDENGFAYW	TGTGCAAGGCGGGAGACATACGACGAGAACGGCTTTGCTTACTGG	657	4	3	18	2	3	103			7		2	2
s16	CARRETYDENGFAYW	TGTGCAAGACGGGAGACGTACGACGAGAACGGATTTGCTTACTGG	726	21	77		62		21	20	283	25	38	26	255
s16	CARRETYDENGFAYW	TGTGCACGACGGGAGACGTACGACGAGAACGGGTTTGCATACTGG
s16	CARRETYDENGFAYW	TGTGCAAGGAGGGAGACGTACGACGAGAACGGGTTTGCTTACTGG
s16	CARRETYDENGFAYW	TGTGCAAGACGGGAGACGTACGACGAGAACGGCTTTGCTTACTGG	1075	58	99	637	74	616	11		9	82	10	6	60
s16	CARRETYDENGFAYW	TGTGCAAGACGGGAGACGTACGACGAGAACGGGTTTGCTTACTGG	1413	2064	3487	1169	2317	85188	208	1330	803	625	1002	1004	4273
s16	CARRETYDENGFAYW	TGTGCAAGACGGGAGACATACGACGAGAACGGGTTTGCTTACTGG	1442	3193	232	808	181		110	3552	48	637	108	320	858
s16	CARRETYDENGFAYW	TGTGCAAGACGGGAGACATACGACGAGAACGGCTTTGCTTACTGG	5840	79	67	3321	94	48	11		2	543	5	7	31
s16	CARRETYDENGFAYW	TGTGCAAGACGAGAGACTTACGACGAAAACGGGTTTGCTTACTGG
s16	CARRETYDENGFAYW	TGTGCGAGACGGGAGACGTACGACGAGAATGGGTTTGCTTATTGG
s16	CARRETYDENGFAYW	TGTGCGAGACGGGAGACATATGACGAGAACGGGTTTGCTTACTGG
s16	CARRETYDENGFAYW	TGTGCAAGGCGGGAGACATACGACGAGAACGGATTTGCTTACTGG	17						2
s16	CARRETYDENGFAYW	TGTGCAAGACGGGAGACATACGACGAGAACGGCTTCGCTTACTGG	27					2
s16	CARRETYDENGFAYW	TGTGCAAGACGGGAGACCTACGACGAGAACGGCTTTGCTTACTGG	27				4	11	1						1
s16	CARRETYDENGFAYW	TGCGCAAGACGGGAGACCTACGACGAGAACGGCTTTGCTTACTGG				2						1
s16	CARRETYDENGFAYW	TGTGCAAGACGGGAGACATACGACGAAAACGGCTTTGCCTACTGG				1
s16	CARRETYDENGFAYW	TGCGCAAGACGGGAGACATACGACGAGAACGGATTTGCTTACTGG				2
s16	CARRETYDENGFAYW	TGTGCAAGGCGTGAGACGTACGACGAAAACGGGTTTGCTTACTGG
s16	CARRETYDENGFAYW	TGTGCAAGACGGGAGACATATGACGAGAACGGGTTTGCTTACTGG	30				1		47	38		27	2	25	11
s16	CARRETYDENGFAYW	TGTGCAAGACGGGAGACATACGACGAGAACGGCTTTGCCTACTGG	33	1	1		1
s16	CARRETYDENGFAYW	TGTGCAAGGCGGGAGACGTACGACGAGAACGGGTTTGCTTACTGG	35	37	27	7	11	618	22	50	9	6	10	9	53
s16	CARRETYDENGFAYW	TGTGCAAGACGGGAGACTTACGACGAGAATGGCTTTGCTTACTGG				1
s16	CARRETYDENGFAYW	TGTGCAAGGCGGGAGACATACGACGAGAACGGTTTTGCATACTGG
s16	CARRETYDENGFAYW	TGTGCAAGACGTGAGACCTACGACGAGAACGGGTTTGCTTACTGG				1	1	2							10
s16	CARRETYDENGFAYW	TGTGCAAGACGTGAAACATACGACGAGAACGGCTTTGCTTACTGG
s16	CARRETYDENGFAYW	TGTGCAAGACGGGAGACGTACGACGAGAACGGTTTCGCTTACTGG
s16	CARRETYDENGFAYW	TGTGCAAGGCGGGAGACGTACGACGAAAACGGTTTTGCTTATTGG													5
s16	CARRETYDENGFAYW	TGTGCAAGGCGGGAGACGTACGACGAGAACGGGTTTGCTTATTGG	1												1
s16	CARRETYDENGFAYW	TGTGCAAGGCGGGAGACGTACGACGAGAACGGGTTTGCCTACTGG	1							1					1
s16	CARRETYDENGFAYW	TGTGCAAGGCGGGAGACGTACGACGAAAACGGGTTTGCTTACTGG	1				1				1	1			1
s16	CARRETYDENGFAYW	TGTGCAAGGCGGGAGACATATGACGAGAACGGGTTTGCTTACTGG	1						1			1	1
s16	CARRETYDENGFAYW	TGTGCAAGGCGGGAGACATACGACGAGAACGGGTTTGCTTATTGG	1						2
s16	CARRETYDENGFAYW	TGTGCAAGACGGGAAACGTACGACGAGAATGGGTTTGCTTACTGG													10
s16	CARRETYDENGFAYW	TGTGCAAGGCGGGAGACATACGACGAAAACGGGTTTGCTTACTGG	1
s16	CARRETYDENGFAYW	TGTGCAAGACGGGAGACGTACGACGAGAACGGATTTGCGTACTGG													27
s16	CARRETYDENGFAYW	TGTGCAAGGCGGGAAACGTACGACGAGAACGGGTTTGCTTACTGG	1	1
s16	CARRETYDENGFAYW	TGTGCAAGACGGGAGACCTACGACGAGAACGGGTTTGCGTACTGG					1	2
s16	CARRETYDENGFAYW	TGTGCAAGACGTGAGACCTACGACGAGAACGGATTTGCTTACTGG	1	1		1		1
s16	CARRETYDENGFAYW	TGTGCAAGACGGGAGACGTACGACGAGAATGGATTCGCTTACTGG
s16	CARRETYDENGFAYW	TGTGCAAGACGGGAGACGTACGATGAGAACGGATTTGCTTACTGG
s16	CARRETYDENGFAYW	TGCGCAAGACGGGAGACTTACGACGAGAACGGATTTGCTTACTGG
s16	CARRETYDENGFAYW	TGTGCAAGACGGGAGACTTACGACGAGAATGGGTTTGCTTACTGG	1				1					1
s16	CARRETYDENGFAYW	TGTGCAAGACGAGAGACATACGACGAAAACGGGTTTGCTTACTGG	1
s16	CARRETYDENGFAYW	TGTGCACGACGGGAGACATACGACGAGAACGGTTTTGCTTACTGG
s16	CARRETYDENGFAYW	TGTGCAAGACGAGAGACGTACGACGAGAACGGGTTTGCTTACTGG								8		3	5	35	28
s16	CARRETYDENGFAYW	TGTGCAAGACGGGAAACGTACGACGAAAACGGGTTTGCTTACTGG	1											1
s16	CARRETYDENGFAYW	TGTGCAAGACGGGAGACATACGACGAGAATGGGTTTGCCTACTGG					1
s16	CARRETYDENGFAYW	TGTGCAAGACGGGAGACTTACGACGAGAACGGATTTGCCTACTGG
s16	CARRETYDENGFAYW	TGTGCAAGACGGGAGACGTACGACGAGAACGGGTTCGCTTATTGG					1								1
s16	CARRETYDENGFAYW	TGTGCAAGACGGGAGACGTACGACGAGAACGGCTTTGCGTACTGG					1
s16	CARRETYDENGFAYW	TGTGCAAGACGGGAGACGTACGACGAGAATGGGTTTGCGTACTGG					1
s16	CARRETYDENGFAYW	TGTGCAAGACGGGAGACGTACGACGAGAATGGCTTTGCTTATTGG	1
s16	CARRETYDENGFAYW	TGTGCAAGACGGGAGACTTACGACGAGAACGGATTTGCATACTGG
s16	CARRETYDENGFAYW	TGTGCGAGACGGGAGACGTACGACGAGAACGGGTTTGCGTACTGG						6
s16	CARRETYDENGFAYW	TGTGCAAGGCGGGAGACGTACGACGAGAACGGCTTCGCTTACTGG
s16	CARRETYDENGFAYW	TGTGCAAGACGGGAAACTTACGACGAAAACGGATTTGCCTACTGG
s16	CARRETYDENGFAYW	TGTGCAAGACGGGAAACGTATGACGAGAACGGGTTTGCTTACTGG
s16	CARRETYDENGFAYW	TGTGCAAGACGGGAGACTTACGACGAGAACGGCTTTGCGTACTGG	1
s16	CARRETYDENGFAYW	TGTGCAAGACGGGAAACGTACGACGAGAACGGCTTTGCTTACTGG													9
s16	CARRETYDENGFAYW	TGTGCAAGACGGGAGACGTACGACGAGAACGGGTTTGCTTATTGG				28			1		68				82
s16	CARRETYDENGFAYW	TGTGCACGGCGGGAGACGTACGACGAGAACGGATTTGCTTACTGG													1
s16	CARRETYDENGFAYW	TGTGCGAGACGGGAGACGTACGACGAGAACGGTTTTGCTTACTGG					1
s16	CARRETYDENGFAYW	TGTGCACGGCGGGAAACATACGACGAGAACGGGTTTGCTTACTGG													1
s16	CARRETYDENGFAYW	TGTGCTAGACGGGAGACGTACGACGAGAACGGGTTTGCGTACTGG				12
s16	CARRETYDENGFAYW	TGTGCACGACGGGAGACGTACGACGAGAACGGGTTCGCTTACTGG													1
s16	CARRETYDENGFAYW	TGTGCAAGACGGGAGACGTACGACGAGAACGGGTTTGCGTACTGG				9
s16	CARRETYDENGFAYW	TGTGCAAGACGGGAGACGTACGACGAGAACGGGTTTGCCTATTGG	2								1				1
s16	CARRETYDENGFAYW	TGTGCTAGGCGGGAGACGTACGACGAGAACGGGTTTGCTTACTGG				5
s16	CARRETYDENGFAYW	TGTGCTAGACGGGAGACATACGACGAGAACGGGTTTGCTTACTGG				5			1						4
s16	CARRETYDENGFAYW	TGTGCAAGACGTGAGACCTACGACGAGAACGGCTTTGCTTACTGG	2
s16	CARRETYDENGFAYW	TGTGCAAGGCGAGAGACGTACGACGAGAACGGATTTGCTTACTGG													1
s16	CARRETYDENGFAYW	TGTGCAAGACGTGAGACCTACGACGAGAACGGGTTTGCGTACTGG													1
s16	CARRETYDENGFAYW	TGTGCAAGACGTGAGACCTACGACGAGAACGGGTTTGCATACTGG													1
s16	CARRETYDENGFAYW	TGTGCAAGACGGGAGACTTACGACGAAAACGGATTTGCTTACTGG													1
s16	CARRETYDENGFAYW	TGTGCTAGACGGGAGACGTACGACGAGAACGGGTTTGCTTATTGG				3						1
s16	CARRETYDENGFAYW	TGCGCAAGGCGGGAGACATACGACGAGAACGGCTTTGCTTACTGG	3
s16	CARRETYDENGFAYW	TGTGCAAGACGAGAGACTTACGACGAGAACGGGTTTGCTTACTGG												4	12
s16	CARRETYDENGFAYW	TGTGCAAGACGAGAGACGTACGACGAGAACGGGTTTGCCTACTGG
s16	CARRETYDENGFAYW	TGTGCAAGACGAGAGACGTACGACGAGAACGGATTTGCTTACTGG									2			1	5
s16	CARRETYDENGFAYW	TGTGCAAGACGGGAGACCTACGACGAAAACGGGTTTGCTTACTGG													5
s16	CARRETYDENGFAYW	TGTGCACGACGGGAGACATACGACGAGAACGGCTTTGCCTACTGG	1
s16	CARRETYDENGFAYW	TGTGCAAGACGGGAGACCTATGACGAAAACGGGTTTGCTTACTGG													3
s16	CARRETYDENGFAYW	TGTGCACGGCGGGAGACATACGACGAAAACGGCTTTGCTTACTGG	1
s16	CARRETYDENGFAYW	TGTGCAAGACGTGAGACGTACGACGAGAACGGTTTTGCTTACTGG					1
s16	CARRETYDENGFAYW	TGCGCAAGACGTGAGACATACGACGAGAACGGGTTTGCTTACTGG													3
s16	CARRETYDENGFAYW	TGTGCAAGGCGGGAGACATACGACGAGAACGGCTTTGCTTATTGG					1
s16	CARRETYDENGFAYW	TGTGCGAGACGGGAGACGTACGACGAGAACGGATTTGCCTACTGG	1								1
s16	CARRETYDENGFAYW	TGCGCGAGACGGGAGACGTACGACGAGAACGGGTTCGCTTACTGG
s16	CARRETYDENGFAYW	TGTGCGCGACGGGAGACATACGACGAGAACGGCTTTGCTTACTGG	1
s16	CARRETYDENGFAYW	TGTGCAAGACGGGAGACGTACGACGAGAATGGTTTTGCTTACTGG													2
s16	CARRETYDENGFAYW	TGTGCAAGACGGGAGACATACGACGAAAACGGCTTCGCTTACTGG													2
s16	CARRETYDENGFAYW	TGTGCCAGACGGGAAACGTACGACGAGAACGGGTTTGCTTACTGG													1
s16	CARRETYDENGFAYW	TGTGCGAGACGAGAGACTTACGACGAGAACGGGTTTGCTTACTGG													1
s16	CARRETYDENGFAYW	TGCGCGAGACGAGAGACGTACGACGAGAACGGGTTTGCTTACTGG
s16	CARRETYDENGFAYW	TGTGCAAGACGGGAAACATACGACGAGAACGGGTTTGCTTATTGG			3						1
s16	CARRETYDENGFAYW	TGCGCAAGACGGGAAACATACGACGAGAACGGGTTTGCTTACTGG								1					1
s16	CARRETYDENGFAYW	TGCGCAAGACGGGAGACGTACGACGAGAACGGGTTTGCTTATTGG								1
s16	CARRETYDENGFAYW	TGCGCAAGGCGGGAGACATACGACGAGAACGGGTTTGCTTACTGG								1		1
s16	CARRETYDENGFAYW	TGTGCAAGACGAGAAACATACGACGAGAACGGGTTTGCTTACTGG								1				3
s16	CARRETYDENGFAYW	TGTGCACGACGGGAGACATACGACGAGAACGGGTTTGCTTACTGG			2			1		16		3			8
s16	CARRETYDENGFAYW	TGTGCAAGACGGGAAACATACGACGAGAACGGGTTTGCCTACTGG								1					1
s16	CARRETYDENGFAYW	TGTGCAAGACGGGAGACATACGACGAGAACGGCTTTGCTTATTGG			2
s16	CARRETYDENGFAYW	TGTGCAAGGCGAGAGACATACGACGAGAACGGGTTTGCTTACTGG
s16	CARRETYDENGFAYW	TGTGCAAGACGGGAGACATACGACGAGAACGGATTTGCTTATTGG									1				1
s16	CARRETYDENGFAYW	TGTGCAAGACGGGAGACATACGACGAGAACGGGTTTGCCTACTGG					3					9			9
s16	CARRETYDENGFAYW	TGTGCAAGACGGGAGACATATGACGAGAACGGGTTTGCCTACTGG								1
s16	CARRETYDENGFAYW	TGTGCAAGACGGGAGACATATGATGAGAACGGGTTTGCTTACTGG								1
s16	CARRETYDENGFAYW	TGTGCAAGACGGGAAACGTACGACGAGAACGGATTTGCTTATTGG		1
s16	CARRETYDENGFAYW	TGTGCAAGACGGGAGACTTACGACGAGAACGGATTTGCGTACTGG								1
s16	CARRETYDENGFAYW	TGTGCTAGACGGGAGACGTACGACGAGAACGGGTTTGCTTACTGG				369			2			175
s16	CARRETYDENGFAYW	TGTGCAAGACGCGAGACTTACGACGAGAACGGCTTTGCTTACTGG								1
s16	CARRETYDENGFAYW	TGTGCAAGACGTGAGACGTACGATGAGAACGGATTTGCTTACTGG								1
s16	CARRETYDENGFAYW	TGTGCAAGGCGGGAAACTTACGACGAGAACGGGTTTGCTTACTGG								1
s16	CARRETYDENGFAYW	TGTGCACGACGGGAAACATACGACGAGAACGGGTTTGCTTACTGG								1					3
s16	CARRETYDENGFAYW	TGCGCAAGACGGGAGACGTACGACGAGAACGGCTTTGCTTACTGG				3	1	3				1
s16	CARRETYDENGFAYW	TGTGCTAGACGGGAGACGTACGACGAGAACGGATTTGCTTACTGG			1	20		1				2
s16	CARRETYDENGFAYW	TGTGCTAGACGGGAGACATACGACGAGAACGGCTTTGCTTACTGG			1
s16	CARRETYDENGFAYW	TGTGCACGACGTGAGACGTACGACGAGAACGGGTTTGCTTACTGG								1
s16	CARRETYDENGFAYW	TGTGCACGGCGGGAGACTTACGACGAGAACGGGTTTGCTTACTGG								1
s16	CARRETYDENGFAYW	TGTGCAAGACGAGAGACATATGACGAGAACGGGTTTGCTTACTGG
s16	CARRETYDENGFAYW	TGTGCGAGACGGGAGACGTACGACGAGAACGGATTTGCTTACTGG			1										2
s16	CARRETYDENGFAYW	TGTGCACGGCGGGAGACGTACGACGAGAACGGGTTTGCTTACTGG			1				1						4
s16	CARRETYDENGFAYW	TGTGCACGACGGGAGACTTACGACGAGAACGGCTTTGCTTACTGG			1
s16	CARRETYDENGFAYW	TGTGCAAGACGGGAGACATACGACGAGAACGGCTTTGCGTACTGG
s16	CARRETYDENGFAYW	TGCGCAAGACGGGAGACGTACGACGAGAACGGGTTTGCCTACTGG
s16	CARRETYDENGFAYW	TGTGCGAGACGGGAGACGTACGACGAAAACGGGTTTGCTTACTGG
s16	CARRETYDENGFAYW	TGTGCAAGACGGGAGACGTACGATGAGAACGGGTTTGCTTACTGG
s16	CARRETYDENGFAYW	TGCGCAAGACGTGAGACTTACGACGAGAACGGCTTTGCTTACTGG		1
s16	CARRETYDENGFAYW	TGCGCAAGACGGGAGACATATGACGAGAACGGGTTTGCTTACTGG		1					1					1
s16	CARRETYDENGFAYW	TGCGCAAGACGGGAGACATACGACGAGAACGGCTTTGCTTACTGG		1			1	2
s16	CARRETYDENGFAYW	TGTGCAAGACGGGAGACGTACGACGAGAACGGATTCGCTTATTGG
s16	CARRETYDENGFAYW	TGTGCGAGACGGGAGACATACGACGAGAACGGGTTTGCATACTGG
s16	CARRETYDENGFAYW	TGTGCAAGACGGGAGACGTACGATGAGAACGGCTTTGCTTACTGG
s16	CARRETYDENGFAYW	TGCGCAAGACGGGAGACTTACGACGAGAACGGGTTTGCATACTGG
s16	CARRETYDENGFAYW	TGTGCAAGACGAGAGACATACGACGAGAACGGATTTGCTTACTGG
s16	CARRETYDENGFAYW	TGCGCACGACGGGAGACGTACGACGAGAACGGGTTTGCTTACTGG
s16	CARRETYDENGFAYW	TGTGCAAGAAGGGAGACGTACGACGAGAACGGGTTTGCTTATTGG									1
s16	CARRETYDENGFAYW	TGTGCAAGACGGGAAACATACGACGAGAACGGGTTTGCTTACTGG			46		1	6	1				3		76
s16	CARRETYDENGFAYW	TGTGCAAGACGGGAAACATACGACGAGAACGGGTTCGCTTACTGG									1
s16	CARRETYDENGFAYW	TGTGCACGACGGGAGACGTACGACGAGAACGGGTTTGCTTACTGG			41				1		5	3	7	9	35
s16	CARRETYDENGFAYW	TGTGCAAGACGGGAGACGTACGACGAGAACGGGTTCGCTTACTGG			18				2	8			6
s16	CARRETYDENGFAYW	TGTGCAAGACGGGAGACGTATGACGAGAACGGATTTGCTTATTGG									1
s16	CARRETYDENGFAYW	TGTGCAAGACGGGAGACATACGACGAGAACGGGTTTGCTTATTGG			9			1	1		3		1		10
s16	CARRETYDENGFAYW	TGTGCAAGACGGGAGACGTATGACGAGAACGGGTTTGCTTATTGG									1				1
s16	CARRETYDENGFAYW	TGTGCAAGACGGGAGACTTACGACGAGAACGGGTTCGCTTACTGG									1
s16	CARRETYDENGFAYW	TGTGCAAGACGTGAGACATACGACGAGAACGGGTTTGCTTACTGG									1
s16	CARRETYDENGFAYW	TGTGCAAGACGGGAGACGTACGACGAGAACGGATTTGCTTATTGG			8						6				2
s16	CARRETYDENGFAYW	TGTGCAAGACGGGAAACCTACGACGAGAACGGGTTTGCTTACTGG			7		3		1
s16	CARRETYDENGFAYW	TGTGCGAGACGGGAGACGTACGACGAGAACGGCTTTGCTTACTGG			4										4
s16	CARRETYDENGFAYW	TGTGCAAGACGGGAGACTTACGACGAGAACGGGTTTGCTTATTGG			4		1			9	2	1			3
s16	CARRETYDENGFAYW	TGTGCTAGACGGGAGACGTACGACGAGAATGGGTTTGCTTACTGG										1			2
s16	CARRETYDENGFAYW	TGTGCAAGACGGGAGACATACGACGAGAACGGTTTTGCTTACTGG			4		3								11
s16	CARRETYDENGFAYW	TGTGCAAGACGGGAGACTTACGACGAGAACGGCTTTGCTTACTGG			3	20	8		1		2	17		1	4
s16	CARRETYDENGFAYW	TGTGCAAGACGGGAGACGTACGACGAGAACGGCTTTGCTTATTGG			3						1
s16	CARRETYDENGFAYW	TGTGCAAGACGGGAGACATACGACGAAAACGGCTTTGCTTATTGG			1
s16	CARRETYDENGFAYW	TGTGCAAGACGGGAGACATACGACGAAAACGGCTTTGCTTACTGG			1										11
s16	CARRETYDENGFAYW	TGTGCAAGACGGGAAACATACGACGAAAACGGGTTTGCTTACTGG			1									2	1
s16	CARRETYDENGFAYW	TGTGCAAGGCGGGAGACGTACGACGAGAACGGGTTTGCATACTGG
s16	CARRETYDENGFAYW	TGTGCACGACGGGAGACGTACGACGAGAACGGATTTGCTTACTGG								5	2			1
s16	CARRETYDENGFAYW	TGTGCAAGGCGTGAGACGTACGACGAGAACGGGTTTGCTTACTGG													1
s16	CARRETYDENGFAYW	TGTGCAAGACGGGAGACTTACGACGAGAACGGGTTTGCCTACTGG								12					8
s16	CARRETYDENGFAYW	TGTGCAAGACGGGAGACATATGACGAGAACGGATTTGCTTACTGG							1
s16	CARRETYDENGFAYW	TGTGCAAGACGGGAGACATATGACGAGAACGGGTTTGCTTATTGG							1
s16	CARRETYDENGFAYW	TGTGCAAGACGGGAGACGTACGACGAGAACGGTTTTGCTTACTGG							1		9	3			67
s16	CARRETYDENGFAYW	TGTGCAAGACGGGAGACGTATGACGAGAACGGGTTTGCATACTGG							1
s16	CARRETYDENGFAYW	TGTGCAAGACGGGAGACCTATGACGAGAACGGGTTTGCTTACTGG							1
s16	CARRETYDENGFAYW	TGTGCACGACGGGAGACGTACGACGAGAATGGGTTTGCTTACTGG
s16	CARRETYDENGFAYW	TGTGCAAGACGGGAGACTTACGACGAGAACGGGTTTGCGTACTGG							1					1
s16	CARRETYDENGFAYW	TGTGCAAGGCGGGAGACATACGACGAGAACGGGTTCGCTTACTGG							1
s16	CARRETYDENGFAYW	TGTGCAAGGCGGGAGACATACGACGAGAACGGGTTTGCCTACTGG							1
s16	CARRETYDENGFAYW	TGTGCAAGGCGGGAGACATACGACGAAAACGGCTTTGCTTACTGG
s16	CARRETYDENGFAYW	TGTGCGAGGCGGGAGACGTACGACGAGAACGGCTTTGCTTACTGG							1						1
s16	CARRETYDENGFAYW	TGTGCTAGGCGGGAGACATACGACGAGAACGGGTTTGCTTACTGG							1
s16	CARRETYDENGFAYW	TGTGCTAGACGGGAGACGTATGACGAGAACGGGTTTGCTTACTGG
s16	CARRETYDENGFAYW	TGCGCAAGACGGGAGACGTACGACGAGAACGGATTTGCTTACTGG			1								1		5
s16	CARRETYDENGFAYW	TGTGCAAGACGGGAGACGTACGACGAGAATGGGTTTGCTTACTGG							4			3			21
s16	CARRETYDENGFAYW	TGTGCAAGACGGGAGACATATGACGAGAACGGGTTCGCTTACTGG							1
s16	CARRETYDENGFAYW	TGTGCGAGACGGGAGACGTACGACGAGAACGGGTTCGCTTACTGG
s16	CARRETYDENGFAYW	TGTGCGAGACGAGAGACGTACGACGAGAACGGGTTTGCTTACTGG													1
s16	CARRETYDENGFAYW	TGTGCAAGACGGGAGACGTATGACGAGAATGGGTTTGCTTACTGG													5
s16	CARRETYDENGFAYW	TGTGCACGACGGGAGACGTACGACGAAAACGGGTTTGCTTACTGG
s16	CARRETYDENGFAYW	TGTGCGAGACGGGAGACGTACGATGAGAACGGGTTTGCTTACTGG						3
s16	CARRETYDENGFAYW	TGTGCAAGGCGGGAGACGTACGACGAAAACGGCTTTGCTTACTGG
s16	CARRETYDENGFAYW	TGTGCAAGACGAGAGACGTACGACGAGAACGGCTTTGCTTACTGG
s16	CARRETYDENGFAYW	TGTGCACGACGGGAGACTTACGACGAGAACGGGTTTGCTTACTGG			1			1		25	1			1
s16	CARRETYDENGFAYW	TGTGCAAGACGAGAAACGTACGACGAGAACGGATTTGCTTACTGG
s16	CARRETYDENGFAYW	TGTGCACGACGGGAGACGTACGACGAGAACGGGTTTGCTTATTGG			1										2
s16	CARRETYDENGFAYW	TGTGCGAGACGGGAGACATACGACGAGAACGGTTTTGCTTACTGG								1
s16	CARRETYDENGFAYW	TGTGCAAGACGGGAAACATACGACGAGAACGGCTTTGCTTACTGG					1							4
s16	CARRETYDENGFAYW	TGTGCAAGACGGGAGACTTACGACGAGAACGGCTTTGCTTATTGG			1
s16	CARRETYDENGFAYW	TGTGCACGACGAGAGACGTACGACGAGAACGGGTTTGCTTACTGG			1									1	4
s16	CARRETYDENGFAYW	TGTGCGAGACGGGAGACGTATGACGAGAACGGGTTTGCTTACTGG								1		1	1	12
s16	CARRETYDENGFAYW	TGTGCAAGGCGAGAGACGTACGACGAGAACGGGTTTGCTTACTGG			1									1
s16	CARRETYDENGFAYW	TGTGCAAGACGTGAGACGTACGACGAGAACGGATTTGCTTACTGG			1					1					7
s16	CARRETYDENGFAYW	TGTGCAAGACGGGAGACATACGACGAGAACGGGTTCGCTTACTGG							1						4
s16	CARRETYDENGFAYW	TGTGCAAGACGGGAGACATACGACGAGAACGGGTTTGCGTACTGG				16	1
s16	CARRETYDENGFAYW	TGTGCAAGACGGGAGACATACGACGAGAATGGGTTTGCTTACTGG											1		5
s16	CARRETYDENGFAYW	TGTGCAAGACGTGAGACGTACGACGAGAACGGGTTTGCTTACTGG												5	28
s16	CARRETYDENGFAYW	TGTGCAAGACGGGAGACATACGACGAGAATGGCTTTGCTTACTGG				44		1	1
s16	CARRETYDENGFAYW	TGTGCAAGACGGGAGACTTACGACGAGAACGGATTTGCTTATTGG			1						1				1
s16	CARRETYDENGFAYW	TGTGCTAGACGAGAGACGTACGACGAGAACGGGTTTGCTTACTGG
s16	CARRETYDENGFAYW	TGTGCGAGACGGGAGACGTACGACGAGAACGGGTTTGCTTATTGG									2
s16	CARRETYDENGFAYW	TGTGCAAGACGGGAGACGTATGACGAAAACGGGTTTGCTTACTGG								2
s16	CARRETYDENGFAYW	TGTGCAAGACGGGAGACATATGACGAGAACGGCTTTGCTTACTGG												1
s16	CARRETYDENGFAYW	TGTGCAAGACGTGAGACTTACGACGAGAACGGATTTGCTTACTGG								2				1
s16	CARRETYDENGFAYW	TGTGCAAGACGGGAGACGTACGACGAGAATGGCTTTGCTTACTGG
s16	CARRETYDENGFAYW	TGTGCAAGGCGGGAGACTTACGACGAGAACGGATTTGCTTACTGG								2			1
s16	CARRETYDENGFAYW	TGTGCAAGACGGGAGACGTATGACGAGAACGGGTTTGCCTACTGG
s16	CARRETYDENGFAYW	TGTGCAAGACGGGAGACGTACGACGAGAACGGCTTCGCTTACTGG			1			4
s16	CARRETYDENGFAYW	TGTGCAAGACGGGAGACGTACGACGAAAACGGCTTTGCTTATTGG			1
s16	CARRETYDENGFAYW	TGTGCAAGACGGGAGACTTACGACGAGAACGGCTTTGCCTACTGG					1
s16	CARRETYDENGFAYW	TGTGCAAGACGGGAGACTTATGACGAGAACGGGTTTGCTTACTGG								15		3	11	6	3
s16	CARRETYDENGFAYW	TGTGCAAGACGGGAGACATACGACGAGAACGGTTTTGCCTACTGG			1
s16	CARRETYDENGFAYW	TGTGCAAGACGAGAGACGTACGACGAGAATGGCTTTGCTTACTGG
s16	CARRETYDENGFAYW	TGTGCAAGACGTGAGACGTACGACGAAAACGGGTTTGCTTACTGG													4
s16	CARRETYDENGFAYW	TGTGCAAGACGAGAGACATACGACGAGAACGGGTTTGCTTACTGG													8
s16	CARRETYDENGFAYW	TGTGCAAGACGGGAGACTTACGACGAGAACGGCTTCGCTTACTGG										1
s16	CARRETYDENGFAYW	TGTGCACGCCGGGAGACGTACGACGAGAACGGGTTTGCTTACTGG
s16	CARRETYDENGFAYW	TGTGCAAGACGTGAGACATACGACGAGAACGGCTTTGCTTACTGG		1	2
s16	CARRETYDENGFAYW	TGTGCACGACGGGAGACGTACGACGAGAACGGGTTTGCCTACTGG		1
s16	CARRETYDENGFAYW	TGTGCACGACGGGAGACGTACGACGAGAACGGTTTTGCTTACTGG
s16	CARRETYDENGFAYW	TGTGCAAGACGTGAGACGTATGACGAGAACGGGTTTGCTTACTGG													1
s16	CARRETYDENGFAYW	TGTGCAAGGCGTGAGACCTACGACGAGAACGGATTTGCTTACTGG
s16	CARRETYDENGFAYW	TGCGCGAGACGGGAGACATACGACGAGAACGGGTTTGCTTACTGG										1
s16	CARRETYDENGFAYW	TGTGCACGACGGGAGACCTACGACGAGAACGGGTTTGCTTACTGG											1
s16	CARRETYDENGFAYW	TGTGCAAGGCGGGAGACATACGACGAGAATGGCTTTGCTTACTGG
s16	CARRETYDENGFAYW	TGTGCGAGACGGGAGACATACGACGAGAACGGCTTTGCTTACTGG		1	1	17
s16	CARRETYDENGFAYW	TGTGCAAGACGGGAGACGTATGACGAGAACGGCTTTGCTTACTGG		1				4						8
s16	CARRETYDENGFAYW	TGTGCAAGACGGGAGACGTACGACGAAAACGGTTTTGCTTACTGG						1							1
s16	CARRETYDENGFAYW	TGTGCAAGACGGGAGACATATGACGAGAATGGGTTTGCTTACTGG										1
s16	CARRETYDENGFAYW	TGTGCAAGACGTGAGACGTACGACGAGAACGGGTTTGCGTACTGG
s16	CARRETYDENGFAYW	TGTGCCAGACGGGAGACTTACGACGAGAACGGGTTTGCTTACTGG
s16	CARRETYDENGFAYW	TGTGCGAGACGGGAGACATACGACGAGAATGGGTTTGCTTACTGG										1
s16	CARRETYDENGFAYW	TGTGCAAGGCGGGAGACGTACGACGAGAACGGGTTCGCTTACTGG
s16	CARRETYDENGFAYW	TGTGCCAGACGGGAGACATACGACGAGAACGGCTTTGCTTATTGG
s16	CARRETYDENGFAYW	TGTGCACGACGGGAGACGTACGACGAGAACGGGTTTGCGTACTGG												1
s16	CARRETYDENGFAYW	TGTGCGAGACGGGAGACATACGACGAGAACGGATTTGCTTACTGG										1
s16	CARRETYDENGFAYW	TGTGCAAGACGGGAGACGTACGACGAAAACGGATTTGCGTACTGG						1
s16	CARRETYDENGFAYW	TGTGCAAGACGGGAGACGTACGACGAAAACGGCTTTGCTTACTGG		1		3									1
s16	CARRETYDENGFAYW	TGTGCTAGACGGGAGACGTACGACGAAAACGGGTTTGCTTACTGG
s16	CARRETYDENGFAYW	TGTGCCAGACGGGAGACGTACGACGAGAACGGGTTTGCGTACTGG
s16	CARRETYDENGFAYW	TGTGCTCGACGGGAGACGTACGACGAGAACGGGTTTGCTTACTGG										1
s16	CARRETYDENGFAYW	TGTGCGAGACGGGAGACCTACGACGAGAACGGGTTTGCTTACTGG											1
s16	CARRETYDENGFAYW	TGTGCAAGACGGGAGACATACGACGAAAACGGATTTGCCTACTGG		1
s16	CARRETYDENGFAYW	TGTGCAAGGCGGGAGACTTACGACGAGAACGGTTTTGCTTACTGG										1
s16	CARRETYDENGFAYW	TGTGCGAGACGGGAGACATACGACGAGAACGGGTTTGCTTACTGG				6			1			6	1	2	8
s16	CARRETYDENGFAYW	TGCGCAAGACGGGAGACGTACGACGAGAACGGGTTCGCTTACTGG						7
s16	CARRETYDENGFAYW	TGCGCACGACGGGAGACGTACGACGAGAACGGCTTTGCTTACTGG										1
s16	CARRETYDENGFAYW	TGTGCAAGACGGGAGACATACGATGAGAACGGGTTTGCTTACTGG						1
s16	CARRETYDENGFAYW	TGTGCCAGACGGGAGACGTACGACGAGAACGGGTTTGCTTACTGG										10
s16	CARRETYDENGFAYW	TGTGCAAGACGTGAGACGTACGACGAGAACGGCTTTGCTTACTGG													2
s16	CARRETYDENGFAYW	TGTGCTAGACGGGAAACGTACGACGAGAACGGGTTTGCTTACTGG										1
s16	CARRETYDENGFAYW	TGTGCAAGACGGGAGACTTATGACGAGAACGGATTTGCTTACTGG
s16	CARRETYDENGFAYW	TGTGCAAGACGGGAGACGTACGACGAGAACGGGTTTGCCTACTGG							2		4		7
s16	CARRETYDENGFAYW	TGTGCGCGACGGGAGACGTATGACGAGAACGGGTTTGCTTACTGG		1
s16	CARRETYDENGFAYW	TGTGCCAGACGGGAGACATACGACGAGAACGGATTTGCTTACTGG		1
s16	CARRETYDENGFAYW	TGTGCCAGACGGGAGACGTACGACGAGAATGGGTTTGCTTACTGG		1
s16	CARRETYDENGFAYW	TGTGCACGACGGGAGACTTACGACGAGAACGGATTTGCTTACTGG											1
s16	CARRETYDENGFAYW	TGTGCAAGACGGGAGACGTACGACGAAAACGGGTTTGCATACTGG
s16	CARRETYDENGFAYW	TGTGCAAGACGGGAGACGTACGACGAAAACGGGTTCGCTTACTGG
s16	CARRETYDENGFAYW	TGTGCAAGACGGGAAACATACGACGAGAACGGATTTGCTTACTGG											1	12	5
s16	CARRETYDENGFAYW	TGTGCTAGACGGGAGACATACGACGAGAACGGATTTGCTTACTGG		1
s16	CARRETYDENGFAYW	TGTGCGAGGCGGGAGACATACGACGAGAACGGGTTTGCTTACTGG							1
s16	CARRETYDENGFAYW	TGTGCAAGACGGGAGACGTACGATGAGAACGGCTTTGCTTATTGG
s16	CARRETYDENGFAYW	TGTGCTAGACGGGAGACATACGACGAGAACGGGTTTGCTTATTGG		1
s16	CARRETYDENGFAYW	TGCGCAAGACGGGAGACGTATGACGAAAACGGATTTGCTTACTGG						1
s16	CARRETYDENGFAYW	TGTGCTAGACGGGAGACGTACGACGAGAACGGATTTGCTTATTGG		1				2
s16	CARRETYDENGFAYW	TGTGCAAGACGGGAGACCTACGACGAGAACGGGTTCGCTTACTGG		1	1			3
s16	CARRETYDENGFAYW	TGCGCAAGACGAGAGACGTACGACGAGAACGGGTTTGCTTACTGG
s16	CARRETYDENGFAYW	TGTGCAAGAAGGGAGACGTACGATGAGAACGGGTTTGCTTACTGG
s16	CARRETYDENGFAYW	TGTGCAAGACGGGAAACATACGACGAGAATGGGTTTGCTTACTGG													2
s16	CARRETYDENGFAYW	TGTGCAAGGCGGGAGACGTACGACGAGAACGGATTTGCTTACTGG		1		1	1	4			4
s16	CARRETYDENGFAYW	TGTGCAAGACGGGAAACATATGACGAGAACGGGTTTGCTTACTGG										1		2	6
s16	CARRETYDENGFAYW	TGTGCTAGACGGGAGACGTACGACGAGAACGGTTTTGCTTACTGG										1
s16	CARRETYDENGFAYW	TGTGCAAGACGGGAGACCTACGACGAGAATGGCTTTGCTTACTGG						1
s16	CARRETYDENGFAYW	TGTGCAAGACGGGAGACCTACGACGAGAATGGGTTTGCTTACTGG
s16	CARRETYDENGFAYW	TGTGCACGACGGGAGACATATGACGAGAACGGGTTTGCTTACTGG
s16	CARRETYDENGFAYW	TGTGCAAGGCGGGAGACGTATGACGAGAACGGGTTTGCTTACTGG		1					1			1		11	2
s16	CARRETYDENGFAYW	TGTGCAAGGCGGGAGACGTACGACGAGAACGGTTTTGCTTACTGG													1
s16	CARRETYDENGFAYW	TGTGCAAGACGGGAGACGTATGACGAGAACGGGTTTGCGTACTGG
s16	CARRETYDENGFAYW	TGTGCACGACGGGAAACTTACGACGAGAACGGGTTTGCTTACTGG		1						1
s16	CARRETYDENGFAYW	TGTGCAAGGCGGGAGACGTATGACGAGAACGGCTTTGCTTACTGG		1					1
s16	CARRETYDENGFAYW	TGCGCAAGGCGGGAGACGTACGACGAGAACGGCTTTGCTTACTGG						1
s17	CARRETFDENGFAYW	TGTGCAAGACGGGAGACATTCGACGAAAACGGGTTTGCTTACTGG					1
s17	CARRETFDENGFAYW	TGTGCAAGGCGGGAGACCTTCGACGAGAACGGGTTTGCTTACTGG
s17	CARRETFDENGFAYW	TGTGCAAGACGGGAGACTTTCGACGAGAACGGGTTTGCATACTGG								1
s17	CARRETFDENGFAYW	TGTGCAAGACGGGAGACATTCGACGAGAACGGATTTGCTTACTGG	1		3										1
s17	CARRETFDENGFAYW	TGTGCAAGACGGGAGACGTTCGACGAGAACGGGTTTGCGTACTGG		8				5
s17	CARRETFDENGFAYW	TGTGCAAGACGGGAGACTTTCGACGAGAATGGGTTTGCTTACTGG
s17	CARRETFDENGFAYW	TGTGCAAGACGGGAGACGTTTGACGAAAACGGCTTTGCTTACTGG												1
s17	CARRETFDENGFAYW	TGTGCAAGGCGGGAGACATTCGACGAGAACGGGTTTGCATACTGG		1
s17	CARRETFDENGFAYW	TGTGCGAGGCGGGAGACGTTCGACGAGAACGGGTTTGCTTACTGG
s17	CARRETFDENGFAYW	TGTGCTAGACGGGAGACGTTCGACGAGAACGGGTTTGCTTACTGG									1	7			3
s17	CARRETFDENGFAYW	TGTGCACGACGGGAGACTTTCGACGAGAACGGGTTTGCTTACTGG								1
s17	CARRETFDENGFAYW	TGTGCAAGGCGGGAGACGTTCGACGAGAACGGGTTTGCCTACTGG
s17	CARRETFDENGFAYW	TGTGCTAGACGGGAGACGTTCGACGAGAACGGATTTGCTTACTGG				2						1
s17	CARRETFDENGFAYW	TGTGCAAGACGGGAGACGTTCGACGAGAACGGATTTGCTTACTGG		3	2		7	2			7	1	3	1	11
s17	CARRETFDENGFAYW	TGTGCAAGGCGGGAGACGTTCGACGAGAACGGGTTTGCTTACTGG		5					1	1					1
s17	CARRETFDENGFAYW	TGTGCTAGGCGGGAGACGTTCGACGAGAACGGGTTTGCTTACTGG										1
s17	CARRETFDENGFAYW	TGTGCAAGACGGGAGACTTTCGACGAAAACGGGTTTGCTTACTGG								1					1
s17	CARRETFDENGFAYW	TGTGCAAGACGGGAAACGTTCGACGAGAACGGGTTTGCTTACTGG										1		3	2
s17	CARRETFDENGFAYW	TGTGCGAGACGGGAGACGTTCGACGAGAACGGGTTTGCATACTGG													1
s17	CARRETFDENGFAYW	TGTGCGAGACGGGAGACGTTTGACGAGAACGGGTTTGCTTACTGG												1
s17	CARRETFDENGFAYW	TGTGCGAGACGGGAGACATTCGACGAGAACGGCTTTGCTTACTGG
s17	CARRETFDENGFAYW	TGTGCAAGACGGGAGACGTTCGACGAGAATGGGTTTGCTTACTGG								1			1
s17	CARRETFDENGFAYW	TGTGCAAGACGGGAGACGTTCGACGAGAACGGCTTTGCCTACTGG					1
s17	CARRETFDENGFAYW	TGTGCTAGACGGGAGACGTTCGACGAGAACGGTTTTGCTTACTGG
s17	CARRETFDENGFAYW	TGTGCAAGACGGGAGACTTTCGACGAGAACGGATTTGCTTACTGG				1							1		1
s17	CARRETFDENGFAYW	TGTGCACGACGGGAGACGTTCGACGAGAACGGGTTTGCTTACTGG		7				3		1					1
s17	CARRETFDENGFAYW	TGTGCAAGACGGGAGACATTCGACGAGAACGGCTTTGCGTACTGG	4			5
s17	CARRETFDENGFAYW	TGTGCAAGACGGGAGACATTCGACGAGAACGGGTTTGCGTACTGG				4		1
s17	CARRETFDENGFAYW	TGTGCCAGACGGGAGACGTTCGACGAGAACGGGTTTGCGTACTGG				1
s17	CARRETFDENGFAYW	TGTGCAAGGCGGGAGACATTTGACGAGAACGGGTTTGCTTACTGG		1
s17	CARRETFDENGFAYW	TGTGCAAGACGAGAGACGTTCGACGAGAACGGGTTTGCTTACTGG										4	1
s17	CARRETFDENGFAYW	TGTGCAAGACGAGAGACATTCGACGAGAACGGGTTTGCTTACTGG			2							1
s17	CARRETFDENGFAYW	TGTGCAAGACGAGAAACGTTCGACGAGAACGGGTTTGCTTACTGG												1
s17	CARRETFDENGFAYW	TGTGCAAGACGGGAGACTTTTGACGAGAACGGGTTTGCTTACTGG								1
s17	CARRETFDENGFAYW	TGTGCCAGACGGGAGACGTTCGACGAGAACGGATTTGCTTACTGG					1
s17	CARRETFDENGFAYW	TGTGCAAGGCGGGAGACATTCGACGAGAACGGCTTTGCTTACTGG		1											1
s17	CARRETFDENGFAYW	TGTGCAAGGCGGGAGACATTCGACGAGAACGGATTTGCTTACTGG
s17	CARRETFDENGFAYW	TGTGCAAGACGTGAGACATTCGACGAGAACGGGTTTGCTTACTGG
s17	CARRETFDENGFAYW	TGTGCAAGACGAGAAACATTCGACGAGAACGGGTTTGCTTACTGG												1
s17	CARRETFDENGFAYW	TGTGCAAGACGTGAGACTTTCGACGAGAACGGGTTTGCTTACTGG													1
s17	CARRETFDENGFAYW	TGTGCAAGACGTGAGACGTTCGACGAGAACGGGTTTGCTTACTGG													1
s17	CARRETFDENGFAYW	TGCGCAAGACGGGAGACGTTCGACGAGAACGGGTTTGCGTACTGG
s17	CARRETFDENGFAYW	TGTGCAAGACGGGAGACATTCGACGAGAACGGGTTCGCCTACTGG		3
s17	CARRETFDENGFAYW	TGTGCAAGGCGGGAGACATTCGACGAGAACGGGTTTGCGTACTGG		1
s17	CARRETFDENGFAYW	TGTGCAAGACGGGAGACGTTTGACGAGAATGGGTTTGCTTACTGG
s17	CARRETFDENGFAYW	TGCGCAAGACGGGAGACGTTCGACGAGAACGGGTTTGCTTACTGG												1	1
s17	CARRETFDENGFAYW	TGTGCAAGACGGGAGACGTTTGACGAGAACGGATTTGCTTACTGG
s17	CARRETFDENGFAYW	TGTGCAAGACGGGAGACGTTCGACGAGAACGGCTTTGCGTACTGG	1			4
s17	CARRETFDENGFAYW	TGTGCAAGACGGGAAACGTTCGACGAGAACGGATTTGCTTACTGG													1
s17	CARRETFDENGFAYW	TGTGCAAGACGGGAGACGTTTGACGAGAACGGGTTTGCTTACTGG	1									1		14	3
s17	CARRETFDENGFAYW	TGTGCAAGACGGGAGACCTTCGACGAGAACGGGTTTGCTTACTGG				1	2	6
s17	CARRETFDENGFAYW	TGTGCAAGACGGGAGACGTTCGACGAAAACGGGTTTGCTTACTGG				1							2
s17	CARRETFDENGFAYW	TGTGCACGACGGGAGACGTTCGACGAAAACGGGTTTGCTTACTGG		1
s17	CARRETFDENGFAYW	TGTGCAAGACGGGAGACATTCGACGAGAACGGGTTCGCTTACTGG								7
s17	CARRETFDENGFAYW	TGTGCGAGACGGGAGACTTTCGACGAGAACGGGTTTGCTTACTGG
s17	CARRETFDENGFAYW	TGCGCAAGACGGGAGACATTCGACGAGAACGGGTTTGCTTACTGG		104				1		7
s17	CARRETFDENGFAYW	TGTGCAAGACGAGAGACGTTCGACGAGAACGGGTTTGCGTACTGG			1			1
s17	CARRETFDENGFAYW	TGTGCAAGGCGGGAGACATTCGACGAGAACGGGTTTGCTTACTGG							1	6
s17	CARRETFDENGFAYW	TGTGCAAGACGGGAGACGTTCGACGAGAACGGGTTTGCCTACTGG				2
s17	CARRETFDENGFAYW	TGTGCAAGACGGGAAACGTTCGACGAGAACGGGTTTGCGTACTGG			1
s17	CARRETFDENGFAYW	TGTGCAAGACGGGAGACGTTCGACGAGAACGGCTTTGCTTACTGG	7	3			3	5				4	1
s17	CARRETFDENGFAYW	TGTGCACGACGGGAGACGTTTGACGAGAACGGGTTTGCTTACTGG													1
s17	CARRETFDENGFAYW	TGCGCAAGACGGGAGACATTCGACGAGAACGGGTTTGCCTACTGG		1
s17	CARRETFDENGFAYW	TGTGCAAGACGGGAGACTTTCGACGAGAACGGGTTTGCTTATTGG											1
s17	CARRETFDENGFAYW	TGTGCACGGCGGGAGACGTTCGACGAGAACGGGTTTGCTTACTGG
s17	CARRETFDENGFAYW	TGTGCAAGACGGGAGACTTTCGATGAGAACGGGTTTGCTTACTGG											1
s17	CARRETFDENGFAYW	TGTGCGAGACGGGAGACATTCGACGAGAACGGGTTCGCTTACTGG								1
s17	CARRETFDENGFAYW	TGCGCAAGACGGGAGACATTCGACGAGAACGGGTTCGCTTACTGG		1
s17	CARRETFDENGFAYW	TGTGCACGACGGGAGACATTCGACGAGAACGGCTTTGCTTACTGG	1
s17	CARRETFDENGFAYW	TGTGCACGACGGGAAACATTCGACGAGAACGGGTTTGCTTACTGG													3
s17	CARRETFDENGFAYW	TGTGCCAGACGGGAGACGTTCGACGAGAACGGGTTTGCTTACTGG
s17	CARRETFDENGFAYW	TGTGCAAGGCGGGAAACATTCGACGAAAACGGGTTTGCTTACTGG												1
s17	CARRETFDENGFAYW	TGTGCAAGACGGGAGACGTTCGACGAGAACGGGTTCGCTTATTGG
s17	CARRETFDENGFAYW	TGTGCAAGACGGGAGACGTTCGACGAGAACGGGTTTGCTTACTGG	9	506	16	51	241			43	16	24	53	15	106
s17	CARRETFDENGFAYW	TGTGCAAGACGGGAGACATTCGACGAGAACGGTTTTGCTTACTGG										1
s17	CARRETFDENGFAYW	TGTGCAAGACGCGAGACGTTCGACGAGAACGGGTTTGCTTACTGG						1
s17	CARRETFDENGFAYW	TGTGCAAGACGGGAGACATTCGACGAGAACGGGTTTGCCTACTGG			1					7
s17	CARRETFDENGFAYW	TGTGCCAGACGGGAGACATTCGACGAGAACGGATTTGCTTACTGG		1
s17	CARRETFDENGFAYW	TGCGCAAGACGCGAGACGTTCGACGAGAACGGGTTTGCTTACTGG
s17	CARRETFDENGFAYW	TGTGCAAGGCGGGAGACTTTCGACGAGAACGGGTTTGCTTACTGG								2			2
s17	CARRETFDENGFAYW	TGTGCAAGACGGGAGACTTTCGACGAGAACGGGTTTGCTTACTGG								42	2	4	46	3	12
s17	CARRETFDENGFAYW	TGTGCAAGACGGGAAACCTTCGACGAGAACGGGTTTGCTTACTGG												1
s17	CARRETFDENGFAYW	TGTGCAAGACGGGAGACATTCGACGAAAACGGGTTCGCTTACTGG		1
s17	CARRETFDENGFAYW	TGTGCAAGACGGGAAACATTCGACGAGAACGGGTTTGCTTACTGG												11
s17	CARRETFDENGFAYW	TGTGCGAGACGGGAGACGTTCGACGAGAACGGGTTTGCTTACTGG	1	5							1
s17	CARRETFDENGFAYW	TGTGCCAGACGGGAGACTTTCGACGAGAACGGGTTTGCTTACTGG													1
s17	CARRETFDENGFAYW	TGTGCAAGACGGGAGACGTTCGACGAGAACGGTTTTGCTTACTGG					7			1
s17	CARRETFDENGFAYW	TGTGCAAGGCGGGAGACGTTCGACGAGAACGGATTTGCTTACTGG													1
s17	CARRETFDENGFAYW	TGTGCAAGACGGGAGACATTCGACGAGAACGGGTTTGCTTACTGG	22	19289	28	33	19	9	4	1295	2	12	2	3	35
s17	CARRETFDENGFAYW	TGTGCGAGACGTGAGACGTTCGACGAGAATGGTTTTGCTTACTGG
s17	CARRETFDENGFAYW	TGTGCAAGACGGGAGACATTCGACGAGAACGGCTTTGCTTACTGG										4
s17	CARRETFDENGFAYW	TGTGCAAGACGGGAGACGTTCGACGAGAACGGGTTCGCTTACTGG						2
s17	CARRETFDENGFAYW	TGTGCAAGGCGAGAGACCTTCGACGAGAACGGGTTTGCTTACTGG
s17	CARRETFDENGFAYW	TGTGCAAGACGGGAGACGTTCGATGAGAACGGGTTTGCTTACTGG		3
s17	CARRETFDENGFAYW	TGTGCAAGGCGGGAGACGTTCGACGAGAACGGCTTTGCTTACTGG	2	1					1
s17	CARRETFDENGFAYW	TGTGCAAGACGAGAGACTTTCGACGAGAACGGGTTTGCTTACTGG										2	2		1
s17	CARRETFDENGFAYW	TGTGCAAGACGAGAGACGTTCGACGAGAACGGGTTTGCCTACTGG
s17	CARRETFDENGFAYW	TGTGCAAGGCGGGAGACGTTCGACGAGAATGGGTTTGCTTATTGG
s17	CARRETFDENGFAYW	TGTGCAAGACGGGAGACTTTCGACGAGAACGGGTTTGCGTACTGG		1	1
s17	CARRETFDENGFAYW	TGTGCGAGACGGGAGACATTCGACGAGAACGGGTTTGCTTACTGG	1												1
s17	CARRETFDENGFAYW	TGTGCAAGGCGGGAAACGTTCGACGAGAACGGGTTTGCTTACTGG
s17	CARRETFDENGFAYW	TGTGCACGACGGGAAACGTTCGACGAGAACGGGTTTGCTTACTGG
s17	CARRETFDENGFAYW	TGTGCAAGACGGGAGACGTTCGACGAGAACGGGTTTGCTTATTGG									1
s17	CARRETFDENGFAYW	TGTGCAAGACGGGAGACATTCGACGAGAATGGGTTTGCTTACTGG												1
s17	CARRETFDENGFAYW	TGCGCAAGACGGGAGACTTTCGACGAGAACGGGTTTGCTTACTGG											1
s17	CARRETFDENGFAYW	TGTGCAAGACGGGAGACATTCGACGAGAACGGGTTTGCTTATTGG				1
s17	CARRETFDENGFAYW	TGTGCAAGACGGGAAACGTTCGACGAAAACGGGTTTGCTTACTGG
s17	CARRETFDENGFAYW	TGTGCAAGACGGGAGACATTCGACGAGAACGGCTTCGCTTACTGG				1
s18	CARRETYDEHGFAYW	TGTGCAAGACGGGAGACGTACGACGAGCACGGTTTTGCTTACTGG
s18	CARRETYDEHGFAYW	TGTGCGAGACGGGAGACGTACGACGAGCACGGTTTTGCTTACTGG			3
s18	CARRETYDEHGFAYW	TGTGCTAGACGGGAGACGTACGACGAGCACGGGTTTGCTTACTGG							1			4
s18	CARRETYDEHGFAYW	TGTGCAAGACGGGAGACGTATGACGAGCACGGTTTTGCTTACTGG												1
s18	CARRETYDEHGFAYW	TGTGCTAGACGGGAGACGTACGACGAGCACGGATTTGCTTACTGG					1
s18	CARRETYDEHGFAYW	TGTGCTAGACGGGAGACGTACGACGAGCACGGATTTGCTTATTGG					1
s18	CARRETYDEHGFAYW	TGTGCCAGACGGGAGACGTACGACGAGCACGGATTTGCTTACTGG				3	2
s18	CARRETYDEHGFAYW	TGTGCGAGACGGGAGACGTACGACGAGCACGGGTTCGCTTACTGG			2
s18	CARRETYDEHGFAYW	TGTGCTAGACGGGAGACGTACGACGAGCACGGGTTTGCATACTGG			1
s18	CARRETYDEHGFAYW	TGTGCAAGACGGGAGACCTACGACGAGCACGGGTTTGCTTACTGG		1				10		1			1
s18	CARRETYDEHGFAYW	TGTGCCCGACGGGAGACCTACGACGAGCACGGGTTTGCTTACTGG		1
s18	CARRETYDEHGFAYW	TGTGCAAGGCGGGAGACGTACGACGAACACGGGTTTGCTTACTGG					1
s18	CARRETYDEHGFAYW	TGTGCAAGACGGGAGACGTATGACGAGCACGGGTTCGCTTACTGG
s18	CARRETYDEHGFAYW	TGTGCCAGACGGGAGACTTACGACGAGCACGGGTTTGCTTACTGG		1
s18	CARRETYDEHGFAYW	TGTGCCAGACGGGAGACATACGACGAGCACGGGTTTGCCTACTGG		3
s18	CARRETYDEHGFAYW	TGTGCCAGACGGGAGACATACGACGAGCACGGGTTCGCTTACTGG		3
s18	CARRETYDEHGFAYW	TGTGCAAGACGGGAGACGTACGACGAGCACGGATTTGCTTATTGG			1		1
s18	CARRETYDEHGFAYW	TGTGCGCGACGGGAGACGTACGACGAGCACGGATTTGCTTACTGG									1
s18	CARRETYDEHGFAYW	TGTGCAAGACGGGAGACATATGACGAGCACGGGTTTGCTTACTGG													1
s18	CARRETYDEHGFAYW	TGTGCAAGACGGGAGACGTACGACGAGCACGGGTTCGCTTACTGG					19								2
s18	CARRETYDEHGFAYW	TGTGCAAGACGGGAGACGTACGACGAGCACGGGTTTGCCTACTGG					17
s18	CARRETYDEHGFAYW	TGTGCACGACGGGAGACATACGACGAGCACGGCTTTGCTTACTGG										1
s18	CARRETYDEHGFAYW	TGTGCGAGACGGGAGACGTACGACGAGCACGGGTTTGCTTATTGG			1
s18	CARRETYDEHGFAYW	TGTGCAAGACGGGAGACATACGACGAGCACGGCTTTGCTTACTGG				87	5
s18	CARRETYDEHGFAYW	TGTGCTAGACGGGAGACGTATGACGAGCACGGCTTTGCTTACTGG													1
s18	CARRETYDEHGFAYW	TGCGCGAGACGGGAGACGTACGACGAGCACGGGTTTGCTTACTGG			3
s18	CARRETYDEHGFAYW	TGTGCACGACGGGAGACTTACGACGAGCACGGGTTTGCTTACTGG											1
s18	CARRETYDEHGFAYW	TGTGCAAGACGGGAGACATACGACGAGCACGGGTTTGCTTACTGG		31			36			28			1		10
s18	CARRETYDEHGFAYW	TGTGCAAGACGGGAGACATACGACGAGCACGGATTTGCTTACTGG		1
s18	CARRETYDEHGFAYW	TGTGCACGACGGGAGACGTACGACGAGCACGGGTTCGCTTACTGG			1
s18	CARRETYDEHGFAYW	TGTGCCAGACGGGAGACGTACGACGAGCACGGGTTTGCTTACTGG		44		2		1		2				1
s18	CARRETYDEHGFAYW	TGTGCAAGACGGGAGACTTACGACGAGCACGGATTTGCTTACTGG								1	1
s18	CARRETYDEHGFAYW	TGCGCAAGACGGGAGACGTACGACGAGCACGGGTTTGCATACTGG			1
s18	CARRETYDEHGFAYW	TGTGCCAGACGGGAGACATACGACGAGCACGGGTTTGCTTACTGG	1	216		3	1	1		12					1
s18	CARRETYDEHGFAYW	TGTGCAAGACGGGAGACGTACGACGAGCACGGATTTGCTTACTGG		1		1									2
s18	CARRETYDEHGFAYW	TGTGCAAGACGGGAGACGTACGACGAGCACGGGTTCGCATACTGG		1
s18	CARRETYDEHGFAYW	TGTGCCAGACGGGAGACGTACGACGAGCACGGATTTGCCTACTGG					1
s18	CARRETYDEHGFAYW	TGTGCGAGACGGGAGACTTACGACGAGCACGGGTTTGCTTACTGG								1
s18	CARRETYDEHGFAYW	TGTGCCAGACGGGAGACGTACGATGAGCACGGGTTTGCTTACTGG					1
s18	CARRETYDEHGFAYW	TGCGCAAGACGGGAGACTTACGACGAGCACGGGTTTGCTTACTGG												1
s18	CARRETYDEHGFAYW	TGTGCCAGACGGGAGACATACGACGAGCACGGCTTTGCTTACTGG		1
s18	CARRETYDEHGFAYW	TGTGCAAGACGGGAGACTTACGACGAACACGGGTTTGCTTACTGG													2
s18	CARRETYDEHGFAYW	TGTGCTAGACGGGAGACATACGACGAGCACGGGTTTGCTTACTGG								1
s18	CARRETYDEHGFAYW	TGTGCAAGGCGGGAGACGTACGACGAACACGGTTTTGCTTATTGG													1
s18	CARRETYDEHGFAYW	TGTGCAAGACGGGAGACGTACGACGAGCACGGCTTTGCTTACTGG				3		5	1			2	1
s18	CARRETYDEHGFAYW	TGTGCAAGGCGGGAGACGTACGACGAGCACGGCTTTGCTTACTGG	1
s18	CARRETYDEHGFAYW	TGTGCAAGACGAGAGACGTACGACGAGCACGGGTTTGCTTATTGG			1
s18	CARRETYDEHGFAYW	TGTGCAAGACGGGAGACTTACGACGAGCACGGCTTTGCTTACTGG								1			2		1
s18	CARRETYDEHGFAYW	TGTGCAAGACGGGAGACATACGACGAGCACGGGTTTGCTTATTGG					1
s18	CARRETYDEHGFAYW	TGTGCAAGACGGGAGACATATGACGAGCACGGGTTTGCCTACTGG	1
s18	CARRETYDEHGFAYW	TGCGCAAGACGGGAGACGTACGACGAGCACGGATTTGCTTACTGG													1
s18	CARRETYDEHGFAYW	TGTGCAAGGCGGGAGACGTACGACGAGCACGGGTTTGCTTACTGG			58	1	34			1		1
s18	CARRETYDEHGFAYW	TGTGCAAGACGGGAAACATACGACGAGCACGGGTTTGCTTACTGG												2
s18	CARRETYDEHGFAYW	TGTGCAAGGCGGGAGACGTATGACGAGCACGGGTTTGCTTACTGG												2
s18	CARRETYDEHGFAYW	TGTGCAAGACGGGAGACATACGACGAGCACGGGTTCGCTTACTGG					1
s18	CARRETYDEHGFAYW	TGTGCAAGACGGGAGACTTACGACGAGCACGGGTTTGCCTACTGG
s18	CARRETYDEHGFAYW	TGTGCAAGACGGGAAACTTACGACGAGCACGGATTTGCTTACTGG						1
s18	CARRETYDEHGFAYW	TGTGCAAGGCGGGAGACTTACGACGAGCACGGCTTTGCTTACTGG							1
s18	CARRETYDEHGFAYW	TGTGCAAGACGGGAGACGTATGACGAGCACGGGTTTGCGTACTGG
s18	CARRETYDEHGFAYW	TGTGCAAGACGGGAGACGTACGACGAGCACGGGTTTGCTTACTGG	22	132	10775	25	3776		1	36		10	11	8	35
s18	CARRETYDEHGFAYW	TGTGCAAGACGGGAGACATACGACGAGCACGGCTTTGCCTACTGG
s18	CARRETYDEHGFAYW	TGTGCAAGACGGGAAACTTACGACGAGCACGGGTTTGCTTACTGG					1
s18	CARRETYDEHGFAYW	TGTGCAAGACGGGAGACTTACGACGAGCACGGTTTTGCTTACTGG							1			1
s18	CARRETYDEHGFAYW	TGTGCAAGACGGGAGACGTACGACGAGCACGGGTTTGCATACTGG								1					1
s18	CARRETYDEHGFAYW	TGTGCACGACGGGAGACGTACGACGAGCACGGGTTTGCTTACTGG		1						1			2
s18	CARRETYDEHGFAYW	TGTGCAAGACGGGAGACGTACGACGAGCACGGGTTTGCTTATTGG				3
s18	CARRETYDEHGFAYW	TGCGCAAGACGGGAGACGTACGACGAGCACGGGTTTGCTTACTGG		2	58	1		2
s18	CARRETYDEHGFAYW	TGTGCAAGACGGGAGACGTATGACGAGCACGGGTTTGCTTACTGG		3										26	1
s18	CARRETYDEHGFAYW	TGTGCAAGACGGGAGACGTACGACGAACACGGATTTGCTTACTGG			1
s18	CARRETYDEHGFAYW	TGTGCTAGACGGGAGACATACGACGAGCACGGATTTGCTTACTGG		1
s18	CARRETYDEHGFAYW	TGTGCAAGACGGGAGACGTACGACGAGCACGGCTTTGCCTACTGG					1
s18	CARRETYDEHGFAYW	TGTGCAAGACGGGAGACTTACGACGAGCACGGGTTTGCTTACTGG				1				16		1	37	10	6
s18	CARRETYDEHGFAYW	TGTGCAAGGCGGGAGACTTACGACGAGCACGGGTTTGCTTACTGG								1			3		1
s18	CARRETYDEHGFAYW	TGTGCAAGACGGGAGACGTACGACGAGCACGGCTTTGCATACTGG
s18	CARRETYDEHGFAYW	TGTGCAAGACGGGAGACGTACGACGAGCATGGGTTCGCTTACTGG
s18	CARRETYDEHGFAYW	TGTGCGAGACGGGAGACGTACGACGAGCACGGGTTTGCTTACTGG		1	51		18								1
s18	CARRETYDEHGFAYW	TGCGCAAGACGGGAGACGTATGACGAGCACGGGTTTGCTTACTGG
s18	CARRETYDEHGFAYW	TGTGCAAGACGGGAGACGTACGACGAGCACGGCTTCGCTTACTGG					1
s18	CARRETYDEHGFAYW	TGTGCAAGACGGGAGACTTATGACGAGCACGGGTTTGCTTACTGG											2	1
s18	CARRETYDEHGFAYW	TGCGCCAGACGGGAGACATACGACGAGCACGGGTTTGCTTACTGG		1
s18	CARRETYDEHGFAYW	TGTGCAAGACGGGAGACGTACGACGAGCACGGGTTTGCGTACTGG	1
s18	CARRETYDEHGFAYW	TGTGCAAGACGGGAGACGTACGACGAACACGGGTTTGCTTACTGG	1							1
s18	CARRETYDEHGFAYW	TGTGCAAGACGTGAGACGTACGACGAGCACGGGTTTGCTTACTGG
s18	CARRETYDEHGFAYW	TGTGCAAGACGAGAGACGTACGACGAGCACGGGTTTGCTTACTGG													1
s18	CARRETYDEHGFAYW	TGTGCCAGGCGGGAGACATACGACGAGCACGGGTTTGCTTACTGG
s18	CARRETYDEHGFAYW	TGTGCACGACGGGAGACGTATGACGAGCACGGGTTTGCTTACTGG												1
s18	CARRETYDEHGFAYW	TGTGCAAGACGGGAGACGTACGACGAGCATGGGTTTGCTTACTGG		1
s18	CARRETYDEHGFAYW	TGTGCCAGACGGGAGACCTACGACGAGCACGGGTTTGCTTACTGG		2
s19	CARRETNDENGFAYW	TGTGCAAGACGGGAGACAAACGACGAGAACGGGTTTGCGTACTGG
s19	CARRETNDENGFAYW	TGCGCAAGGCGGGAGACGAACGACGAGAACGGGTTTGCTTACTGG
s19	CARRETNDENGFAYW	TGTGCAAGACGGGAGACTAACGACGAGAACGGGTTTGCTTACTGG					2
s19	CARRETNDENGFAYW	TGTGCCAGACGGGAGACGAACGACGAGAACGGATTTGCTTACTGG				1
s19	CARRETNDENGFAYW	TGTGCAAGACGGGAGACGAACGACGAGAACGGGTTTGCCTACTGG													1
s19	CARRETNDENGFAYW	TGTGCCAGACGGGAGACGAACGACGAGAACGGGTTTGCTTACTGG				3
s19	CARRETNDENGFAYW	TGTGCAAGACGGGAGACCAACGACGAGAACGGGTTTGCTTACTGG					1
s19	CARRETNDENGFAYW	TGCGCAAGACGAGAGACGAACGACGAGAACGGGTTTGCTTACTGG
s19	CARRETNDENGFAYW	TGTGCACGACGGGAGACAAACGACGAGAACGGGTTTGCTTACTGG
s19	CARRETNDENGFAYW	TGCGCAAGACGGGAGACGAATGACGAGAACGGGTTTGCTTACTGG
s19	CARRETNDENGFAYW	TGTGCAAGACGGGAGACGAACGACGAGAACGGATTTGCTTATTGG
s19	CARRETNDENGFAYW	TGCGCAAGACGGGAGACGAACGACGAGAACGGGTTTGCTTACTGG
s19	CARRETNDENGFAYW	TGTGCAAGACGGGAGACGAACGACGAAAACGGATTTGCTTACTGG
s19	CARRETNDENGFAYW	TGTGCAAGACGCGAGACGAACGACGAGAACGGATTTGCTTACTGG
s19	CARRETNDENGFAYW	TGTGCAAGACGGGAGACAAACGACGAGAACGGGTTCGCTTACTGG
s19	CARRETNDENGFAYW	TGTGCAAGACGGGAGACGAACGACGAGAACGGGTTCGCCTACTGG
s19	CARRETNDENGFAYW	TGTGCAAGACGGGAGACGAACGACGAGAACGGGTTTGCTTATTGG
s19	CARRETNDENGFAYW	TGTGCAAGGCGTGAGACGAACGACGAGAACGGGTTTGCTTACTGG
s19	CARRETNDENGFAYW	TGTGCAAGACGGGAGACGAACGACGAGAACGGTTTTGCTTACTGG					3
s19	CARRETNDENGFAYW	TGTGCGAGACGGGAGACGAACGACGAGAACGGCTTTGCTTACTGG
s19	CARRETNDENGFAYW	TGCGCAAGACGGGAGACAAACGACGAGAACGGGTTTGCTTACTGG					1
s19	CARRETNDENGFAYW	TGTGCAAGACGTGAGACGAACGACGAGAACGGATTTGCTTACTGG
s19	CARRETNDENGFAYW	TGTGCAAGACGGGAGACGAACGACGAGAATGGGTTTGCTTACTGG
s19	CARRETNDENGFAYW	TGTGCAAGACGGGAGACAAACGACGAGAATGGGTTTGCTTACTGG
s19	CARRETNDENGFAYW	TGTGCAAGACGGGAGACGAACGACGAAAACGGGTTTGCTTACTGG													1
s19	CARRETNDENGFAYW	TGTGCAAGACGGGAGACGAACGACGAGAACGGGTTTGCTTACTGG	16	40		34	100							5	37
s19	CARRETNDENGFAYW	TGTGCAAGACGAGAGACGAACGACGAGAACGGGTTTGCTTACTGG			1
s19	CARRETNDENGFAYW	TGCGCAAGACGGGAGACTAACGACGAGAACGGGTTTGCTTACTGG													1
s19	CARRETNDENGFAYW	TGTGCAAGGCGGGAGACCAACGACGAGAACGGGTTTGCTTACTGG		1
s19	CARRETNDENGFAYW	TGTGCACGACGGGAGACGAACGACGAGAACGGATTTGCTTACTGG												1
s19	CARRETNDENGFAYW	TGTGCAAGGCGGGAGACAAACGACGAGAACGGGTTTGCTTACTGG		1
s19	CARRETNDENGFAYW	TGTGCAAGACGGGAGACGAACGACGAAAACGGCTTTGCTTACTGG			1
s19	CARRETNDENGFAYW	TGTGCAAGACGGGAGACGAACGACGAGAACGGATTTGCTTACTGG			1	1	2								8
s19	CARRETNDENGFAYW	TGTGCAAGACGGGAGACGAACGACGAGAACGGGTTCGCTTACTGG			1	1
s19	CARRETNDENGFAYW	TGTGCAAGACGTGAGACGAACGACGAGAACGGGTTTGCTTACTGG												1	6
s19	CARRETNDENGFAYW	TGTGCAAGACGGGAGACTAACGACGAGAACGGCTTTGCTTACTGG			1
s19	CARRETNDENGFAYW	TGTGCACGACGGGAGACAAACGACGAGAACGGATTTGCTTACTGG			1
s19	CARRETNDENGFAYW	TGTGCAAGACGGGAAACCAACGACGAGAACGGGTTTGCTTACTGG												1
s19	CARRETNDENGFAYW	TGTGCGAGACGAGAGACGAACGACGAGAACGGGTTTGCTTACTGG			1
s19	CARRETNDENGFAYW	TGTGCAAGACGGGAGACGAATGACGAGAACGGGTTTGCTTACTGG		1											6
s19	CARRETNDENGFAYW	TGTGCTAGACGGGAGACGAACGACGAGAACGGGTTTGCTTACTGG			1										1
s19	CARRETNDENGFAYW	TGTGCGAGACGGGAGACGAACGACGAGAACGGGTTTGCTTACTGG	1
s19	CARRETNDENGFAYW	TGTGCAAGACGGGAGACAAACGACGAGAACGGCTTTGCTTACTGG		1	1		3								1
s19	CARRETNDENGFAYW	TGTGCAAGACGGGAGACAAACGACGAGAACGGGTTTGCTTACTGG		15	3	4	5								17
s19	CARRETNDENGFAYW	TGTGCAAGACGGGAAACGAACGACGAGAACGGGTTTGCTTACTGG								1
s19	CARRETNDENGFAYW	TGTGCAAGACGGGAGACAAACGACGAGAACGGGTTTGCCTACTGG													6
s19	CARRETNDENGFAYW	TGTGCACGACGGGAGACGAACGACGAGAACGGGTTTGCTTACTGG			2										1
s19	CARRETNDENGFAYW	TGCGCAAGGCGGGAGACGAACGACGAGAACGGATTTGCTTACTGG
s19	CARRETNDENGFAYW	TGTGCAAGGCGAGAGACGAACGACGAAAACGGCTTTGCTTACTGG	1
s19	CARRETNDENGFAYW	TGTGCAAGACGGGAGACAAACGACGAGAACGGATTTGCTTACTGG			3
s19	CARRETNDENGFAYW	TGTGCAAGACGGGAGACGAACGACGAGAACGGCTTTGCTTACTGG			3	4	4								1
s19	CARRETNDENGFAYW	TGTGCAAGACGGGAGACTAACGACGAGAACGGATTTGCTTACTGG									4
s19	CARRETNDENGFAYW	TGTGCAAGACGAGAAACTAACGACGAGAACGGGTTTGCTTACTGG
s19	CARRETNDENGFAYW	TGTGCAAGACGGGAGACGAATGACGAGAATGGGTTTGCTTACTGG
s19	CARRETNDENGFAYW	TGTGCAAGACGGGAGACTAATGACGAAAACGGGTTTGCTTACTGG
s19	CARRETNDENGFAYW	TGTGCAAGACGGGAGACAAACGACGAGAACGGCTTTGCCTACTGG	1
s19	CARRETNDENGFAYW	TGTGCAAGACGAGAGACAAACGACGAGAACGGCTTTGCTTACTGG	1
s19	CARRETNDENGFAYW	TGTGCAAGACGGGAGACTAACGACGAGAATGGGTTTGCTTACTGG											1
s19	CARRETNDENGFAYW	TGTGCAAGGCGGGAGACGAACGACGAGAACGGGTTTGCTTACTGG
s19	CARRETNDENGFAYW	TGTGCAAGACGGGAGACGAACGACGAGAACGGGTTTGCGTACTGG
s19	CARRETNDENGFAYW	TGTGCAAGACGGGAGACGAACGACGAGAACGGGTTTGCATACTGG
s19	CARRETNDENGFAYW	TGCGCAAGACGGGAAACGAACGACGAGAACGGGTTTGCTTACTGG
s2	CSRRETYDESGFTYW	TGCTCAAGACGGGAGACATACGACGAGAGCGGGTTTACCTACTGG										11
s2	CSRRETYDESGFTYW	TGTTCACGACGGGAGACATACGACGAGAGCGGGTTTACGTACTGG										1
s2	CSRRETYDESGFTYW	TGCTCAAGACGGGAGACATACGACGAGAGCGGGTTCACTTACTGG										9
s2	CSRRETYDESGFTYW	TGTTCAAGACGGGAGACATACGACGAAAGCGGGTTTACATACTGG										2
s2	CSRRETYDESGFTYW	TGTTCAAGACGGGAGACATATGACGAGAGTGGGTTTACTTACTGG										5
s2	CSRRETYDESGFTYW	TGTTCAAGACGAGAGACATACGATGAGAGCGGGTTTACTTACTGG										2
s2	CSRRETYDESGFTYW	TGTTCGAGACGGGAGACGTACGACGAGAGCGGATTTACTTACTGG										1
s2	CSRRETYDESGFTYW	TGTTCAAGACGAGAGACATACGACGAGAGCGGTTTTACTTACTGG										2
s2	CSRRETYDESGFTYW	TGTTCCAGACGGGAGACATACGACGAGAGCGGGTTTACATACTGG										1
s2	CSRRETYDESGFTYW	TGTTCGAGGCGGGAGACGTACGACGAGAGCGGGTTTACTTACTGG										1
s2	CSRRETYDESGFTYW	TGTTCTAGACGGGAGACGTACGACGAGAGCGGGTTTACCTACTGG										1
s2	CSRRETYDESGFTYW	TGCTCGAGGCGGGAGACATACGACGAGAGCGGGTTTACTTACTGG										2
s2	CSRRETYDESGFTYW	TGTTCAAGACGGGAGACATACGACGAGAGCGGTTTTACATACTGG										2
s2	CSRRETYDESGFTYW	TGTTCAAGACGAGAGACATACGACGAGAGCGGGTTTACATACTGG										2
s2	CSRRETYDESGFTYW	TGTTCAAGACGGGAGACATACGACGAGAGCGGCTTTACGTACTGG				1
s2	CSRRETYDESGFTYW	TGTTCAAGACGGGAGACATACGACGAGAGCGGCTTTACTTACTGG	9
s2	CSRRETYDESGFTYW	TGCTCAAGGCGGGAGACATACGACGAGAGCGGGTTTACTTACTGG				5						10
s2	CSRRETYDESGFTYW	TGTTCAAGACGGGAAACTTACGACGAGAGCGGGTTTACTTACTGG		4		1	5					7
s2	CSRRETYDESGFTYW	TGTTCAAGGCGGGAGACATACGACGAGAGCGGCTTTACTTACTGG				1			1
s2	CSRRETYDESGFTYW	TGTTCAAGACGGGAGACATACGACGAAAGCGGGTTTACTTACTGG
s2	CSRRETYDESGFTYW	TGTTCAAGGCGTGAGACATACGACGAGAGCGGGTTTACTTACTGG				2
s2	CSRRETYDESGFTYW	TGTTCACGACGGGAGACATACGACGAGAGCGGATTTACTTACTGG				1
s2	CSRRETYDESGFTYW	TGTTCAAGACGGGAGACATACGACGAAAGCGGGTTTACCTACTGG				2
s2	CSRRETYDESGFTYW	TGCTCAAGACGGGAGACATACGACGAGAGCGGGTTTACTTACTGG	6			259			9	1	2	1992	4		1
s2	CSRRETYDESGFTYW	TGTTCACGACGGGAAACATACGACGAGAGTGGGTTTACTTACTGG
s2	CSRRETYDESGFTYW	TGTTCACGACGGGAAACATACGACGAGAGTGGATTTACTTACTGG
s2	CSRRETYDESGFTYW	TGTTCACGACGGGAAACATACGACGAGAGCGGGTTTACTTACTGG
s2	CSRRETYDESGFTYW	TGTTCAAGGCGGGAGACATACGACGAGAGCGGATTTACTTACTGG
s2	CSRRETYDESGFTYW	TGTTCACGGCGGGAGACATACGACGAGAGCGGGTTTACTTACTGG				1				1
s2	CSRRETYDESGFTYW	TGTTCGAGACGTGAGACATACGACGAGAGCGGGTTTACTTACTGG				1
s2	CSRRETYDESGFTYW	TGTTCGAGACGGGAGACATACGACGAGAGCGGGTTTACGTACTGG				1
s2	CSRRETYDESGFTYW	TGTTCAAGACGGGAGACATACGACGAGAGTGGGTTTACTTACTGG													2
s2	CSRRETYDESGFTYW	TGTTCAAGACGGGAGACGTACGACGAGAGCGGGTTTACTTATTGG	1	1	1
s2	CSRRETYDESGFTYW	TGTTCAAGACGTGAGACGTACGACGAGAGCGGATTTACTTACTGG	1		2						6			1
s2	CSRRETYDESGFTYW	TGTTCGAGACGGGAGACATACGACGAGAGCGGCTTTACTTACTGG	1
s2	CSRRETYDESGFTYW	TGTTCAAGACGGGAGACATACGACGAGAGCGGGTTTACTTATTGG	2
s2	CSRRETYDESGFTYW	TGTTCAAGACGGGAGACATACGATGAGAGCGGGTTTACTTACTGG	2												1
s2	CSRRETYDESGFTYW	TGTTCAAGACGTGAGACATACGACGAGAGCGGCTTTACTTACTGG	2
s2	CSRRETYDESGFTYW	TGTTCGAGGCGGGAGACATACGACGAGAGCGGGTTTACTTACTGG				1					1	8
s2	CSRRETYDESGFTYW	TGTTCAAGACGGGAGACGTACGACGAGAGCGGCTTTACTTACTGG	4				2		1
s2	CSRRETYDESGFTYW	TGTTCCAGACGGGAGACGTACGACGAGAGCGGATTTACTTACTGG				1
s2	CSRRETYDESGFTYW	TGTTCCAGACGGGAGACATACGACGAGAGCGGATTTACTTACTGG				1
s2	CSRRETYDESGFTYW	TGTTCAAGGCGGGAGACTTACGACGAGAGCGGGTTTACCTACTGG										1
s2	CSRRETYDESGFTYW	TGTTCAAGACGGGAGACCTACGACGAGAGCGGGTTTACGTACTGG										1
s2	CSRRETYDESGFTYW	TGTTCAAGACGGGAGACATACGACGAGAGTGGATTTACCTACTGG										1
s2	CSRRETYDESGFTYW	TGTTCAAGACGGGAAACATACGACGAGAGCGGGTTTACATACTGG										1
s2	CSRRETYDESGFTYW	TGTTCAAGAAGGGAGACATACGACGAGAGCGGTTTTACTTACTGG										1
s2	CSRRETYDESGFTYW	TGTTCAAGACGGGAGACATACGACGAGAGCGGGTTTACTTACTGG	250	31	20	41177	24	12	1387	118	66	263072	492	179	79
s2	CSRRETYDESGFTYW	TGTTCAAGACGCGAGACGTACGACGAGAGCGGGTTTACTTACTGG				2
s2	CSRRETYDESGFTYW	TGTTCAAGACGGGAGACGTACGACGAAAGCGGGTTTACTTACTGG					1
s2	CSRRETYDESGFTYW	TGTTCAAGACGGGAGACATACGACGAGAGCGGTTTTACTTACTGG								1
s2	CSRRETYDESGFTYW	TGTTCAAGACGGGAAACATACGACGAGAGCGGGTTTACTTACTGG					1			1	1			10
s2	CSRRETYDESGFTYW	TGTTCAAGACGGGAAACGTACGACGAGAGCGGGTTTACTTACTGG		1			2			2
s2	CSRRETYDESGFTYW	TGTTCGAGACGGGAGACTTACGACGAGAGCGGGTTTACTTACTGG											1
s2	CSRRETYDESGFTYW	TGTTCAAGACGGGAGACGTACGACGAGAGCGGTTTCACTTACTGG											1
s2	CSRRETYDESGFTYW	TGTTCAAGACGGGAAACGTACGACGAGAGTGGGTTTACTTACTGG		1
s2	CSRRETYDESGFTYW	TGTTCAAGACGGGAGACGTACGACGAGAGCGGATTTACTTATTGG		1
s2	CSRRETYDESGFTYW	TGTTCAAGACGGGAGACCTACGACGAGAGCGGGTTTACTTACTGG		1						1			8	1
s2	CSRRETYDESGFTYW	TGTTCAAGACGGGAGACTTACGACGAGAGCGGATTTACTTACTGG		1								3
s2	CSRRETYDESGFTYW	TGTTCAAGGCGGGAGACATACGACGAGAGCGGGTTTACTTACTGG		1		190		1	20	2		1652		1	1
s2	CSRRETYDESGFTYW	TGTTCAAGACGGGAGACGTACGACGAGAGCGGGTTTACTTACTGG	49		75	430	156	43	13	39	50	2828	25	36	32
s2	CSRRETYDESGFTYW	TGTTCAAGACGGGAGACGTACGACGAGAGCGGATTTACTTACTGG		4						4		38	10	2	4
s2	CSRRETYDESGFTYW	TGTTCAAGACGTGAGACTTACGACGAGAGCGGGTTTACTTACTGG												2
s2	CSRRETYDESGFTYW	TGTTCAAGACGTGAGACATACGACGAAAGCGGGTTTACTTACTGG
s2	CSRRETYDESGFTYW	TGTTCGAGACGGGAGACATACGACGAGAGCGGGTTCACTTACTGG												1
s2	CSRRETYDESGFTYW	TGTTCGAGACGGGAAACGTACGACGAGAGCGGGTTTACTTACTGG												1
s2	CSRRETYDESGFTYW	TGTTCAAGACGGGAGACTTATGACGAGAGCGGGTTTACTTACTGG												1
s2	CSRRETYDESGFTYW	TGTTCAAGACGGGAGACGTACGACGAGAGCGGTTTTACTTACTGG												1
s2	CSRRETYDESGFTYW	TGTTCAAGACGGGAGACGTACGACGAGAGCGGGTTTACCTACTGG					1						2
s2	CSRRETYDESGFTYW	TGTTCAAGACGGGAGACGTACGACGAGAGCGGGTTCACTTACTGG		2			1	1
s2	CSRRETYDESGFTYW	TGTTCAAGACGGGAGACTTACGACGAGAGCGGGTTTACTTACTGG		2						35			61	1	1
s2	CSRRETYDESGFTYW	TGTTCAAGACGGGAGACATACGACGAGAGCGGGTTTACATACTGG											3
s2	CSRRETYDESGFTYW	TGCTCAAGACGGGAGACATACGACGAGAGCGGGTTTACGTACTGG
s2	CSRRETYDESGFTYW	TGTTCACGACGGGAGACATACGACGAGAGCGGGTTTACTTACTGG								2
s2	CSRRETYDESGFTYW	TGTTCAAGACGGGAGACATATGACGAGAGCGGGTTTACTTACTGG												11
s2	CSRRETYDESGFTYW	TGTTCACGACGGGAGACGTACGACGAGAGCGGGTTTACTTACTGG								1
s2	CSRRETYDESGFTYW	TGTTCAAGGCGGGAGACGTACGACGAGAGCGGGTTTACATACTGG								1
s2	CSRRETYDESGFTYW	TGTTCAAGACGGGAGACTTACGACGAGAGCGGGTTCACTTACTGG								1
s2	CSRRETYDESGFTYW	TGTTCAAGACGGGAGACATACGACGAGAGCGGGTTCACTTACTGG								1
s2	CSRRETYDESGFTYW	TGTTCAAGGCGGGAGACGTACGATGAGAGCGGGTTTACTTACTGG
s2	CSRRETYDESGFTYW	TGTTCAAGACGGGAGACGTATGACGAGAGCGGGTTTACTTATTGG
s2	CSRRETYDESGFTYW	TGTTCAAGACGGGAGACGTACGACGAAAGCGGGTTTACCTACTGG
s2	CSRRETYDESGFTYW	TGTTCAAGACGGGAGACGTACGACGAGAGCGGGTTTACATACTGG									1
s2	CSRRETYDESGFTYW	TGTTCAAGACGGGAGACATACGACGAGAGCGGATTTACTTACTGG			1		2				12		5	3
s2	CSRRETYDESGFTYW	TGTTCAAGACGGGAGACGTACGACGAAAGCGGATTTACTTATTGG			1
s2	CSRRETYDESGFTYW	TGTTCTAGACGGGAGACATACGACGAGAGCGGGTTTACTTACTGG			1
s2	CSRRETYDESGFTYW	TGTTCTAGACGGGAGACGTACGACGAGAGCGGATTTACTTACTGG			1						3
s2	CSRRETYDESGFTYW	TGCTCACGACGGGAGACGTACGACGAAAGCGGGTTTACTTACTGG								1
s2	CSRRETYDESGFTYW	TGCTCAAGGCGGGAGACGTACGACGAGAGCGGGTTTACTTACTGG								1
s2	CSRRETYDESGFTYW	TGCTCAAGACGGGAGACTTACGACGAGAGCGGGTTTACTTACTGG								1
s2	CSRRETYDESGFTYW	TGTTCAAGACGGGAGACGTACGACGAGAGCGGATTCACTTACTGG									3
s2	CSRRETYDESGFTYW	TGTTCAAGACGTGAGACGTACGACGAGAGCGGATTTACTTATTGG									1
s2	CSRRETYDESGFTYW	TGTTCAAGACGGGAGACGTACGACGAGAGCGGATTTACATACTGG									1
s2	CSRRETYDESGFTYW	TGTTCAAGAAGGGAGACGTACGACGAGAGCGGATTTACTTACTGG									1
s2	CSRRETYDESGFTYW	TGCTCAAGACGGGAGACGTACGACGAGAGCGGATTTACATACTGG									1
s2	CSRRETYDESGFTYW	TGTTCAAGGCGGGAGACATACGACGAGAGCGGGTTTACGTACTGG						1
s2	CSRRETYDESGFTYW	TGCTCAAGACGGGAGACGTACGACGAGAGCGGGTTTACTTACTGG				2	1				1	26
s2	CSRRETYDESGFTYW	TGTTCAAGGCGGGAGACGTACGACGAGAGCGGGTTTACTTACTGG				2					1	17		1
s2	CSRRETYDESGFTYW	TGTTCAAGACGTGAGACATACGACGAGAGCGGGTTTACTTACTGG												1	1
s2	CSRRETYDESGFTYW	TGTTCTAGACGGGAGACATACGACGAGAGCGGATTTACTTACTGG
s2	CSRRETYDESGFTYW	TGTTCAAGACGGGAGACGTACGACGAGAGCGGGTTCACCTACTGG
s2	CSRRETYDESGFTYW	TGTTCAAGACGGGAGACATACGACGAGAGCGGGTTTACCTACTGG				189				1				2
s2	CSRRETYDESGFTYW	TGTTCAAGACGAGAGACGTACGACGAGAGCGGGTTTACTTACTGG
s2	CSRRETYDESGFTYW	TGTTCAAGACGGGAGACGTACGACGAGAGTGGGTTTACTTACTGG
s2	CSRRETYDESGFTYW	TGTTCAAGACGGGAGACGTACGATGAGAGCGGGTTTACTTACTGG
s2	CSRRETYDESGFTYW	TGTTCAAGACGGGAGACGTATGACGAGAGCGGGTTTACTTACTGG												7
s2	CSRRETYDESGFTYW	TGTTCGAGACGGGAGACATACGACGAGAGCGGGTTTACTTACTGG							9	1		1377	8
s2	CSRRETYDESGFTYW	TGTTCGAGACGGGAGACGTACGACGAGAGCGGGTTTACTTACTGG				3					1	13
s2	CSRRETYDESGFTYW	TGTTCAAGACGAGAGACGTACGACGAGAGTGGGTTTACTTACTGG
s2	CSRRETYDESGFTYW	TGTTCAAGACGGGAGACGTACGACGAGAGCGGGTTTACGTACTGG
s2	CSRRETYDESGFTYW	TGTTCAAGACGGGAAACGTACGACGAGAGCGGTTTTACTTACTGG
s2	CSRRETYDESGFTYW	TGTTCAAGACGGGAGACGTACGACGAGAGTGGGTTTACGTACTGG
s2	CSRRETYDESGFTYW	TGTTCAAGACGGGAGACGTACGACGAGAGTGGCTTTACTTACTGG
s2	CSRRETYDESGFTYW	TGTTCAAGACGGGAGACGTACGATGAGAGCGGGTTTACTTATTGG
s2	CSRRETYDESGFTYW	TGTTCAAGACGGGAGACGTATGACGAGAGCGGCTTTACTTACTGG
s2	CSRRETYDESGFTYW	TGTTCACGACGGGAGACGTACGACGAGAGCGGGTTTACATACTGG
s2	CSRRETYDESGFTYW	TGTTCAAGACGGGAGACGTATGACGAGAGCGGGTTTACCTACTGG
s2	CSRRETYDESGFTYW	TGTTCACGACGGGAGACGTACGACGAGAGCGGGTTTACCTACTGG
s2	CSRRETYDESGFTYW	TGCTCAAGACGGGAGACGTACGACGAGAGCGGGTTCACTTACTGG
s2	CSRRETYDESGFTYW	TGCTCAAGACGGGAGACGTACGACGAGAGCGGGTTTACCTACTGG										1
s2	CSRRETYDESGFTYW	TGCTCGAGACGGGAGACGTACGACGAGAGCGGGTTTACTTACTGG
s2	CSRRETYDESGFTYW	TGCTCGAGACGGGAGACATACGACGAGAGCGGGTTTACTTACTGG										17
s2	CSRRETYDESGFTYW	TGTTCAAGGCGGGAGACATACGACGAGAGCGGGTTTACCTACTGG										11
s20	CTRRETYDEHGFAYW	TGTACAAGACGGGAGACGTATGACGAGCACGGGTTTGCTTACTGG												1
s20	CTRRETYDEHGFAYW	TGTACAAGACGGGAAACTTACGACGAGCACGGGTTTGCTTACTGG					4			1
s20	CTRRETYDEHGFAYW	TGTACAAGACGGGAGACATACGACGAGCACGGGTTCGCTTACTGG					2
s20	CTRRETYDEHGFAYW	TGTACAAGACGCGAGACTTACGACGAGCACGGGTTTGCTTACTGG
s20	CTRRETYDEHGFAYW	TGTACAAGACGGGAGACGTACGACGAGCACGGATTTGCTTATTGG					1
s20	CTRRETYDEHGFAYW	TGTACAAGACGGGAGACATACGACGAGCACGGCTTTGCTTACTGG					2
s20	CTRRETYDEHGFAYW	TGTACAAGACGGGAGACGTACGACGAGCACGGCTTTGCGTACTGG					1
s20	CTRRETYDEHGFAYW	TGCACAAGGCGGGAGACGTACGACGAGCACGGGTTTGCTTACTGG					2
s20	CTRRETYDEHGFAYW	TGTACAAGACGGGAGACGTACGACGAGCACGGGTTCGCCTACTGG					2
s20	CTRRETYDEHGFAYW	TGTACAAGACGGGAGACATACGACGAGCACGGATTTGCTTACTGG					1
s20	CTRRETYDEHGFAYW	TGTACAAGACGTGAGACGTACGACGAGCACGGGTTTGCTTACTGG
s20	CTRRETYDEHGFAYW	TGTACGAGACGGGAGACGTACGACGAGCACGGGTTTGCCTACTGG					3
s20	CTRRETYDEHGFAYW	TGTACGAGACGGGAGACGTACGACGAGCACGGGTTCGCTTACTGG					3
s20	CTRRETYDEHGFAYW	TGTACAAGACGGGAGACGTATGACGAGCACGGGTTCGCTTACTGG					3
s20	CTRRETYDEHGFAYW	TGTACAAGACGGGAGACGTACGACGAGCACGGCTTTGCCTACTGG					3
s20	CTRRETYDEHGFAYW	TGTACTAGACGGGAGACGTACGACGAGCACGGGTTTGCTTACTGG
s20	CTRRETYDEHGFAYW	TGTACAAGGCGGGAGACATACGACGAGCACGGCTTTGCTTACTGG	1
s20	CTRRETYDEHGFAYW	TGTACAAGACGTGAGACGTATGACGAGCACGGGTTTGCTTACTGG												1
s20	CTRRETYDEHGFAYW	TGTACAAGACGGGAGACGTACGACGAGCACGGGTTTGCTTATTGG	1								1
s20	CTRRETYDEHGFAYW	TGTACAAGACGTGAGACGTACGACGAACACGGGTTTGCTTACTGG
s20	CTRRETYDEHGFAYW	TGTACAAGACGGGAGACGTACGACGAACACGGGTTTGCTTACTGG
s20	CTRRETYDEHGFAYW	TGTACAAGGCGGGAGACTTACGACGAGCACGGGTTTGCTTACTGG
s20	CTRRETYDEHGFAYW	TGTACTAGACGGGAGACGTACGACGAGCACGGATTTGCTTACTGG					2
s20	CTRRETYDEHGFAYW	TGTACAAGACGGGAGACTTACGACGAGCACGGGTTTGCTTACTGG											2	1	1
s20	CTRRETYDEHGFAYW	TGTACGAGACGGGAGACATACGACGAGCACGGGTTTGCTTACTGG					1
s20	CTRRETYDEHGFAYW	TGTACAAGACGGGAGACCTACGACGAGCACGGGTTTGCTTACTGG						1
s20	CTRRETYDEHGFAYW	TGTACGAGACGGGAGACGTACGACGAGCATGGGTTTGCTTACTGG					1
s20	CTRRETYDEHGFAYW	TGTACAAGACGGGAGACTTACGACGAGCACGGGTTCGCTTACTGG					1
s20	CTRRETYDEHGFAYW	TGTACAAGACGGGAGACGTACGACGAGCACGGGTTTGCTTACTGG	16	381	139	24	42916	38		742		1			4
s20	CTRRETYDEHGFAYW	TGTACAAGACGGGAGACGTACGACGAGCACGGGTTCGCTTACTGG		2	3
s20	CTRRETYDEHGFAYW	TGTACAAGACGGGAAACGTACGACGAGCACGGGTTTGCTTACTGG			1
s20	CTRRETYDEHGFAYW	TGTACAAGACGCGAGACGTACGACGAGCACGGGTTTGCTTACTGG
s20	CTRRETYDEHGFAYW	TGTACAAGACGGGAGACGTACGACGAGCACGGATTTGCTTACTGG		2
s20	CTRRETYDEHGFAYW	TGTACAAGACGAGAGACGTACGACGAGCACGGGTTTGCTTACTGG
s20	CTRRETYDEHGFAYW	TGTACGAGACGGGAGACGTACGACGAGCACGGGTTTGCTTACTGG					202			6
s20	CTRRETYDEHGFAYW	TGTACAAGGCGGGAGACGTACGACGAGCACGGGTTTGCTTACTGG			1	1	283	1
s20	CTRRETYDEHGFAYW	TGTACAAGACGGGAGACATACGACGAGCACGGGTTTGCTTACTGG			1			1
s20	CTRRETYDEHGFAYW	TGTACAAGACGGGAGACTTACGACGAGCACGGATTTGCTTACTGG								1
s20	CTRRETYDEHGFAYW	TGTACAAGACGGGAGACGTACGACGAGCATGGGTTTGCTTACTGG			1	2
s20	CTRRETYDEHGFAYW	TGTACAAGACGTGAGACCTACGACGAGCACGGGTTTGCTTACTGG					1
s20	CTRRETYDEHGFAYW	TGTACAAGACGGGAGACTTACGACGAGCATGGGTTTGCTTACTGG		1
s20	CTRRETYDEHGFAYW	TGTACAAGACGGGAGACGTACGACGAGCACGGGTTTGCCTACTGG
s20	CTRRETYDEHGFAYW	TGTACAAGGCGGGAGACGTATGACGAGCACGGGTTTGCTTACTGG									1
s20	CTRRETYDEHGFAYW	TGTACAAGACGGGAGACGTACGACGAGCATGGGTTCGCTTACTGG					1
s20	CTRRETYDEHGFAYW	TGTACACGACGGGAGACGTACGACGAGCACGGGTTTGCTTACTGG		2								1
s20	CTRRETYDEHGFAYW	TGTACCAGACGGGAGACATACGACGAGCACGGATTTGCTTACTGG		1
s20	CTRRETYDEHGFAYW	TGTACACGACGGGAGACGTACGACGAGCACGGTTTTGCTTACTGG					1
s20	CTRRETYDEHGFAYW	TGTACAAGACGGGAGACGTACGACGAGCACGGCTTTGCTTACTGG
s20	CTRRETYDEHGFAYW	TGTACAAGACGGGAGACGTATGACGAGCACGGGTTTGCGTACTGG					1
s20	CTRRETYDEHGFAYW	TGTACAAGACGGGAGACGTATGACGAGCACGGGTTTGCCTACTGG					1
s20	CTRRETYDEHGFAYW	TGCACAAGACGGGAGACGTACGACGAGCACGGGTTTGCTTACTGG						1
s20	CTRRETYDEHGFAYW	TGTACAAGACGGGAGACGTACGACGAGCATGGCTTTGCTTACTGG					1
s20	CTRRETYDEHGFAYW	TGTACACGACGGGAGACGTACGACGAACACGGGTTTGCTTACTGG					1
s20	CTRRETYDEHGFAYW	TGTACAAGACGGGAGACGTACGACGAGCATGGATTTGCTTACTGG					1
s20	CTRRETYDEHGFAYW	TGTACAAGACGGGAGACGTACGACGAGCACGGGTTTGCATACTGG			2
s21	CARRETFDEHGFAYW	TGTGCAAGACGTGAGACTTTCGACGAGCACGGGTTTGCTTACTGG
s21	CARRETFDEHGFAYW	TGTGCAAGACGGGAGACGTTCGACGAGCACGGCTTTGCTTACTGG						1
s21	CARRETFDEHGFAYW	TGTGCAAGACGGGAGACGTTTGACGAGCACGGATTTGCTTACTGG					1
s21	CARRETFDEHGFAYW	TGTGCAAGGCGGGAGACATTCGACGAGCACGGGTTTGCTTACTGG								1
s21	CARRETFDEHGFAYW	TGTGCAAGACGGGAGACTTTCGACGAGCACGGGTTTGCTTACTGG								3		1	5	2
s21	CARRETFDEHGFAYW	TGTGCAAGACGGGAGACATTCGACGAGCACGGGTTTGCTTACTGG										1
s21	CARRETFDEHGFAYW	TGTGCAAGACGAGAGACGTTCGACGAGCACGGGTTTGCTTACTGG
s21	CARRETFDEHGFAYW	TGTGCGAGACGGGAGACGTTTGACGAGCACGGGTTTGCTTACTGG					2
s21	CARRETFDEHGFAYW	TGTGCAAGGCGGGAGACGTTCGACGAGCACGGCTTTGCTTACTGG
s21	CARRETFDEHGFAYW	TGTGCAAGACGGGAGACGTTCGACGAGCACGGCTTTGCCTACTGG					2
s21	CARRETFDEHGFAYW	TGTGCAAGACGGGAGACGTTCGACGAGCACGGATTTGCTTACTGG			1										1
s21	CARRETFDEHGFAYW	TGCGCAAGGCGGGAGACGTTCGACGAGCACGGGTTTGCTTACTGG					4
s21	CARRETFDEHGFAYW	TGTGCAAGACGGGAGACGTTCGACGAGCACGGGTTTGCTTACTGG	5	2505		15	13817	27		2					6
s21	CARRETFDEHGFAYW	TGTGCAAGACGGGAGACGTTCGACGAACACGGGTTTGCTTACTGG
s21	CARRETFDEHGFAYW	TGTGCAAGACGGGAGACGTTCGACGAGCACGGATTTGCATACTGG					1
s21	CARRETFDEHGFAYW	TGTGCAAGACGGGAGACTTTCGACGAGCACGGCTTTGCCTACTGG										1
s21	CARRETFDEHGFAYW	TGCGCAAGACGGGAGACGTTCGACGAGCACGGGTTTGCTTACTGG		15	1		74
s21	CARRETFDEHGFAYW	TGTGCAAGACGGGAGACGTTCGACGAGCACGGGTTCGCTTACTGG
s21	CARRETFDEHGFAYW	TGTGCAAGGCGGGAAACGTTCGACGAGCACGGGTTTGCTTACTGG
s21	CARRETFDEHGFAYW	TGTGCAAGACGTGAGACGTTCGACGAGCACGGGTTTGCTTACTGG													2
s21	CARRETFDEHGFAYW	TGTGCTAGACGGGAGACGTTCGACGAGCACGGGTTTGCTTACTGG
s21	CARRETFDEHGFAYW	TGTGCCAGACGGGAGACGTTCGACGAGCACGGATTTGCTTACTGG					1
s21	CARRETFDEHGFAYW	TGTGCCAGACGGGAGACGTTCGACGAGCACGGGTTTGCTTACTGG
s21	CARRETFDEHGFAYW	TGTGCAAGACGGGAGACTTTTGACGAGCACGGGTTTGCTTACTGG												1
s21	CARRETFDEHGFAYW	TGCGCAAGACGGGAGACGTTCGACGAGCACGGATTTGCTTACTGG					1
s21	CARRETFDEHGFAYW	TGTGCAAGACGGGAGACGTTCGACGAGCACGGGTTTGCGTACTGG				1
s21	CARRETFDEHGFAYW	TGTGCAAGACGGGAGACGTTCGACGAACACGGATTTGCTTACTGG													1
s21	CARRETFDEHGFAYW	TGTGCTAGACGGGAGACGTTCGACGAGCACGGATTTGCTTACTGG					1
s21	CARRETFDEHGFAYW	TGTGCCCGACGGGAGACGTTCGACGAGCACGGGTTTGCTTACTGG					1
s21	CARRETFDEHGFAYW	TGTGCAAGACGGGAGACATTCGACGAGCACGGCTTTGCTTACTGG		1			1
s21	CARRETFDEHGFAYW	TGCGCAAGACGAGAGACGTTCGACGAGCACGGGTTTGCTTACTGG					1
s21	CARRETFDEHGFAYW	TGTGCAAGACGGGAGACGTTCGACGAGCACGGGTTTGCTTATTGG
s21	CARRETFDEHGFAYW	TGTGCGAGACGGGAGACATTCGACGAGCACGGGTTTGCTTACTGG		2
s21	CARRETFDEHGFAYW	TGTGCAAGACGGGAGACGTTTGACGAGCACGGGTTTGCTTACTGG												1
s21	CARRETFDEHGFAYW	TGTGCAAGGCGGGAGACGTTCGACGAGCACGGGTTTGCTTACTGG					71
s21	CARRETFDEHGFAYW	TGTGCCAGACGGGAGACATTCGACGAGCACGGGTTTGCTTACTGG
s21	CARRETFDEHGFAYW	TGTGCGAGGCGGGAGACGTTCGACGAGCACGGGTTTGCTTACTGG		1
s21	CARRETFDEHGFAYW	TGTGCAAGACGGGAGACGTTCGACGAGCATGGGTTTGCTTACTGG
s22	CARRERYDESGFAYW	TGTGCAAGACGAGAGAGGTACGACGAGAGCGGATTTGCTTACTGG													3
s22	CARRERYDESGFAYW	TGTGCGAGACGTGAGAGGTACGACGAGAGCGGGTTTGCTTACTGG					1			1
s22	CARRERYDESGFAYW	TGTGCAAGACGAGAGAGGTACGACGAGAGCGGGTTTGCTTATTGG
s22	CARRERYDESGFAYW	TGTGCAAGACGGGAGAGATATGACGAGAGCGGGTTCGCTTACTGG								1
s22	CARRERYDESGFAYW	TGTGCAAGACGAGAGAGGTACGATGAGAGCGGGTTTGCTTACTGG
s22	CARRERYDESGFAYW	TGTGCAAGACGCGAGAGGTACGACGAGAGTGGGTTTGCTTACTGG
s22	CARRERYDESGFAYW	TGCGCAAGACGGGAGCGGTACGACGAGAGCGGGTTTGCTTACTGG
s22	CARRERYDESGFAYW	TGTGCAAGACGGGAGCGGTATGACGAGAGCGGGTTTGCTTACTGG						2
s22	CARRERYDESGFAYW	TGTGCAAGACGGGAGAGGTACGACGAGAGCGGTTTTGCTTATTGG													1
s22	CARRERYDESGFAYW	TGTGCGAGACGGGAGAGGTACGACGAGAGCGGCTTTGCTTACTGG			2		1	5
s22	CARRERYDESGFAYW	TGTGCGAGACGGGAGAGGTACGACGAGAGCGGTTTTGCTTACTGG					2	1
s22	CARRERYDESGFAYW	TGTGCAAGACGGGAGAGGTACGACGAGAGCGGGTTTGCCTATTGG			2										2
s22	CARRERYDESGFAYW	TGTGCAAGACGGGAGAGGTACGACGAGAGCGGGTTCGCTTATTGG			2
s22	CARRERYDESGFAYW	TGTGCTAGACGGGAGAGGTACGACGAGAGCGGCTTTGCTTACTGG			2
s22	CARRERYDESGFAYW	TGTGCAAGACGAGAGAGATACGACGAGAGCGGGTTCGCTTACTGG								1
s22	CARRERYDESGFAYW	TGTGCCAGACGGGAGAGGTACGACGAGAGCGGTTTTGCTTACTGG													7
s22	CARRERYDESGFAYW	TGCGCAAGACGGGAGAGATACGACGAGAGCGGGTTTGCTTACTGG				5							1	2
s22	CARRERYDESGFAYW	TGTGCAAGACGGGAAAGATACGACGAGAGCGGCTTTGCTTACTGG
s22	CARRERYDESGFAYW	TGTGCACGACGGGAGAGATACGACGAGAGCGGGTTTGCGTACTGG								1
s22	CARRERYDESGFAYW	TGTGCACGACGGGAGAGATACGACGAGAGCGGATTTGCTTACTGG								1					1
s22	CARRERYDESGFAYW	TGTGCAAGACGGGAGAGGTACGATGAGAGCGGCTTTGCTTACTGG
s22	CARRERYDESGFAYW	TGCGCAAGACGGGAGAGGTACGACGAGAGCGGGTTTGCTTATTGG
s22	CARRERYDESGFAYW	TGCGCAAGACGGGAGAGGTACGACGAGAGCGGGTTCGCTTACTGG				1
s22	CARRERYDESGFAYW	TGTGCGAGACGGGAGAGGTACGACGAGAGCGGGTTTGCATACTGG													1
s22	CARRERYDESGFAYW	TGCGCAAGACGGGAGAGGTACGACGAAAGCGGCTTTGCTTACTGG
s22	CARRERYDESGFAYW	TGTGCAAGACGTGAGAGATATGACGAGAGCGGATTTGCTTACTGG								1
s22	CARRERYDESGFAYW	TGTGCAAGACGGGAGAGATATGACGAGAGCGGTTTTGCATACTGG													1
s22	CARRERYDESGFAYW	TGTGCAAGACGGGAGAGGTACGACGAGAGCGGCTTTGCATACTGG
s22	CARRERYDESGFAYW	TGTGCAAGACGGGAGAGGTACGACGAGAGCGGTTTTGCATACTGG										1
s22	CARRERYDESGFAYW	TGTGCAAGACGGGAGAGGTACGACGAGAGTGGCTTTGCTTACTGG													5
s22	CARRERYDESGFAYW	TGTGCAAGGCGCGAGAGGTACGACGAGAGCGGGTTTGCTTACTGG
s22	CARRERYDESGFAYW	TGTGCTAGACGGGAGAGGTACGACGAGAGCGGATTCGCTTACTGG					2
s22	CARRERYDESGFAYW	TGTGCGAGACGGGAAAGGTACGACGAGAGCGGCTTTGCTTACTGG													1
s22	CARRERYDESGFAYW	TGTGCGAGACGAGAGAGGTACGACGAGAGTGGGTTTGCTTACTGG													1
s22	CARRERYDESGFAYW	TGTGCAAGACGGGAGAGATACGACGAGAGCGGGTTTGCTTACTGG	36	93	196	615	41		19	696	39	255	79	316	397
s22	CARRERYDESGFAYW	TGTGCACGTCGGGAGAGGTACGACGAGAGCGGGTTTGCTTACTGG													1
s22	CARRERYDESGFAYW	TGTGCAAGACGGGAGAGGTACGACGAGAGCGGATTTGCGTATTGG													1
s22	CARRERYDESGFAYW	TGTGCAAGACGGGAGAGATACGACGAGAGCGGGTTTGCTTATTGG			2						1		2		3
s22	CARRERYDESGFAYW	TGTGCGAGACGGGAGAGGTACGACGAGAGCGGATTTGCTTATTGG
s22	CARRERYDESGFAYW	TGTGCAAGACGGGAGCGGTACGACGAGAGCGGATTTGCTTATTGG
s22	CARRERYDESGFAYW	TGTGCAAGACGGGAGCGGTACGATGAGAGCGGGTTTGCTTACTGG
s22	CARRERYDESGFAYW	TGTGCAAGACGGGAGAGGTACGACGAGAGCGGGTTTGCTTATTGG			187				9		46				78
s22	CARRERYDESGFAYW	TGTGCAAGACGTGAGAGGTACGACGAAAGCGGGTTTGCTTACTGG	2	5		1	2	1							4
s22	CARRERYDESGFAYW	TGTGCAAGACGGGAGAGGTACGACGAGAGTGGGTTTGCATACTGG												1
s22	CARRERYDESGFAYW	TGTGCGAGACGGGAGAGGTACGACGAGAGTGGATTTGCTTACTGG									1
s22	CARRERYDESGFAYW	TGTGCAAGACGGGAAAGGTACGACGAGAGCGGATTTGCTTACTGG			7	1							2	3
s22	CARRERYDESGFAYW	TGTGCAAGACGGGAGAGGTATGACGAGAGCGGGTTCGCCTACTGG												1
s22	CARRERYDESGFAYW	TGCGCAAGACGTGAGAGGTACGACGAAAGCGGGTTTGCTTACTGG
s22	CARRERYDESGFAYW	TGCGCACGACGGGAGAGGTACGACGAGAGCGGATTTGCTTACTGG									1
s22	CARRERYDESGFAYW	TGTGCAAGACGTGAGAGGTACGACGAGAGCGGCTTTGCTTACTGG	2
s22	CARRERYDESGFAYW	TGTGCAAGGCGGGAGAGATACGACGAGAGCGGGTTTGCATACTGG													1
s22	CARRERYDESGFAYW	TGTGCAAGACGTGAGCGCTACGACGAGAGCGGGTTTGCTTACTGG	2			1
s22	CARRERYDESGFAYW	TGTGCACGACGTGAGAGGTACGACGAGAGCGGGTTTGCTTACTGG
s22	CARRERYDESGFAYW	TGTGCACGACGGGAGCGGTACGACGAGAGCGGGTTTGCTTACTGG										1
s22	CARRERYDESGFAYW	TGTGCAAGACGGGAGAGGTACGACGAAAGCGGATTTGCTTACTGG		1			1	5							15
s22	CARRERYDESGFAYW	TGTGCAAGGCGGGAGAGATACGACGAGAGCGGGTTTGCTTACTGG	2		1	5	1			9		4	1	2
s22	CARRERYDESGFAYW	TGTGCAAGGCGGGAGAGGTATGACGAGAGCGGCTTTGCTTACTGG													1
s22	CARRERYDESGFAYW	TGTGCAAGACGTGAGAGGTACGACGAGAGCGGTTTTGCTTACTGG			10
s22	CARRERYDESGFAYW	TGTGCTAGACGGGAGAGGTACGACGAGAGCGGGTTTGCCTACTGG				4						1
s22	CARRERYDESGFAYW	TGTGCAAGACGAGAGAGGTACGACGAGAGCGGGTTTGCTTACTGG			18										149
s22	CARRERYDESGFAYW	TGTGCAAGACGTGAGAGGTACGACGAGAGCGGGTTTGCTTACTGG			18						11				97
s22	CARRERYDESGFAYW	TGTGCAAGACGGGAGAGGTACGACGAGAGTGGGTTTGCTTACTGG			24										65
s22	CARRERYDESGFAYW	TGTGCTAGACGGGAGAGGTACGACGAGAGCGGGTTTGCTTACTGG			24	220									64
s22	CARRERYDESGFAYW	TGTGCACGACGAGAGAGGTACGACGAGAGCGGGTTTGCTTACTGG													1
s22	CARRERYDESGFAYW	TGTGCAAGACGGGAGCGTTACGACGAGAGCGGGTTTGCTTACTGG						1	1			2
s22	CARRERYDESGFAYW	TGTGCACGACGGGAGAGGTACGACGAGAGCGGGTTTGCTTATTGG
s22	CARRERYDESGFAYW	TGCGCACGACGGGAGAGATATGACGAGAGCGGGTTTGCTTACTGG								1
s22	CARRERYDESGFAYW	TGTGCACGACGCGAGAGGTACGACGAGAGCGGGTTTGCTTACTGG
s22	CARRERYDESGFAYW	TGTGCAAGGCGGGAGAGGTACGACGAGAGCGGTTTTGCTTACTGG					2					1
s22	CARRERYDESGFAYW	TGTGCACGGCGGGAGAGGTACGACGAGAGCGGGTTTGCTTACTGG
s22	CARRERYDESGFAYW	TGTGCGAGACGAGAGAGGTACGACGAGAGCGGGTTTGCTTACTGG													1
s22	CARRERYDESGFAYW	TGTGCAAGACGGGAGAGATACGACGAGAGCGGATTTGCTTACTGG	3		4	3			1	10	3	5	2		27
s22	CARRERYDESGFAYW	TGTGCAAGACGGGAGAGGTACGACGAGAGCGGGTTTGCGTATTGG			3
s22	CARRERYDESGFAYW	TGTGCAAGACGGGAGAGGTATGACGAGAGCGGTTTTGCATACTGG												1
s22	CARRERYDESGFAYW	TGTGCAAGACGAGAGAGGTACGACGAGAGCGGCTTTGCTTACTGG
s22	CARRERYDESGFAYW	TGTGCAAGACGGGAGAGGTACGACGAGAGCGGTTTTGCCTACTGG					2				1
s22	CARRERYDESGFAYW	TGCGCAAGACGGGAGAGGTACGACGAGAGCGGTTTTGCTTACTGG		1			3
s22	CARRERYDESGFAYW	TGTGCTAGGCGGGAGAGGTACGACGAGAGCGGTTTTGCTTACTGG					1
s22	CARRERYDESGFAYW	TGCGCAAGACGGGAGAGATATGACGAGAGCGGGTTTGCTTACTGG		1
s22	CARRERYDESGFAYW	TGTGCAAGACGGGAGAGGTATGACGAGAGCGGGTTCGCTTACTGG						2						7
s22	CARRERYDESGFAYW	TGTGCGAGACGGGAGAGGTACGACGAAAGCGGGTTTGCTTACTGG			3										1
s22	CARRERYDESGFAYW	TGTGCTAGACGGGAGCGGTACGACGAGAGCGGGTTTGCTTACTGG				3						1
s22	CARRERYDESGFAYW	TGTGCAAGACGGGAGAGATACGACGAGAGCGGCTTTGCGTACTGG						2
s22	CARRERYDESGFAYW	TGTGCTAGACGGGAGAGGTATGACGAGAGCGGGTTTGCTTACTGG				1						1
s22	CARRERYDESGFAYW	TGTGCAAGACGTGAGAGGTACGACGAGAGCGGATTTGCTTACTGG			4	1	1			1				1
s22	CARRERYDESGFAYW	TGTGCAAGACGGGAAAGGTACGACGAGAGCGGGTTTGCATACTGG												1
s22	CARRERYDESGFAYW	TGTGCAAGACGTGAGAGATACGACGAGAGCGGATTTGCTTACTGG													1
s22	CARRERYDESGFAYW	TGTGCGAGACGGGAGAGGTACGACGAGAGCGGGTTTGCTTATTGG			4
s22	CARRERYDESGFAYW	TGTGCAAGACGGGAGAGGTACGACGAGAGCGGATTTGCTTACTGG	80	49	221	113	67	29	25	34	400	54	70	33	573
s22	CARRERYDESGFAYW	TGCGCAAGACGGGAAAGATACGACGAGAGCGGGTTTGCTTACTGG			1								1
s22	CARRERYDESGFAYW	TGTGCACGACGGGAGAGGTACGACGAGAGCGGGTTTGCTTACTGG		335	79					940	10		18	16	102
s22	CARRERYDESGFAYW	TGTGCTAGGCGGGAGAGGTACGACGAGAGCGGGTTTGCTTACTGG				1									1
s22	CARRERYDESGFAYW	TGTGCGCGACGCGAGAGGTACGACGAGAGCGGGTTTGCTTACTGG
s22	CARRERYDESGFAYW	TGTGCAAGGCGGGAGAGATACGACGAGAGCGGCTTTGCTTACTGG				1
s22	CARRERYDESGFAYW	TGTGCTAGACGGGAGAGGTACGACGAGAGCGGGTTCGCTTACTGG				1									1
s22	CARRERYDESGFAYW	TGCGCTAGACGGGAGAGGTACGACGAGAGCGGGTTTGCTTACTGG			1	1						1
s22	CARRERYDESGFAYW	TGTGCAAGACGCGAGAGGTACGACGAGTCCGGGTTTGCTTACTGG
s22	CARRERYDESGFAYW	TGTGCAAGACGGGAGAGGTATGACGAGAGCGGGTTTGCTTACTGG		286				432	6	37			24	1189	252
s22	CARRERYDESGFAYW	TGTGCAAGACGGGAGAGGTACGATGAGAGCGGGTTTGCTTACTGG
s22	CARRERYDESGFAYW	TGTGCCAGACGGGAGAGGTACGACGAGAGCGGCTTTGCGTACTGG
s22	CARRERYDESGFAYW	TGCGCAAGACGGGAGAGGTACGACGAGAGTGGGTTTGCTTACTGG								1
s22	CARRERYDESGFAYW	TGCGCAAGACGCGAGAGGTACGACGAAAGCGGGTTTGCTTACTGG
s22	CARRERYDESGFAYW	TGTGCGAGACGGGAGAGGTACGACGAGAGCGGGTTTGCCTACTGG
s22	CARRERYDESGFAYW	TGTGCGAGACGGGAAAGGTACGACGAGAGCGGGTTTGCTTACTGG													1
s22	CARRERYDESGFAYW	TGTGCAAGACGAGAGAGGTACGACGAGAGCGGGTTTGCCTACTGG			1										6
s22	CARRERYDESGFAYW	TGTGCGAGACGGGAGAGGTACGACGAGAGCGGGTTTGCTTACTGG	15		18			21	4			11		10	110
s22	CARRERYDESGFAYW	TGTGCAAGACGAGAGAGATACGACGAGAGCGGGTTTGCTTACTGG			1										8
s22	CARRERYDESGFAYW	TGTGCAAGACGGGAGAGATACGACGAGAGCGGCTTTGCCTACTGG				1
s22	CARRERYDESGFAYW	TGCGCAAGACGGGAAAGATACGACGAGAGCGGATTTGCTTACTGG												1
s22	CARRERYDESGFAYW	TGTGCAAGACGGGAGAGGTACGACGAGAGCGGGTTTGCGTACTGG	16	32	27	29	45	899
s22	CARRERYDESGFAYW	TGTGCGAGACGGGAGAGGTACGACGAAAGCGGTTTTGCTTATTGG
s22	CARRERYDESGFAYW	TGTGCACGACGGGAGCGGTATGACGAGAGCGGGTTTGCTTACTGG
s22	CARRERYDESGFAYW	TGTGCACGACGGGAGAGGTATGACGAGAGCGGTTTTGCTTACTGG
s22	CARRERYDESGFAYW	TGTGCAAGGCGGGAGAGGTACGACGAGAGCGGGTTTGCTTACTGG	20	74	15	32	29		4	58	12		23	12	100
s22	CARRERYDESGFAYW	TGTGCAAGACGGGAGAGATACGACGAGAGCGGTTTTGCGTACTGG					1
s22	CARRERYDESGFAYW	TGTGCAAGACGGGAGAGGTACGACGAGAGCGGCTTTGCTTACTGG	26	38	139		36	1055	9		9				262
s22	CARRERYDESGFAYW	TGTGCAAGACGGGAGAGGTATGACGAGAGCGGGTTTGCCTACTGG												7
s22	CARRERYDESGFAYW	TGTGCACGGCGTGAGAGGTACGACGAGAGCGGGTTTGCTTACTGG
s22	CARRERYDESGFAYW	TGTGCAAGACGGGAGCGGTACGACGAGAGCGGGTTTGCATACTGG							1
s22	CARRERYDESGFAYW	TGTGCAAGACGGGAGCGTTACGACGAGAGCGGATTTGCTTACTGG							1
s22	CARRERYDESGFAYW	TGTGCAAGACGTGAGAGGTACGACGAGAGCGGGTTTGCCTACTGG							1					1
s22	CARRERYDESGFAYW	TGTGCGAGACGTGAGAGGTACGACGAAAGCGGGTTTGCTTACTGG
s22	CARRERYDESGFAYW	TGTGCACGACGGGAGAGGTACGACGAGAGTGGGTTTGCTTACTGG
s22	CARRERYDESGFAYW	TGTGCAAGACGCGAGAGGTACGATGAGAGCGGGTTCGCTTACTGG
s22	CARRERYDESGFAYW	TGTGCAAGACGTGAGAGGTACGACGAAAGCGGCTTTGCTTACTGG						1
s22	CARRERYDESGFAYW	TGTGCAAGACGTGAGAGGTACGACGAAAGCGGGTTTGCCTACTGG
s22	CARRERYDESGFAYW	TGTGCAAGACGGGAGAGGTACGACGAAAGCGGTTTTGCTTACTGG					1								1
s22	CARRERYDESGFAYW	TGTGCAAGACGGGAAAGGTACGACGAGAGCGGATTTGCTTATTGG
s22	CARRERYDESGFAYW	TGTGCAAGACGGGAGAGGTATGATGAGAGCGGGTTTGCTTACTGG
s22	CARRERYDESGFAYW	TGTGCAAGACGGGAGAGGTACGACGAAAGCGGGTTTGCCTACTGG				1
s22	CARRERYDESGFAYW	TGTGCAAGACGGGAGAGGTACGACGAGAGCGGGTTTGCTTACTGG	2358	5504	3261	4247	5160	4526	645	2099	1572	1155	2493	1798	12513
s22	CARRERYDESGFAYW	TGTGCTAGACGGGAGAGGTACGACGAAAGCGGGTTTGCTTACTGG				1
s22	CARRERYDESGFAYW	TGTGCAAGACGGGAGAGATACGACGAGAGCGGGTTCGCTTACTGG					1							2	3
s22	CARRERYDESGFAYW	TGTGCAAGGCGCGAGAGATACGACGAGAGCGGGTTTGCTTACTGG
s22	CARRERYDESGFAYW	TGTGCAAGGCGCGAGAGGTACGACGAAAGCGGGTTTGCTTACTGG
s22	CARRERYDESGFAYW	TGCGCAAGACGGGAGAGGTACGACGAGAGCGGGTTTGCATACTGG
s22	CARRERYDESGFAYW	TGTGCAAGACGGGAGAGGTATGACGAGAGTGGGTTTGCTTACTGG													2
s22	CARRERYDESGFAYW	TGTGCCCGACGGGAGAGGTACGACGAGAGCGGGTTTGCTTACTGG													1
s22	CARRERYDESGFAYW	TGCGCAAGACGAGAGAGGTACGACGAGAGCGGGTTTGCTTACTGG			1
s22	CARRERYDESGFAYW	TGTGCAAGACGGGAGAGGTACGACGAAAGCGGGTTTGCATACTGG
s22	CARRERYDESGFAYW	TGTGCAAGACGGGAAAGGTACGACGAGAGCGGATTTGCCTACTGG
s22	CARRERYDESGFAYW	TGTGCGCGACGGGAGAGATACGACGAGAGCGGGTTTGCTTACTGG
s22	CARRERYDESGFAYW	TGTGCAAGACGGGAAAGATACGACGAGAGCGGGTTTGCGTACTGG
s22	CARRERYDESGFAYW	TGTGCAAGACGGGAGAGGTATGACGAAAGCGGGTTTGCTTACTGG
s22	CARRERYDESGFAYW	TGCGCAAGGCGCGAGAGGTACGACGAGAGCGGGTTTGCTTACTGG
s22	CARRERYDESGFAYW	TGTGCAAGACGGGAAAGGTACGACGAGAGCGGGTTTGCTTATTGG					1								1
s22	CARRERYDESGFAYW	TGCGCTAGACGGGAGAGGTACGACGAGAGCGGATTTGCTTACTGG
s22	CARRERYDESGFAYW	TGTGCCAGACGGGAGCGGTACGACGAGAGCGGGTTTGCTTACTGG
s22	CARRERYDESGFAYW	TGCGCAAGACGGGAGAGGTACGACGAGAGCGGGTTTGCGTACTGG	1	1
s22	CARRERYDESGFAYW	TGTGCACGGCGCGAGAGGTACGACGAGAGCGGGTTTGCTTACTGG
s22	CARRERYDESGFAYW	TGTGCAAGACGGGAGAGGTACGACGAGAGCGGGTTCGCGTACTGG
s22	CARRERYDESGFAYW	TGTGCAAGGCGTGAGAGGTACGACGAAAGCGGGTTTGCTTACTGG
s22	CARRERYDESGFAYW	TGTGCAAGACGTGAGAGATACGACGAAAGCGGGTTTGCTTACTGG
s22	CARRERYDESGFAYW	TGTGCAAGACGTGAGAGGTACGACGAAAGCGGGTTCGCTTACTGG
s22	CARRERYDESGFAYW	TGTGCAAGACGCGAGAGGTACGACGAGAGCGGATTCGCTTACTGG
s22	CARRERYDESGFAYW	TGTGCAAGACGAGAGAGGTACGACGAAAGCGGGTTTGCTTACTGG													3
s22	CARRERYDESGFAYW	TGTGCTAGACGGGAGAGGTACGACGAGAGCGGGTTTGCATACTGG										1
s22	CARRERYDESGFAYW	TGTGCAAGACGGGAAAGGTACGACGAGAGCGGGTTTGCGTACTGG													2
s22	CARRERYDESGFAYW	TGTGCAAGACGAGAAAGGTACGACGAGAGCGGGTTTGCTTACTGG												1	1
s22	CARRERYDESGFAYW	TGTGCACGACGGGAGAGGTACGACGAGAGCGGCTTTGCTTACTGG			1										2
s22	CARRERYDESGFAYW	TGTGCACGACGGGAGAGGTACGACGAAAGCGGGTTTGCCTACTGG			1
s22	CARRERYDESGFAYW	TGTGCACGACGGGAGAGGTACGACGAAAGCGGGTTTGCGTACTGG			1
s22	CARRERYDESGFAYW	TGTGCAAGACGGGAGAGATACGACGAGAGTGGGTTTGCTTACTGG													3
s22	CARRERYDESGFAYW	TGTGCAAGACGGGAGAGGTACGACGAGAGTGGGTTTGCGTACTGG
s22	CARRERYDESGFAYW	TGCGCCAGACGGGAGAGGTATGACGAGAGCGGGTTTGCTTACTGG												1
s22	CARRERYDESGFAYW	TGTGCAAGGCGGGAGAGGTACGACGAGTCCGGGTTTGCTTACTGG			1
s22	CARRERYDESGFAYW	TGTGCAAGGCGGGAGAGGTACGACGAGAGCGGGTTTGCTTATTGG			1										7
s22	CARRERYDESGFAYW	TGTGCAAGGCGGGAGAGGTACGACGAGAGCGGATTTGCTTACTGG			1	1	1				2				14
s22	CARRERYDESGFAYW	TGTGCAAGGCGGGAAAGATACGACGAGAGCGGGTTTGCTTACTGG			1					1
s22	CARRERYDESGFAYW	TGTGCAAGACGGGAGAGGTACGATGAGAGCGGGTTCGCTTACTGG													1
s22	CARRERYDESGFAYW	TGTGCCAGACGGGAGCGTTACGACGAGAGCGGGTTTGCTTACTGG								1
s22	CARRERYDESGFAYW	TGTGCCCGACGGGAGAGGTACGACGAGAGCGGCTTTGCTTACTGG								1
s22	CARRERYDESGFAYW	TGTGCAAGACGGGAGAGATACGACGAGAGCGGTTTTGCTTACTGG					3
s22	CARRERYDESGFAYW	TGTGCACGACGGGAGAGGTACGACGAGAGCGGGTTCGCTTACTGG											1
s22	CARRERYDESGFAYW	TGTGCAAGACGGGAAAGATACGACGAGAGCGGGTTTGCTTACTGG	1							4			8		29
s22	CARRERYDESGFAYW	TGTGCACGACGGGAGCGTTACGACGAGAGCGGGTTTGCTTACTGG								1
s22	CARRERYDESGFAYW	TGTGCAAGACGGGAAAGGTACGACGAAAGCGGGTTCGCTTACTGG													1
s22	CARRERYDESGFAYW	TGTGCTAGACGGGAGAGGTACGACGAGAGCGGTTTTGCTTACTGG			1		2				3
s22	CARRERYDESGFAYW	TGTGCTAGACGGGAGAGGTACGACGAGAGCGGGTTTGCTTATTGG			1						1				1
s22	CARRERYDESGFAYW	TGTGCTAGACGGGAGAGGTACGACGAGAGCGGATTTGCTTACTGG			1	1	1		1			2			3
s22	CARRERYDESGFAYW	TGTGCCAGACGGGAGAGATACGACGAGAGCGGATTTGCTTACTGG			1	1
s22	CARRERYDESGFAYW	TGTGCAAGACGAGAAAGATACGACGAGAGCGGGTTTGCATACTGG												1
s22	CARRERYDESGFAYW	TGTGCGAGACGAGAGAGATACGACGAGAGCGGGTTTGCTTACTGG								1
s22	CARRERYDESGFAYW	TGTGCGAGACGGGAGAGGTACGACGAGAGCGGGTTTGCGTACTGG			1
s22	CARRERYDESGFAYW	TGTGCAAGACGAGAGAGGTACGACGAGAGCGGTTTTGCTTACTGG													1
s22	CARRERYDESGFAYW	TGTGCAAGACGAGAGAGGTACGACGAGAGCGGGTTTGCGTACTGG													1
s22	CARRERYDESGFAYW	TGTGCACGACGGGAGAGGTACGACGAAAGCGGGTTTGCTTACTGG		16	28	1	1	1							2
s22	CARRERYDESGFAYW	TGCGCAAGACGGGAGAGGTACGACGAGAGCGGATTTGCTTACTGG				2		1			3	1			5
s22	CARRERYDESGFAYW	TGTGCAAGACGAGAGAGGTACGACGAGAGCGGGTTCGCTTACTGG													2
s22	CARRERYDESGFAYW	TGTGCAAGACGGGAAAGGTACGACGAAAGCGGGTTTGCTTACTGG												1
s22	CARRERYDESGFAYW	TGTGCAAGACGAGAGAGGTACGACGAGAGCGGGTTCGCGTACTGG
s22	CARRERYDESGFAYW	TGTGCAAGACGGGAGAGGTACGACGAAAGCGGGTTTGCTTACTGG	22	39	457		56			12				9	77
s22	CARRERYDESGFAYW	TGCGCAAGACGCGAGAGGTACGACGAGAGCGGGTTTGCTTACTGG
s22	CARRERYDESGFAYW	TGTGCAAGACGGGAGAGGTACGACGAGAGTGGTTTTGCTTACTGG
s22	CARRERYDESGFAYW	TGTGCAAGACGGGAGAGGTACGACGAGAGTGGGTTTGCTTATTGG
s22	CARRERYDESGFAYW	TGTGCAAGACGGGAGAGGTACGACGAGAGTGGATTTGCTTACTGG			1										9
s22	CARRERYDESGFAYW	TGTGCAAGACGGGAGAGGTACGACGAGAGCGGCTTCGCTTACTGG			1		1	6
s22	CARRERYDESGFAYW	TGTGCAAGACGGGAGAGGTACGACGAGAGCGGATTCGCTTACTGG			1	1		2
s22	CARRERYDESGFAYW	TGCGCAAGACGGGAGAGGTACGACGAGTCCGGGTTTGCTTACTGG
s22	CARRERYDESGFAYW	TGCGCAAGACGGGAGAGGTACGACGAGAGCGGGTTTGCTTACTGG		55								6	12		119
s22	CARRERYDESGFAYW	TGTGCAAGACGGGAGAGGTACGACGAGAGCGGTTTTGCTTACTGG		55	19		220								116
s22	CARRERYDESGFAYW	TGTGCAAGACGGGAGAGATACGACGAAAGCGGGTTTGCGTACTGG			1
[truncated: 2,506 more rows]

## Sheet:  SD 1b. IgE progeny
Supplementary Dataset 1b
Percentage of the high affinity CDR3 encoding nucleotide (hi aff CDR3 nt) sequences in progenie IgE (Spleen IgE and BM IgE) that were present in the donor DP IgG1 MBC subset (DP IgG1 cells).
Only progenie IgE CDR3 nt sequences with at least 100 cc were used in the calculation. The results are from 3 individual mice transferred wit the same population of DP IgG1 MBC, and are shown for spleen and BM of each individual mouse.
For each individual samples, the nucleotide sequences are shown in decreasing number of reads (cc).
			Recipient						Recipient						Recipient						Recipient						Recipient						Recipient
			Mouse 1	Donor					Mouse 2	Donor					Mouse 3	Donor					Mouse 1	Donor					Mouse 2	Donor					Mouse 3	Donor
hi aff CDR3 ID	hi aff CDR3 aa seq	hi aff CDR3 nucleotide sequence	Spleen IgE (cc)	DP IgG1 MBC (cc)		hi aff CDR3 ID	hi aff CDR3 aa seq	hi aff CDR3 nucleotide sequence	Spleen IgE (cc)	DP IgG1 MBC (cc)		hi aff CDR3 ID	hi aff CDR3 aa seq	hi aff CDR3 nucleotide sequence	Spleen IgE (cc)	DP IgG1 MBC (cc)		hi aff CDR3 ID	hi aff CDR3 aa seq	hi aff CDR3 nucleotide sequence	BM IgE (cc)	DP IgG1 MBC (cc)		hi aff CDR3 ID	hi aff CDR3 aa seq	hi aff CDR3 nucleotide sequence	BM IgE (cc)	DP IgG1 MBC (cc)		hi aff CDR3 ID	hi aff CDR3 aa seq	hi aff CDR3 nucleotide sequence	BM IgE (cc)	DP IgG1 MBC (cc)
s13	CARRETYDENGFTYW	TGTGCAAGACGGGAGACATACGACGAGAACGGCTTTACTTACTGG	103892	18		s4	CARRETYDESGFAYW	TGTGCAAGACGGGAGACTTACGACGAGAGCGGGTTTGCTTACTGG	53355	1109		s9	CTRRETYDESGFAHW	TGTACAAGACGGGAGACGTACGACGAGAGCGGGTTTGCTCACTGG	78054	781		s13	CARRETYDENGFTYW	TGTGCAAGACGGGAGACATACGACGAGAACGGCTTTACTTACTGG	60815	18		s4	CARRETYDESGFAYW	TGTGCAAGACGGGAGACGTACGACGAGAGCGGGTTTGCTTACTGG	53447	1681		s16	CARRETYDENGFAYW	TGTGCAAGACGGGAGACGTACGACGAGAACGGGTTTGCTTACTGG	85188	4273
s14	CARRETYGENGFTHW	TGTGCAAGACGGGAGACATATGGCGAGAACGGGTTTACTCACTGG	55838	116		s8	CSRRETYDESGFAYW	TGTTCAAGACGGGAGACGTACGACGAGAGCGGGTTTGCTTACTGG	42050	42		s32	CTRRERYDENGFTYW	TGTACAAGACGGGAGAGGTACGACGAGAACGGGTTTACTTACTGG	69403	970		s2	CSRRETYDESGFTYW	TGTTCAAGACGGGAGACATACGACGAGAGCGGGTTTACTTACTGG	41177	79		s20	CTRRETYDEHGFAYW	TGTACAAGACGGGAGACGTACGACGAGCACGGGTTTGCTTACTGG	42916	4		s4	CARRETYDESGFAYW	TGTGCAAGACGGGAGACGTACGACGAGAGCGGCTTTGCTTACTGG	63064
s13	CARRETYDENGFTYW	TGTGCAAGGCGGGAGACATACGACGAGAACGGCTTTACTTACTGG	12107	4		s13	CARRETYDENGFTYW	TGTGCAAGACGGGAGACATACGACGAGAACGGGTTTACTTACTGG	31989	192		s1	CARRETYDESGFTYW	TGTGCAAGACGGGAGACGTACGACGAGAGCGGATTTACTTACTGG	29190	401		s34	CARRESYDENGFTYW	TGTGCAAGACGGGAGAGTTACGACGAGAACGGGTTTACTTACTGG	38654	110		s15	CTRRETYDERGFTYW	TGTACAAGACGGGAAACTTACGACGAGAGAGGGTTTACTTACTGG	24091	27		s26	CARRERYDVSGFAYW	TGTGCAAGACGGGAGAGGTACGACGTGAGCGGGTTTGCGTACTGG	47854
s30	CSRRGKYDENGFTSW	TGTTCAAGACGGGGGAAGTACGACGAGAACGGGTTTACTTCCTGG	11645	2		s15	CTRRETYDERGFTYW	TGTACAAGACGGGAAACTTACGACGAGAGAGGGTTTACTTACTGG	27544	27		s33	CARRERYDENRFTYW	TGTGCAAGACGGGAGAGGTACGACGAGAACAGATTTACTTATTGG	28901	15		s4	CARRETYDESGFAYW	TGTGCTAGACGGGAGACGTACGACGAGAGCGGGTTTGCTTACTGG	36070	31		s8	CSRRETYDESGFAYW	TGTTCAAGACGGGAGACGTACGACGAGAGCGGGTTTGCTTACTGG	18680	42		s4	CARRETYDESGFAYW	TGTGCAAGACGGGAGACGTATGACGAGAGCGGGTTTGCTTACTGG	42675	357
s13	CARRETYDENGFTYW	TGTGCAAGACGGGAGACGTACGACGAGAACGGATTTACTTACTGG	10357	109		s17	CARRETFDENGFAYW	TGTGCAAGACGGGAGACATTCGACGAGAACGGGTTTGCTTACTGG	19289	35		s3	CTRRETYDESGFTFW	TGTACAAGACGGGAGACGTACGACGAGAGCGGGTTTACTTTCTGG	26016	30		s6	CTRRETIDESGFAYW	TGTACAAGACGGGAGACGATCGACGAGAGCGGGTTTGCTTACTGG	33176			s11	CTRRETSDESGFAHW	TGTACAAGACGGGAGACGTCCGACGAGAGCGGGTTTGCTCACTGG	18222			s4	CARRETYDESGFAYW	TGTGCAAGACGGGAGACGTACGACGAGAGCGGGTTTGCTTACTGG	26446	1681
s16	CARRETYDENGFAYW	TGTGCAAGACGGGAGACATACGACGAGAACGGCTTTGCTTACTGG	5840	31		s4	CARRETYDESGFAYW	TGTGCAAGACGGGAGACGTACGACGAGAGCGGGTTTGCTTACTGG	12501	1681		s4	CARRETYDESGFAYW	TGTGCAAGACGGGAGACATACGACGAGAGCGGGTTTGCTTACTGG	21282	239		s25	CARRRRYDESGFAYW	TGTGCAAGACGGAGGAGGTACGACGAGAGCGGGTTTGCTTACTGG	32348			s31	CARRERYDENGFTYW	TGTGCAAGACGGGAGAGGTACGACGAAAACGGGTTTACTTACTGG	17921	182		s31	CARRERYDENGFTYW	TGTGCAAGACGGGAGAGGTACGACGAGAACGGGTTTACTTACTGG	11060	11427
s4	CARRETYDESGFAYW	TGTGCAAGACGGGAGACGTACGACGAGAGCGGGTTTGCTTACTGG	2728	1681		s27	CARRENYDGTGFAYW	TGTGCAAGACGTGAGAACTACGACGGGACCGGATTTGCTTACTGG	12315			s28	CARRERFDETGFASW	TGTGCAAGACGGGAGAGGTTCGACGAGACCGGGTTTGCTTCCTGG	16635	4		s31	CARRERYDENGFTYW	TGTGCCAGACGGGAGAGGTACGACGAGAACGGATTTACTTACTGG	31126			s12	CSRRETYDESGFVYW	TGTTCAAGACGGGAGACGTACGACGAGAGCGGGTTTGTTTACTGG	17321			s22	CARRERYDESGFAYW	TGTGCAAGACGGGAGAGGTACGACGAGAGCGGGTTTGCTTACTGG	4526	12513
s22	CARRERYDESGFAYW	TGTGCAAGACGGGAGAGGTACGACGAGAGCGGGTTTGCTTACTGG	2358	12513		s11	CTRRETSDESGFAHW	TGTACAAGACGGGAGACGTCCGACGAGAGCGGGTTTGCTCACTGG	11542			s18	CARRETYDEHGFAYW	TGTGCAAGACGGGAGACGTACGACGAGCACGGGTTTGCTTACTGG	10775	35		s31	CARRERYDENGFTYW	TGTGCAAGACGGGAGAGGTACGACGAGAACGGGTTTACTTACTGG	12446	11427		s10	CTRRETFDESGFAYW	TGTACAAGACGGGAGACGTTCGACGAGAGCGGGTTTGCTTACTGG	17218	2		s26	CARRERYDVSGFAYW	TGTGCAAGACGGGAGAGGTACGACGTGAGCGGGTTTGCTTACTGG	1868
s23	CTRRERYDESGFAYW	TGTACAAGACGGGAGAGGTACGACGAGAGCGGGTTTGCTTACTGG	1752	939		s4	CARRETYDESGFAYW	TGTGCAAGACGGGAGACATACGACGAGAGCGGGTTTGCTTACTGG	6169	239		s4	CARRETYDESGFAYW	TGTGCAAGACGGGAGACGTACGACGAGAGCGGGTTTGCTTACTGG	9451	1681		s22	CARRERYDESGFAYW	TGTGCAAGACGGGAGAGGTACGACGAGAGCGGGTTTGCTTACTGG	4247	12513		s21	CARRETFDEHGFAYW	TGTGCAAGACGGGAGACGTTCGACGAGCACGGGTTTGCTTACTGG	13817	6		s32	CTRRERYDENGFTYW	TGTACAAGACGGGAGAGGTACGACGAGAACGGGTTTACTTACTGG	1186	970
s5	CTRRETYDESGFAYW	TGTACAAGACGGGAGACGTACGACGAGAGCGGGTTTGCTTACTGG	1556	196		s22	CARRERYDESGFAYW	TGTGCAAGACGGGAGAGGTACGACGAGAGCGGGTTTGCTTACTGG	5504	12513		s7	CARRETYDESGFAHW	TGTGCAAGACGGGAGACGTACGACGAGAGCGGGTTTGCTCACTGG	6432	267		s4	CARRETYDESGFAYW	TGTGCAAGACGGGAGACGTACGACGAGAGCGGGTTTGCTTACTGG	3447	1681		s29	CTRRGRYDETGFVYW	TGTACAAGACGGGGGAGGTACGACGAGACCGGGTTTGTTTATTGG	11337	22		s22	CARRERYDESGFAYW	TGTGCAAGACGGGAGAGGTACGACGAGAGCGGCTTTGCTTACTGG	1055	262
s16	CARRETYDENGFAYW	TGTGCAAGACGGGAGACATACGACGAGAACGGGTTTGCTTACTGG	1442	858		s33	CARRERYDENRFTYW	TGTGCAAGACGGGAGAGGTACGACGAGAACAGATTTACTTATTGG	4217	15		s31	CARRERYDENGFTYW	TGTGCAAGACGGGAGAGGTACGACGAGAACGGGTTTACTTACTGG	5227	11427		s15	CTRRETYDERGFTYW	TGTACAAGACGGGAAACTTACGACGAGAGAGGGTTTACTTACTGG	3418	27		s22	CARRERYDESGFAYW	TGTGCAAGACGGGAGAGGTACGACGAGAGCGGGTTTGCTTACTGG	5160	12513		s22	CARRERYDESGFAYW	TGTGCAAGACGGGAGAGGTACGACGAGAGCGGGTTTGCGTACTGG	899
s16	CARRETYDENGFAYW	TGTGCAAGACGGGAGACGTACGACGAGAACGGGTTTGCTTACTGG	1413	4273		s16	CARRETYDENGFAYW	TGTGCAAGACGGGAGACATACGACGAGAACGGGTTTGCTTACTGG	3193	858		s4	CARRETYDESGFAYW	TGTGCAAGACGGGAAACATACGACGAGAGCGGGTTTGCTTACTGG	4866	239		s16	CARRETYDENGFAYW	TGTGCAAGACGGGAGACATACGACGAGAACGGCTTTGCTTACTGG	3321	31		s18	CARRETYDEHGFAYW	TGTGCAAGACGGGAGACGTACGACGAGCACGGGTTTGCTTACTGG	3776	35		s4	CARRETYDESGFAYW	TGTGCAAGACGGGAAACATACGACGAGAGCGGGTTTGCTTACTGG	771	239
s14	CARRETYGENGFTHW	TGTGCAAGACGGGAGACATACGGCGAGAACGGGTTTACTCACTGG	1182	17		s1	CARRETYDESGFTYW	TGTGCAAGGCGGGAGACGTACGACGAGAGCGGGTTTACTTACTGG	2752	11		s32	CTRRERYDENGFTYW	TGTACAAGACGGGAGAGGTACGACGAAAACGGGTTTACTTACTGG	4016	52		s8	CSRRETYDESGFAYW	TGTTCAAGACGGGAGACATACGACGAGAGCGGGTTTGCTTACTGG	1742	27		s27	CARRENYDGTGFAYW	TGTGCAAGACGTGAGAACTACGACGGGACCGGATTTGCTTACTGG	2921			s16	CARRETYDENGFAYW	TGTGCAAGGCGGGAGACGTACGACGAGAACGGGTTTGCTTACTGG	618	53
s31	CARRERYDENGFTYW	TGTGCAAGACGGGAGAGGTACGACGAGAACGGGTTTACTTACTGG	1084	11427		s21	CARRETFDEHGFAYW	TGTGCAAGACGGGAGACGTTCGACGAGCACGGGTTTGCTTACTGG	2505	6		s16	CARRETYDENGFAYW	TGTGCAAGACGGGAGACGTACGACGAGAACGGGTTTGCTTACTGG	3487	4273		s1	CARRETYDESGFTYW	TGTGCAAGACGGGAGACATACGACGAGAGCGGGTTTACTTACTGG	1718	52		s16	CARRETYDENGFAYW	TGTGCAAGACGGGAGACGTACGACGAGAACGGGTTTGCTTACTGG	2317	4273		s16	CARRETYDENGFAYW	TGTGCAAGACGGGAGACGTACGACGAGAACGGCTTTGCTTACTGG	616	60
s16	CARRETYDENGFAYW	TGTGCAAGACGGGAGACGTACGACGAGAACGGCTTTGCTTACTGG	1075	60		s16	CARRETYDENGFAYW	TGTGCAAGACGGGAGACGTACGACGAGAACGGGTTTGCTTACTGG	2064	4273		s22	CARRERYDESGFAYW	TGTGCAAGACGGGAGAGGTACGACGAGAGCGGGTTTGCTTACTGG	3261	12513		s16	CARRETYDENGFAYW	TGTGCAAGACGGGAGACGTACGACGAGAACGGGTTTGCTTACTGG	1169	4273		s5	CTRRETYDESGFAYW	TGTACAAGACGGGAGACGTACGACGAGAGCGGGTTTGCTTACTGG	1069	196		s16	CARRETYDENGFAYW	TGTGCGAGACGGGAGACGTACGACGAGAACGGGTTTGCTTACTGG	575	42
s13	CARRETYDENGFTYW	TGTGCAAGACGGGAGACGTACGACGAGAACGGCTTTACTTACTGG	982	8		s31	CARRERYDENGFTYW	TGTGCAAGACGGGAGAGGTACGACGAGAACGGGTTTACTTACTGG	1853	11427		s4	CARRETYDESGFAYW	TGTGCAAGACGGGAGACTTACGACGAGAGCGGGTTTGCTTACTGG	2046	1109		s4	CARRETYDESGFAYW	TGTGCAAGACGGGAGACATACGACGAGAGCGGGTTTGCTTACTGG	1108	239		s32	CTRRERYDENGFTYW	TGTACAAGACGGGAGAGGTACGACGAGAACGGATTTACTTACTGG	996	319		s16	CARRETYDENGFAYW	TGTGCAAGACGGGAGACGTATGACGAGAACGGGTTTGCTTACTGG	463	72
s1	CARRETYDESGFTYW	TGTGCAAGACGGGAGACATACGACGAGAGCGGCTTTACTTACTGG	875			s31	CARRERYDENGFTYW	TGTGCAAGACGGGAGAGATACGACGAGAACGGATTTACTTACTGG	1540	16		s4	CARRETYDESGFAYW	TGTGCAAGACGGGAGACGTACGACGAGAGCGGATTTGCTTACTGG	1944	165		s13	CARRETYDENGFTYW	TGTGCAAGACGGGAGACATACGACGAGAATGGCTTTACTTACTGG	917			s23	CTRRERYDESGFAYW	TGTACAAGACGGGAGAGGTACGACGAGAGCGGGTTTGCTTACTGG	809	939		s22	CARRERYDESGFAYW	TGTGCAAGACGGGAGAGGTATGACGAGAGCGGGTTTGCTTACTGG	432	252
s31	CARRERYDENGFTYW	TGTGCAAGACGGGAGAGGTACGACGAGAACGGCTTTACTTACTGG	868	358		s23	CTRRERYDESGFAYW	TGTACAAGACGGGAGAGGTACGACGAGAGCGGGTTTGCTTACTGG	947	939		s5	CTRRETYDESGFAYW	TGTACAAGACGGGAGACGTACGACGAGAGCGGGTTTGCTTACTGG	1520	196		s16	CARRETYDENGFAYW	TGTGCAAGACGGGAGACATACGACGAGAACGGGTTTGCTTACTGG	808	858		s29	CTRRGRYDETGFVYW	TGTACAAGACGGGGGAGGTACGACGAGACCGGGTTTGTTTACTGG	364	6		s4	CARRETYDESGFAYW	TGCGCAAGACGGGAGACGTACGACGAGAGCGGCTTTGCTTACTGG	430
s33	CARRERYDENRFTYW	TGTGCAAGACGGGAGAGGTACGACGAGAACAGATTTACTTATTGG	820	15		s35	CARRESYDERGFTYW	TGTGCAAGACGGGAGAGCTACGACGAGCGCGGGTTTACTTACTGG	873	290		s33	CARRERYDENRFTYW	TGTGCAAGACGGGAGAGGTACGACGAGAACAGATTTACTTACTGG	1173	46		s31	CARRERYDENGFTYW	TGTGCAAGACGGGAGAGGTACGACGAGAACGGATTTACTTACTGG	717	2023		s7	CARRETYDESGFAHW	TGTGCAAGACGGGAGACGTACGACGAGAGCGGGTTTGCTCACTGG	362	267		s16	CARRETYDENGFAYW	TGCGCAAGACGGGAGACGTACGACGAGAACGGGTTTGCTTACTGG	420	23
s32	CTRRERYDENGFTYW	TGTACAAGACGGGAGAGGTACGACGAGAACGGGTTTACTTACTGG	743	970		s13	CARRETYDENGFTYW	TGTGCAAGACGGGAGACGTACGACGAGAACGGGTTTACTTACTGG	696	343		s3	CTRRETYDESGFTFW	TGTACAAGACGGGAGACATACGACGAGAGCGGGTTTACTTTCTGG	986			s16	CARRETYDENGFAYW	TGTGCAAGACGGGAGACGTACGACGAGAACGGCTTTGCTTACTGG	637	60		s4	CARRETYDESGFAYW	TGCGCAAGACGGGAGACGTACGACGAGAGCGGGTTTGCTTACTGG	339			s4	CARRETYDESGFAYW	TGTGCAAGGCGGGAGACGTACGACGAGAGCGGCTTTGCTTACTGG	374
s16	CARRETYDENGFAYW	TGTGCAAGACGGGAGACGTACGACGAGAACGGATTTGCTTACTGG	726	255		s5	CTRRETYDESGFAYW	TGTACAAGACGGGAGACGTACGACGAGAGCGGGTTTGCTTACTGG	694	196		s23	CTRRERYDESGFAYW	TGTACAAGACGGGAGAGGTACGACGAGAGCGGGTTTGCTTACTGG	835	939		s1	CARRETYDESGFTYW	TGTGCAAGACGGGAGACATACGACGAGAGCGGCTTTACTTACTGG	618			s4	CARRETYDESGFAYW	TGTGCAAGGCGGGAGACGTACGACGAGAGCGGGTTTGCTTACTGG	307	17		s4	CARRETYDESGFAYW	TGTGCAAGACGGGAGACGTACGACGAGAGCGGCTTCGCTTACTGG	330
s16	CARRETYDENGFAYW	TGTGCAAGGCGGGAGACATACGACGAGAACGGCTTTGCTTACTGG	657	2		s16	CARRETYDENGFAYW	TGTGCAAGACGGGAGACTTACGACGAGAACGGGTTTGCTTACTGG	675	496		s1	CARRETYDESGFTYW	TGTGCAAGACGGGAGACGTACGACGAGAGCGGGTTTACTTACTGG	473	213		s22	CARRERYDESGFAYW	TGTGCAAGACGGGAGAGATACGACGAGAGCGGGTTTGCTTACTGG	615	397		s20	CTRRETYDEHGFAYW	TGTACAAGGCGGGAGACGTACGACGAGCACGGGTTTGCTTACTGG	283			s26	CARRERYDVSGFAYW	TGCGCAAGACGGGAGAGGTACGACGTGAGCGGGTTTGCGTACTGG	297
s4	CARRETYDESGFAYW	TGTGCAAGACGGGAGACATACGACGAGAGCGGGTTTGCTTACTGG	553	239		s32	CTRRERYDENGFTYW	TGTACAAGACGGGAGAGGTACGACGAGAACGGATTTACTTACTGG	642	319		s22	CARRERYDESGFAYW	TGTGCAAGACGGGAGAGGTACGACGAAAGCGGGTTTGCTTACTGG	457	77		s13	CARRETYDENGFTYW	TGTGCAAGACGGGAGACGTACGACGAGAACGGCTTTACTTACTGG	538	8		s4	CARRETYDESGFAYW	TGTGCAAGACGGGAGACTTACGACGAGAGCGGGTTTGCTTACTGG	259	1109		s4	CARRETYDESGFAYW	TGTGCAAGGCGGGAGACGTATGACGAGAGCGGGTTTGCTTACTGG	258	2
s14	CARRETYGENGFTHW	TGTGCAAGACGGGAGACGTATGGCGAGAACGGGTTTACTCACTGG	490	10		s17	CARRETFDENGFAYW	TGTGCAAGACGGGAGACGTTCGACGAGAACGGGTTTGCTTACTGG	506	106		s9	CTRRETYDESGFAHW	TGTACAAGGCGGGAGACGTACGACGAGAGCGGGTTTGCTCACTGG	388	9		s10	CTRRETFDESGFAYW	TGTACAAGACGGGAGACGTTCGACGAGAGCGGGTTTGCTTACTGG	506	2		s23	CTRRERYDESGFAYW	TGTACAAGACGGGAGAGGTACGACGAGAGCGGATTTGCTTACTGG	251	61		s26	CARRERYDVSGFAYW	TGTGCAAGGCGGGAGAGGTACGACGTGAGCGGGTTTGCGTACTGG	253
s13	CARRETYDENGFTYW	TGCGCAAGACGGGAGACATACGACGAGAACGGCTTTACTTACTGG	484			s4	CARRETYDESGFAYW	TGTGCAAGACGGGAAACTTACGACGAGAGCGGGTTTGCTTACTGG	475	7		s32	CTRRERYDENGFTYW	TGTACAAGGCGGGAGAGGTACGACGAGAACGGGTTTACTTACTGG	353	7		s23	CTRRERYDESGFAYW	TGTACAAGACGGGAGAGGTACGACGAGAGCGGGTTTGCTTACTGG	490	939		s17	CARRETFDENGFAYW	TGTGCAAGACGGGAGACGTTCGACGAGAACGGGTTTGCTTACTGG	241	106		s26	CARRERYDVSGFAYW	TGTGCGAGACGGGAGAGGTACGACGTGAGCGGGTTTGCGTACTGG	241
s34	CARRESYDENGFTYW	TGTGCAAGACGGGAGAGTTACGACGAGAACGGGTTTACTTACTGG	310	110		s20	CTRRETYDEHGFAYW	TGTACAAGACGGGAGACGTACGACGAGCACGGGTTTGCTTACTGG	381	4		s5	CTRRETYDESGFAYW	TGTACAAGACGGGAGACATACGACGAGAGCGGGTTTGCTTACTGG	275	16		s2	CSRRETYDESGFTYW	TGTTCAAGACGGGAGACGTACGACGAGAGCGGGTTTACTTACTGG	430	32		s22	CARRERYDESGFAYW	TGTGCAAGACGGGAGAGGTACGACGAGAGCGGTTTTGCTTACTGG	220	116		s26	CARRERYDVSGFAYW	TGTGCAAGACGGGAGAGGTACGACGTGAGCGGGTTCGCGTACTGG	240
s14	CARRETYGENGFTHW	TGTGCAAGGCGGGAGACATATGGCGAGAACGGGTTTACTCACTGG	278			s22	CARRERYDESGFAYW	TGTGCACGACGGGAGAGGTACGACGAGAGCGGGTTTGCTTACTGG	335	102		s7	CARRETYDESGFAHW	TGTGCAAGACGGGAGACATACGACGAGAGCGGGTTTGCTCACTGG	251	5		s31	CARRERYDENGFTYW	TGTGCCAGACGGGAGAGGTACGACGAGAACGGGTTTACTTACTGG	402			s15	CTRRETYDERGFTYW	TGTACAAGACGGGAGACTTACGACGAGAGAGGGTTTACTTACTGG	207	8		s4	CARRETYDESGFAYW	TGCGCAAGACGGGAGACGTATGACGAGAGCGGGTTTGCTTACTGG	215	4
s2	CSRRETYDESGFTYW	TGTTCAAGACGGGAGACATACGACGAGAGCGGGTTTACTTACTGG	250	79		s5	CTRRETYDESGFAYW	TGTACAAGACGGGAGACTTACGACGAGAGCGGGTTTGCTTACTGG	330	22		s16	CARRETYDENGFAYW	TGTGCAAGACGGGAGACATACGACGAGAACGGGTTTGCTTACTGG	232	858		s16	CARRETYDENGFAYW	TGTGCTAGACGGGAGACGTACGACGAGAACGGGTTTGCTTACTGG	369			s20	CTRRETYDEHGFAYW	TGTACGAGACGGGAGACGTACGACGAGCACGGGTTTGCTTACTGG	202			s7	CARRETYDESGFAHW	TGTGCAAGACGGGAGACGTACGACGAGAGCGGGTTTGCTCACTGG	195	267
s16	CARRETYDENGFAYW	TGTGCAAGACGGGAGACATACGACGAGAACGGATTTGCTTACTGG	211	43		s1	CARRETYDESGFTYW	TGTGCAAGACGGGAGACATACGACGAGAGCGGGTTTACTTACTGG	323	52		s22	CARRERYDESGFAYW	TGTGCAAGACGGGAGAGGTACGACGAGAGCGGATTTGCTTACTGG	221	573		s5	CTRRETYDESGFAYW	TGTACAAGACGGGAGACGTACGACGAGAGCGGGTTTGCTTACTGG	352	196		s4	CARRETYDESGFAYW	TGTGCAAGACGGGAAACTTACGACGAGAGCGGGTTTGCTTACTGG	189	7		s4	CARRETYDESGFAYW	TGTGCGAGACGGGAGACGTATGACGAGAGCGGGTTTGCTTACTGG	194	4
s15	CTRRETYDERGFTYW	TGTACAAGACGGGAAACTTACGACGAGAGAGGGTTTACTTACTGG	193	27		s8	CSRRETYDESGFAYW	TGTTCAAGACGGGAGACGTACGACGAGAGTGGGTTTGCTTACTGG	311			s31	CARRERYDENGFTYW	TGTGCAAGACGGGAGAGGTACGACGAAAACGGGTTTACTTACTGG	218	182		s13	CARRETYDENGFTYW	TGTGCAAGGCGGGAGACATACGACGAGAACGGCTTTACTTACTGG	340	4		s16	CARRETYDENGFAYW	TGTGCAAGACGGGAGACATACGACGAGAACGGGTTTGCTTACTGG	181	858		s4	CARRETYDESGFAYW	TGCGCAAGACGGGAGACGTACGACGAGAGCGGGTTTGCTTACTGG	180
s13	CARRETYDENGFTYW	TGTGCAAGACGGGAGACGTACGACGAGAACGGGTTTACTTACTGG	188	343		s4	CARRETYDESGFAYW	TGTGCAAGGCGGGAGACGTACGACGAGAGCGGGTTTGCTTACTGG	288	17		s22	CARRERYDESGFAYW	TGTGCAAGACGGGAGAGATACGACGAGAGCGGGTTTGCTTACTGG	196	397		s31	CARRERYDENGFTYW	TGTGCAAGACGGGAGAGGTACGACGAGAACGGCTTTACTTACTGG	334	358		s5	CTRRETYDESGFAYW	TGTACAAGACGGGAAACTTACGACGAGAGCGGGTTTGCTTACTGG	168	2		s4	CARRETYDESGFAYW	TGTGCGAGACGGGAGACGTACGACGAGAGCGGGTTTGCTTACTGG	156	12
s14	CARRETYGENGFTHW	TGTGCAAGACGGGAGACGTACGGCGAGAACGGGTTTACTCACTGG	163	11		s22	CARRERYDESGFAYW	TGTGCAAGACGGGAGAGGTATGACGAGAGCGGGTTTGCTTACTGG	286	252		s33	CARRERYDENRFTYW	TGTGCAAGACGGGAGAGGTACGACGAGAACAGGTTTACTTATTGG	188			s8	CSRRETYDESGFAYW	TGTTCAAGACGGGAGACGTACGACGAGAGCGGGTTTGCTTACTGG	332	42		s2	CSRRETYDESGFTYW	TGTTCAAGACGGGAGACGTACGACGAGAGCGGGTTTACTTACTGG	156	32		s4	CARRETYDESGFAYW	TGTGCAAGGCGGGAGACGTACGACGAGAGCGGGTTTGCTTACTGG	143	17
s32	CTRRERYDENGFTYW	TGTACAAGACGGGAGAGGTACGACGAGAACGGCTTTACTTACTGG	161	27		s5	CTRRETYDESGFAYW	TGTACAAGACGGGAAACTTACGACGAGAGCGGGTTTGCTTACTGG	267	2		s22	CARRERYDESGFAYW	TGTGCAAGACGGGAGAGGTACGACGAGAGCGGGTTTGCTTATTGG	187	78		s13	CARRETYDENGFTYW	TGCGCAAGACGGGAGACATACGACGAGAACGGCTTTACTTACTGG	326			s15	CTRRETYDERGFTYW	TGTACAAGACGGGAAACGTACGACGAGAGAGGGTTTACTTACTGG	153	4		s4	CARRETYDESGFAYW	TGTGCAAGACGGGAGACATACGACGAGAGCGGGTTTGCTTACTGG	131	239
s31	CARRERYDENGFTYW	TGTGCAAGACGGGAGAGGTACGACGAGAACGGATTTACTTACTGG	151	2023		s1	CARRETYDESGFTYW	TGTGCAAGACGGGAGACTTACGACGAGAGCGGGTTTACTTACTGG	246	21		s1	CARRETYDESGFTYW	TGTGCAAGACGGGAGACGTACGACGAGAGCGGATTTACTTATTGG	161			s32	CTRRERYDENGFTYW	TGTACAAGACGGGAGAGGTACGACGAGAACGGGTTTACTTACTGG	305	970		s1	CARRETYDESGFTYW	TGTGCAAGACGGGAAACTTACGACGAGAGCGGGTTTACTTACTGG	152	2				Total hi aff CDR3 nt seq (cc)	293353
s4	CARRETYDESGFAYW	TGTGCAAGACGGGAGACATACGACGAGAGCGGCTTTGCTTACTGG	148			s4	CARRETYDESGFAYW	TGCGCAAGACGGGAGACTTACGACGAGAGCGGGTTTGCTTACTGG	242	8		s31	CARRERYDENGFTYW	TGTGCAAGACGGGAGAGGTACGACGAGAACGGATTTACTTACTGG	156	2023		s6	CTRRETIDESGFAYW	TGTACGAGACGGGAGACGATCGACGAGAGCGGGTTTGCTTACTGG	279			s9	CTRRETYDESGFAHW	TGTACAAGACGGGAGACGTACGACGAGAGCGGGTTTGCTCACTGG	150	781				Hi aff CDR3 nt seq present in donr DP IgG1 MBC (cc)	180090
s4	CARRETYDESGFAYW	TGTGCTAGACGGGAGACGTACGACGAGAGCGGGTTTGCTTACTGG	136	31		s8	CSRRETYDESGFAYW	TGTTCAAGGCGGGAGACGTACGACGAGAGCGGGTTTGCTTACTGG	240	1		s33	CARRERYDENRFTYW	TGTGCGAGACGGGAGAGGTACGACGAGAACAGATTTACTTATTGG	150			s2	CSRRETYDESGFTYW	TGCTCAAGACGGGAGACATACGACGAGAGCGGGTTTACTTACTGG	259	1		s16	CARRETYDENGFAYW	TGTGCAAGACGGGAGACCTACGACGAGAACGGGTTTGCTTACTGG	136	63				Hi aff CDR3 IgE nt seq. present in the donor DP IgG1 MBC (%)	61.3902
s16	CARRETYDENGFAYW	TGTGCAAGGCGGGAGACGTACGACGAGAACGGCTTTGCTTACTGG	118	1		s8	CSRRETYDESGFAYW	TGCTCAAGACGGGAGACGTACGACGAGAGCGGGTTTGCTTACTGG	237			s33	CARRERYDENRFTYW	TGCGCAAGACGGGAGAGGTACGACGAGAACAGATTTACTTATTGG	145			s6	CTRRETIDESGFAYW	TGTACAAGACGGGAGACGATCGACGAGAGCGGGTTCGCTTACTGG	244			s16	CARRETYDENGFAYW	TGTGCAAGACGGGAGACTTACGACGAGAACGGGTTTGCTTACTGG	135	496
s16	CARRETYDENGFAYW	TGTGCAAGGCGGGAGACATACGACGAGAACGGGTTTGCTTACTGG	114	15		s32	CTRRERYDENGFTYW	TGTACAAGACGGGAGAGGTACGACGAGAACGGCTTTACTTACTGG	232	27		s1	CARRETYDESGFTYW	TGTGCAAGGCGGGAGACGTACGACGAGAGCGGATTTACTTACTGG	145	13		s22	CARRERYDESGFAYW	TGTGCTAGACGGGAGAGGTACGACGAGAGCGGGTTTGCTTACTGG	220	64		s15	CTRRETYDERGFTYW	TGTACAAGGCGGGAAACTTACGACGAGAGAGGGTTTACTTACTGG	133
		Total hi aff CDR3 nt seq (cc)	223888			s18	CARRETYDEHGFAYW	TGTGCCAGACGGGAGACATACGACGAGCACGGGTTTGCTTACTGG	216	1		s20	CARRERYDESGFAYW	TGTGCAAGACGGGAGAGGTACGACGAGAGCGGCTTTGCTTACTGG	139	4		s31	CARRERYDENGFTYW	TGTGCAAGACGGGAGAGATACGACGAGAACGGGTTTACTTACTGG	208	273		s15	CTRRETYDERGFTYW	TGTACAAGACGGGAAACTTACGACGAGAGGGGGTTTACTTACTGG	130	1
		Hi aff CDR3 nt seq present in donr DP IgG1 MBC (cc)	222103			s33	CARRERYDENRFTYW	TGTGCAAGACGGGAGAGGTACGACGAGAACAGATTTACTTACTGG	192	46		s22	CTRRETYDEHGFAYW	TGTACAAGACGGGAGACGTACGACGAGCACGGGTTTGCTTACTGG	139	262		s4	CARRETYDESGFAYW	TGTGCTAGGCGGGAGACGTACGACGAGAGCGGGTTTGCTTACTGG	202			s32	CTRRERYDENGFTYW	TGTACAAGACGGGAGAGGTACGACGAAAACGGGTTTACTTACTGG	130	52
		Hi aff CDR3 IgE nt seq. present in the donor DP IgG1 MBC (%)	99.2027			s1	CARRETYDESGFTYW	TGTGCAAGACGGGAGACGTACGACGAGAGCGGGTTTACTTACTGG	188	213		s33	CARRERYDENRFTYW	TGTGCAAGGCGGGAGAGGTACGACGAGAACAGATTTACTTATTGG	132			s34	CARRESYDENGFTYW	TGTGCAAGGCGGGAGAGTTACGACGAGAACGGGTTTACTTACTGG	193			s8	CSRRETYDESGFAYW	TGCTCAAGACGGGAGACGTACGACGAGAGCGGGTTTGCTTACTGG	123
						s27	CARRENYDGTGFAYW	TGTGCAAGACGGGAGAACTACGACGGGACCGGATTTGCTTACTGG	186			s33	CARRERYDENRFTYW	TGTGCAAGACGGGAGAGGTACGACGAGAACAGGTTTACTTACTGG	127			s6	CTRRETIDESGFAYW	TGTACAAGGCGGGAGACGATCGACGAGAGCGGGTTTGCTTACTGG	192			s31	CARRERYDENGFTYW	TGTGCGAGACGGGAGAGGTACGACGAAAACGGGTTTACTTACTGG	120	3
						s27	CARRENYDGTGFAYW	TGTGCAAGACGTGAGAACTACGACGGGACCGGGTTTGCTTACTGG	181			s3	CTRRETYDESGFTFW	TGTACAAGGCGGGAGACGTACGACGAGAGCGGGTTTACTTTCTGG	127			s2	CSRRETYDESGFTYW	TGTTCAAGGCGGGAGACATACGACGAGAGCGGGTTTACTTACTGG	190	1		s15	CTRRETYDERGFTYW	TGTACGAGACGGGAAACTTACGACGAGAGAGGGTTTACTTACTGG	116	1
						s15	CTRRETYDERGFTYW	TGTACAAGACGGGAGACTTACGACGAGAGAGGGTTTACTTACTGG	179	8		s4	CARRETYDESGFAYW	TGTGCAAGACGGGAGACGTATGACGAGAGCGGGTTTGCTTACTGG	117	357		s2	CSRRETYDESGFTYW	TGTTCAAGACGGGAGACATACGACGAGAGCGGGTTTACCTACTGG	189			s15	CTRRETYDERGFTYW	TGTACAAGACGGGAAACCTACGACGAGAGAGGGTTTACTTACTGG	113
						s10	CTRRETFDESGFAYW	TGTACAAGACGGGAGACGTTCGACGAGAGCGGGTTTGCTTACTGG	168	2		s13	CARRETYDENGFTYW	TGTGCAAGACGGGAGACGTACGACGAGAACGGGTTTACTTACTGG	114	343		s25	CARRRRYDESGFAYW	TGTGCAAGGCGGAGGAGGTACGACGAGAGCGGGTTTGCTTACTGG	179			s11	CTRRETSDESGFAHW	TGTACAAGACGGGAGACGTCCGACGAGAGCGGGTTTGCCCACTGG	107
						s13	CARRETYDENGFTYW	TGTGCAAGGCGGGAGACATACGACGAGAACGGGTTTACTTACTGG	157	4		s8	CARRETYDENGFTYW	TGTGCAAGACGGGAGACATACGACGAGAACGGCTTTACTTACTGG	110	42		s4	CARRETYDESGFAYW	TGCGCTAGACGGGAGACGTACGACGAGAGCGGGTTTGCTTACTGG	169			s11	CTRRETSDESGFAHW	TGTACAAGACGGGAGACGTCCGACGAGAGCGGGTTCGCTCACTGG	105
						s13	CARRETYDENGFTYW	TGTGCAAGACGGGAGACCTACGACGAGAACGGGTTTACTTACTGG	155	8		s13	CSRRETYDESGFAYW	TGTTCAAGACGGGAGACGTACGACGAGAGCGGGTTTGCTTACTGG	110	18		s25	CARRRRYDESGFAYW	TGTGCGAGACGGAGGAGGTACGACGAGAGCGGGTTTGCTTACTGG	163			s12	CSRRETYDESGFVYW	TGTTCAAGGCGGGAGACGTACGACGAGAGCGGGTTTGTTTACTGG	103
						s15	CTRRETYDERGFTYW	TGTACAAGACGGGAAACGTACGACGAGAGAGGGTTTACTTACTGG	144	4		s4	CARRETYDESGFAYW	TGTGCAAGGCGGGAGACATACGACGAGAGCGGGTTTGCTTACTGG	106			s31	CARRERYDENGFTYW	TGCGCCAGACGGGAGAGGTACGACGAGAACGGATTTACTTACTGG	153			s11	CTRRETSDESGFAHW	TGTACAAGGCGGGAGACGTCCGACGAGAGCGGGTTTGCTCACTGG	101
						s15	CTRRETYDERGFTYW	TGTACAAGACGGGAAACTTACGACGAGAGGGGGTTTACTTACTGG	141	1		s1	CARRETYDESGFTYW	TGTGCAAGACGGGAGACATACGACGAGAGCGGGTTTACTTACTGG	102	52		s1	CARRETYDESGFTYW	TGTGCAAGACGGGAGACGTACGACGAGAGCGGGTTTACTTACTGG	147	213		s19	CARRETNDENGFAYW	TGTGCAAGACGGGAGACGAACGACGAGAACGGGTTTGCTTACTGG	100	37
						s18	CARRETYDEHGFAYW	TGTGCAAGACGGGAGACGTACGACGAGCACGGGTTTGCTTACTGG	132	35				Total hi aff CDR3 nt seq (cc)	331019			s31	CARRERYDENGFTYW	TGTGCCAGGCGGGAGAGGTACGACGAGAACGGATTTACTTACTGG	146					Total hi aff CDR3 nt seq (cc)	257854
						s1	CARRETYDESGFTYW	TGTGCAAGACGGGAAACTTACGACGAGAGCGGGTTTACTTACTGG	132	2				Hi aff CDR3 nt seq present in donr DP IgG1 MBC (cc)	328897			s4	CARRETYDESGFAYW	TGTGCAAGACGGGAGACTTACGACGAGAGCGGGTTTGCTTACTGG	115	1109				Hi aff CDR3 nt seq present in donr DP IgG1 MBC (cc)	217781
						s24	CAGRERYDESGFAYW	TGTGCAGGACGGGAGAGGTACGACGAGAGCGGGTTTGCTTACTGG	116	292				Hi aff CDR3 IgE nt seq. present in the donor DP IgG1 MBC (%)	99.3589			s22	CARRERYDESGFAYW	TGTGCAAGACGGGAGAGGTACGACGAGAGCGGATTTGCTTACTGG	113	573				Hi aff CDR3 IgE nt seq. present in the donor DP IgG1 MBC (%)	84.459
						s7	CARRETYDESGFAHW	TGTGCAAGACGGGAGACGTACGACGAGAGCGGGTTTGCTCACTGG	115	267								s4	CARRETYDESGFAYW	TGTGCAAGACGGGAGACATACGACGAGAGCGGCTTTGCTTACTGG	110
						s4	CARRETYDESGFAYW	TGTGCAAGACGGGAAACGTACGACGAGAGCGGGTTTGCTTACTGG	112	87										Total hi aff CDR3 nt seq (cc)	318489
						s17	CARRETFDENGFAYW	TGCGCAAGACGGGAGACATTCGACGAGAACGGGTTTGCTTACTGG	104											Hi aff CDR3 nt seq present in donr DP IgG1 MBC (cc)	216988
								Total hi aff CDR3 nt seq (cc)	252226											Hi aff CDR3 IgE nt seq. present in the donor DP IgG1 MBC (%)	68.1305
								Hi aff CDR3 nt seq present in donr DP IgG1 MBC (cc)	227821
								Hi aff CDR3 IgE nt seq. present in the donor DP IgG1 MBC (%)	90.3242

## Sheet: SD 1c IgG1 progeny 
Supplementary Dataset 1c
Percentage of the high affinity CDR3 encoding nucleotide (hi aff CDR3 nt) sequences in the IgG1 progenie (Spleen IgG1 and BM IgG1) that were present in the donor DP IgG1 MBC subset (DP IgG1 cells).
Only progenie IgE CDR3 nt sequences with at least 100 cc were used in the calculation. The results are from 3 individual mice transferred wit the same population of DP IgG1 MBC, and are shown for spleen and BM of each individual mouse.
For each individual samples, the nucleotide sequences are shown in decreasing number of reads (cc).
			Recipient						Recipient						Recipient						Recipient						Recipient						Recipient
			Mouse 1	Donor					Mouse 2	Donor					Mouse 3	Donor					Mouse 1	Donor					Mouse 2	Donor					Mouse 3	Donor
hi aff CDR3 ID	hi aff CDR3 aa seq	hi aff CDR3 nucleotide sequence	Spleen IgG1 (cc)	DP IgG1 MBC (cc)		hi aff CDR3 ID	hi aff CDR3 aa seq	hi aff CDR3 nucleotide sequence	Spleen IgG1 (cc)	DP IgG1 MBC (cc)		hi aff CDR3 ID	hi aff CDR3 aa seq	hi aff CDR3 nucleotide sequence	Spleen IgG1 (cc)	DP IgG1 MBC (cc)		hi aff CDR3 ID	hi aff CDR3 aa seq	hi aff CDR3 nucleotide sequence	BM IgG1 (cc)	DP IgG1 MBC (cc)		hi aff CDR3 ID	hi aff CDR3 aa seq	hi aff CDR3 nucleotide sequence	BM IgG1 (cc)	DP IgG1 MBC (cc)		hi aff CDR3 ID	hi aff CDR3 aa seq	hi aff CDR3 nucleotide sequence	BM IgG1 (cc)	DP IgG1 MBC (cc)
s14	CARRETYGENGFTHW	TGTGCAAGACGGGAGACATATGGCGAGAACGGGTTTACTCACTGG	193123	116		s4	CARRETYDESGFAYW	TGTGCAAGACGGGAGACTTACGACGAGAGCGGGTTTGCTTACTGG	265175	1109		s9	CTRRETYDESGFAHW	TGTACAAGACGGGAGACGTACGACGAGAGCGGGTTTGCTCACTGG	244217	781		s2	CSRRETYDESGFTYW	TGTTCAAGACGGGAGACATACGACGAGAGCGGGTTTACTTACTGG	263072	79		s4	CARRETYDESGFAYW	TGTGCAAGACGGGAGACTTACGACGAGAGCGGGTTTGCTTACTGG	332776	1109		s9	CTRRETYDESGFAHW	TGTACAAGACGGGAGACGTACGACGAGAGCGGGTTTGCTCACTGG	231471	781
s13	CARRETYDENGFTYW	TGTGCAAGGCGGGAGACATACGACGAGAACGGCTTTACTTACTGG	7751	4		s4	CARRETYDESGFAYW	TGTGCAAGACGGGAGACATACGACGAGAGCGGGTTTGCTTACTGG	133672	239		s1	CARRETYDESGFTYW	TGTGCAAGACGGGAGACGTACGACGAGAGCGGATTTACTTACTGG	206643	401		s14	CARRETYGENGFTHW	TGTGCAAGACGGGAGACATATGGCGAGAACGGGTTTACTCACTGG	85050	116		s35	CARRESYDERGFTYW	TGTGCAAGACGGGAGAGCTACGACGAGCGCGGGTTTACTTACTGG	194360	290		s4	CARRETYDESGFAYW	TGTGCAAGACGGGAGACGTATGACGAGAGCGGGTTTGCTTACTGG	163419	357
s23	CTRRERYDESGFAYW	TGTACAAGACGGGAGAGGTACGACGAGAGCGGGTTTGCTTACTGG	6291	939		s13	CARRETYDENGFTYW	TGTGCAAGACGGGAGACATACGACGAGAACGGGTTTACTTACTGG	110685	192		s3	CTRRETYDESGFTFW	TGTACAAGACGGGAGACGTACGACGAGAGCGGGTTTACTTTCTGG	28680	30		s13	CARRETYDENGFTYW	TGTGCAAGACGGGAGACATACGACGAGAACGGCTTTACTTACTGG	57695	18		s32	CTRRERYDENGFTYW	TGTACAAGACGGGAGAGGTACGACGAGAACGGATTTACTTACTGG	59605	319		s4	CARRETYDESGFAYW	TGTGCAAGACGGGAAACATACGACGAGAGCGGGTTTGCTTACTGG	98219	239
s4	CARRETYDESGFAYW	TGTGCAAGACGGGAGACGTACGACGAGAGCGGGTTTGCTTACTGG	3168	1681		s15	CTRRETYDERGFTYW	TGTACAAGACGGGAAACTTACGACGAGAGAGGGTTTACTTACTGG	104914	27		s32	CTRRERYDENGFTYW	TGTACAAGACGGGAGAGGTACGACGAGAACGGGTTTACTTACTGG	18722	970		s4	CARRETYDESGFAYW	TGTGCTAGACGGGAGACGTACGACGAGAGCGGGTTTGCTTACTGG	35626	31		s4	CARRETYDESGFAYW	TGTGCAAGACGGGAGACGTACGACGAGAGCGGGTTTGCTTACTGG	44060	1681		s27	CARRENYDGTGFAYW	TGTGCAAGACGTGAGAATTACGACGGGACCGGATTTGCTTACTGG	23480	43
s14	CARRETYGENGFTHW	TGTGCAAGACGGGAGACATACGGCGAGAACGGGTTTACTCACTGG	2411	17		s1	CARRETYDESGFTYW	TGTGCAAGGCGGGAGACGTACGACGAGAGCGGGTTTACTTACTGG	12543	11		s33	CARRERYDENRFTYW	TGTGCAAGACGGGAGAGGTACGACGAGAACAGATTTACTTATTGG	11401	15		s1	CARRETYDESGFTYW	TGTGCAAGACGGGAGACATACGACGAGAGCGGGTTTACTTACTGG	6464	52		s29	CTRRGRYDETGFVYW	TGTACAAGACGGGGGAGGTACGACGAGACCGGGTTTGTTTATTGG	20997	22		s4	CARRETYDESGFAYW	TGTGCAAGACGGGAGACGTACGACGAGAGCGGGTTTGCTTACTGG	6178	1681
s14	CARRETYGENGFTHW	TGTGCAAGACGGGAGACGTATGGCGAGAACGGGTTTACTCACTGG	2018	10		s4	CARRETYDESGFAYW	TGTGCAAGACGGGAGACGTACGACGAGAGCGGGTTTGCTTACTGG	8567	1681		s7	CARRETYDESGFAHW	TGTGCAAGACGGGAGACGTACGACGAGAGCGGGTTTGCTCACTGG	8679	267		s8	CSRRETYDESGFAYW	TGTTCAAGACGGGAGACATACGACGAGAGCGGGTTTGCTTACTGG	3160	27		s22	CARRERYDESGFAYW	TGTGCAAGACGGGAGAGGTACGACGAGAGCGGGTTTGCTTACTGG	2493	12513		s7	CARRETYDESGFAHW	TGTGCAAGACGGGAGACGTACGACGAGAGCGGGTTTGCTCACTGG	5479	267
s30	CSRRGKYDENGFTSW	TGTTCAAGACGGGGGAAGTACGACGAGAACGGGTTTACTTCCTGG	1582	2		s8	CSRRETYDESGFAYW	TGTTCAAGACGGGAGACGTACGACGAGAGCGGGTTTGCTTACTGG	5778	42		s4	CARRETYDESGFAYW	TGTGCAAGACGGGAAACATACGACGAGAGCGGGTTTGCTTACTGG	4610	239		s2	CSRRETYDESGFTYW	TGTTCAAGACGGGAGACGTACGACGAGAGCGGGTTTACTTACTGG	2828	32		s16	CARRETYDENGFAYW	TGTGCAAGACGGGAGACTTACGACGAGAACGGGTTTGCTTACTGG	2272	496		s4	CARRETYDESGFAYW	TGTGCAAGACGGGAGACATACGACGAGAGCGGGTTTGCTTACTGG	2748	239
s2	CSRRETYDESGFTYW	TGTTCAAGACGGGAGACATACGACGAGAGCGGGTTTACTTACTGG	1387	79		s16	CARRETYDENGFAYW	TGTGCAAGACGGGAGACATACGACGAGAACGGGTTTGCTTACTGG	3552	858		s4	CARRETYDESGFAYW	TGTGCAAGACGGGAGACGTACGACGAGAGCGGGTTTGCTTACTGG	3530	1681		s13	CARRETYDENGFTYW	TGTGCAAGACGGGAGACATACGACGAGAACGGGTTTACTTACTGG	2165	192		s1	CARRETYDESGFTYW	TGTGCAAGACGGGAGACTTACGACGAGAGCGGGTTTACTTACTGG	1939	21		s5	CTRRETYDESGFAYW	TGTACAAGACGGGAGACGTACGACGAGAGCGGGTTTGCTTACTGG	2674	196
s14	CARRETYGENGFTHW	TGTGCAAGGCGGGAGACATATGGCGAGAACGGGTTTACTCACTGG	1209			s31	CARRERYDENGFTYW	TGTGCAAGACGGGAGAGGTACGACGAGAACGGGTTTACTTACTGG	2835	11427		s4	CARRETYDESGFAYW	TGTGCAAGACGGGAGACGTACGACGAGAGCGGATTTGCTTACTGG	2953	165		s2	CSRRETYDESGFTYW	TGCTCAAGACGGGAGACATACGACGAGAGCGGGTTTACTTACTGG	1992	1		s4	CARRETYDESGFAYW	TGCGCAAGACGGGAGACTTACGACGAGAGCGGGTTTGCTTACTGG	1917	8		s22	CARRERYDESGFAYW	TGTGCAAGACGGGAGAGGTACGACGAGAGCGGGTTTGCTTACTGG	1798	12513
s14	CARRETYGENGFTHW	TGCGCAAGACGGGAGACATATGGCGAGAACGGGTTTACTCACTGG	1053	1		s1	CARRETYDESGFTYW	TGTGCAAGACGGGAGACTTACGACGAGAGCGGGTTTACTTACTGG	2238	21		s5	CTRRETYDESGFAYW	TGTACAAGACGGGAGACGTACGACGAGAGCGGGTTTGCTTACTGG	2952	196		s4	CARRETYDESGFAYW	TGTGCAAGACGGGAGACGTACGACGAGAGCGGGTTTGCTTACTGG	1697	1681		s4	CARRETYDESGFAYW	TGTGCAAGGCGGGAGACTTACGACGAGAGCGGGTTTGCTTACTGG	1900			s9	CTRRETYDESGFAHW	TGTACAAGACGGGAGACGTACGACGAGAGCGGGTTTGCCCACTGG	1456
s14	CARRETYGENGFTHW	TGTGCAAGACGGGAGACATATGGCGAGAACGGGTTTACCCACTGG	1003			s1	CARRETYDESGFTYW	TGTGCAAGACGGGAGACATACGACGAGAGCGGGTTTACTTACTGG	2210	52		s1	CARRETYDESGFTYW	TGTGCAAGACGGGAGACGTACGACGAGAGCGGGTTTACTTACTGG	2777	213		s2	CSRRETYDESGFTYW	TGTTCAAGGCGGGAGACATACGACGAGAGCGGGTTTACTTACTGG	1652	1		s35	CARRESYDERGFTYW	TGTGCAAGACGGGAGAGTTACGACGAGCGCGGGTTTACTTACTGG	1625	5		s9	CTRRETYDESGFAHW	TGTACAAGGCGGGAGACGTACGACGAGAGCGGGTTTGCTCACTGG	1330	9
s14	CARRETYGENGFTHW	TGTGCGAGACGGGAGACATATGGCGAGAACGGGTTTACTCACTGG	994			s22	CARRERYDESGFAYW	TGTGCAAGACGGGAGAGGTACGACGAGAGCGGGTTTGCTTACTGG	2099	12513		s22	CARRERYDESGFAYW	TGTGCAAGACGGGAGAGGTACGACGAGAGCGGGTTTGCTTACTGG	1572	12513		s4	CARRETYDESGFAYW	TGTGCAAGACGGGAGACTTACGACGAGAGCGGGTTTGCTTACTGG	1453	1109		s4	CARRETYDESGFAYW	TGTGCGAGACGGGAGACTTACGACGAGAGCGGGTTTGCTTACTGG	1622	5		s9	CTRRETYDESGFAHW	TGTACGAGACGGGAGACGTACGACGAGAGCGGGTTTGCTCACTGG	1301	5
s22	CARRERYDESGFAYW	TGTGCAAGACGGGAGAGGTACGACGAGAGCGGGTTTGCTTACTGG	645	12513		s16	CARRETYDENGFAYW	TGTGCAAGACGGGAGACTTACGACGAGAACGGGTTTGCTTACTGG	1993	496		s9	CTRRETYDESGFAHW	TGTACAAGGCGGGAGACGTACGACGAGAGCGGGTTTGCTCACTGG	1384	9		s2	CSRRETYDESGFTYW	TGTTCGAGACGGGAGACATACGACGAGAGCGGGTTTACTTACTGG	1377			s31	CARRERYDENGFTYW	TGTGCAAGACGGGAGAGGTACGACGAGAACGGATTTACTTACTGG	1107	2023		s4	CARRETYDESGFAYW	TGTGCAAGACGGGAGACTTACGACGAGAGCGGGTTTGCTTACTGG	1271	1109
s4	CARRETYDESGFAYW	TGTGCAAGACGGGAGACATACGACGAGAGCGGGTTTGCTTACTGG	605	239		s4	CARRETYDESGFAYW	TGTGCAAGGCGGGAGACTTACGACGAGAGCGGGTTTGCTTACTGG	1673			s9	CTRRETYDESGFAHW	TGTACAAGACGGGAGACGTACGACGAGAGCGGGTTTGCCCACTGG	1360			s22	CARRERYDESGFAYW	TGTGCAAGACGGGAGAGGTACGACGAGAGCGGGTTTGCTTACTGG	1155	12513		s35	CARRESYDERGFTYW	TGTGCAAGGCGGGAGAGCTACGACGAGCGCGGGTTTACTTACTGG	1105			s4	CARRETYDESGFAYW	TGCGCAAGACGGGAGACGTATGACGAGAGCGGGTTTGCTTACTGG	1202	4
s13	CARRETYDENGFTYW	TGTGCAAGACGGGAGACGTACGACGAGAACGGATTTACTTACTGG	372	109		s32	CTRRERYDENGFTYW	TGTACAAGACGGGAGAGGTACGACGAGAACGGATTTACTTACTGG	1626	319		s1	CARRETYDESGFTYW	TGTGCAAGGCGGGAGACGTACGACGAGAGCGGATTTACTTACTGG	1227	13		s4	CARRETYDESGFAYW	TGTGCAAGACGGGAGACATACGACGAGAGCGGGTTTGCTTACTGG	1128	239		s35	CARRESYDERGFTYW	TGCGCAAGACGGGAGAGCTACGACGAGCGCGGGTTTACTTACTGG	1068			s22	CARRERYDESGFAYW	TGTGCAAGACGGGAGAGGTATGACGAGAGCGGGTTTGCTTACTGG	1189	252
s13	CARRETYDENGFTYW	TGTGCAAGACGGGAGACATACGACGAGAACGGGTTTACTTACTGG	320	192		s5	CTRRETYDESGFAYW	TGTACAAGACGGGAGACTTACGACGAGAGCGGGTTTGCTTACTGG	1569	22		s9	CTRRETYDESGFAHW	TGTACGAGACGGGAGACGTACGACGAGAGCGGGTTTGCTCACTGG	1221	5		s14	CARRETYGENGFTHW	TGTGCAAGACGGGAGACATACGGCGAGAACGGGTTTACTCACTGG	1119	17		s16	CARRETYDENGFAYW	TGTGCAAGACGGGAGACGTACGACGAGAACGGGTTTGCTTACTGG	1002	4273		s4	CARRETYDESGFAYW	TGTGCAAGACGGGAAACGTACGACGAGAGCGGGTTTGCTTACTGG	1163	87
s4	CARRETYDESGFAYW	TGTGCAAGACGGGAGACTTACGACGAGAGCGGGTTTGCTTACTGG	309	1109		s4	CARRETYDESGFAYW	TGCGCAAGACGGGAGACTTACGACGAGAGCGGGTTTGCTTACTGG	1567	8		s13	CARRETYDENGFTYW	TGTGCAAGACGGGAGACGTACGACGAGAACGGATTTACTTACTGG	1172	109		s14	CARRETYGENGFTHW	TGTGCAAGACGGGAGACGTATGGCGAGAACGGGTTTACTCACTGG	904	10		s9	CTRRETYDESGFAHW	TGTACAAGACGGGAGACGTACGACGAGAGCGGGTTTGCTCACTGG	931	781		s16	CARRETYDENGFAYW	TGTGCAAGACGGGAGACGTATGACGAGAACGGGTTTGCTTACTGG	1102	72
s4	CARRETYDESGFAYW	TGTGCTAGACGGGAGACGTACGACGAGAGCGGGTTTGCTTACTGG	247	31		s13	CARRETYDENGFTYW	TGTGCAAGACGGGAGACGTACGACGAGAACGGGTTTACTTACTGG	1449	343		s1	CARRETYDESGFTYW	TGCGCAAGACGGGAGACGTACGACGAGAGCGGATTTACTTACTGG	1152	2		s1	CARRETYDESGFTYW	TGTGCAAGACGGGAGACGTACGACGAGAGCGGGTTTACTTACTGG	716	213		s32	CTRRERYDENGFTYW	TGTACAAGACGGGAGAGGTACGACGAGAACGGGTTTACTTACTGG	705	970		s7	CARRETYDESGFAHW	TGTGCAAGACGGGAGACGTATGACGAGAGCGGGTTTGCTCACTGG	1089	2
s14	CARRETYGENGFTHW	TGTGCAAGACGGGAGACGTACGGCGAGAACGGGTTTACTCACTGG	245	11		s32	CTRRERYDENGFTYW	TGTACAAGACGGGAGAGGTACGACGAGAACGGCTTTACTTACTGG	1430	27		s1	CARRETYDESGFTYW	TGTGCGAGACGGGAGACGTACGACGAGAGCGGATTTACTTACTGG	1074	2		s8	CSRRETYDESGFAYW	TGTTCAAGACGGGAGACGTACGACGAGAGCGGGTTTGCTTACTGG	678	42		s32	CTRRERYDENGFTYW	TGTACAAGGCGGGAGAGGTACGACGAGAACGGATTTACTTACTGG	524	4		s16	CARRETYDENGFAYW	TGTGCAAGACGGGAGACGTACGACGAGAACGGGTTTGCTTACTGG	1004	4273
s31	CARRERYDENGFTYW	TGTGCAAGACGGGAGAGGTACGACGAGAACGGGTTTACTTACTGG	231	11427		s16	CARRETYDENGFAYW	TGTGCAAGACGGGAGACGTACGACGAGAACGGGTTTGCTTACTGG	1330	4273		s31	CARRERYDENGFTYW	TGTGCAAGACGGGAGAGGTACGACGAGAACGGGTTTACTTACTGG	890	11427		s31	CARRERYDENGFTYW	TGTGCAAGACGGGAGAGGTACGACGAGAACGGGTTTACTTACTGG	654	11427		s29	CTRRGRYDETGFVYW	TGTACAAGACGGGGGAGGTACGACGAGACCGGGTTTGTTTACTGG	514	6		s4	CARRETYDESGFAYW	TGTGCGAGACGGGAGACGTATGACGAGAGCGGGTTTGCTTACTGG	938	4
s9	CTRRETYDESGFAHW	TGTACAAGACGGGAGACGTACGACGAGAGCGGGTTTGCTCACTGG	215	781		s4	CARRETYDESGFAYW	TGTGCGAGACGGGAGACTTACGACGAGAGCGGGTTTGCTTACTGG	1328	5		s16	CARRETYDENGFAYW	TGTGCAAGACGGGAGACGTACGACGAGAACGGGTTTGCTTACTGG	803	4273		s35	CARRESYDERGFTYW	TGTGCAAGACGGGAGAGCTACGACGAGCGCGGGTTTACTTACTGG	648	290		s2	CSRRETYDESGFTYW	TGTTCAAGACGGGAGACATACGACGAGAGCGGGTTTACTTACTGG	492	79		s4	CARRETYDESGFAYW	TGTGCAAGGCGGGAGACGTATGACGAGAGCGGGTTTGCTTACTGG	936	2
s16	CARRETYDENGFAYW	TGTGCAAGACGGGAGACGTACGACGAGAACGGGTTTGCTTACTGG	208	4273		s17	CARRETFDENGFAYW	TGTGCAAGACGGGAGACATTCGACGAGAACGGGTTTGCTTACTGG	1295	35		s4	CARRETYDESGFAYW	TGTGCAAGACGGGAGACTTACGACGAGAGCGGGTTTGCTTACTGG	749	1109		s16	CARRETYDENGFAYW	TGTGCAAGACGGGAGACATACGACGAGAACGGGTTTGCTTACTGG	637	858		s1	CARRETYDESGFTYW	TGTGCAAGACGGGAGACGTACGACGAGAGCGGGTTTACTTACTGG	467	213		s5	CTRRETYDESGFAYW	TGTACAAGACGGGAGACGTATGACGAGAGCGGGTTTGCTTACTGG	804	4
s13	CARRETYDENGFTYW	TGTGCAAGGCGGGAGACATACGACGAGAACGGGTTTACTTACTGG	208	4		s15	CTRRETYDERGFTYW	TGTACAAGACGGGAGACTTACGACGAGAGAGGGTTTACTTACTGG	1244	8		s4	CARRETYDESGFAYW	TGTGCAAGACGGGAGACGTACGACGAGAGCGGCTTTGCTTACTGG	675			s16	CARRETYDENGFAYW	TGTGCAAGACGGGAGACGTACGACGAGAACGGGTTTGCTTACTGG	625	4273		s1	CARRETYDESGFTYW	TGTGCAAGACGGGAGACGTACGACGAGAGCGGATTTACTTACTGG	453	401		s4	CARRETYDESGFAYW	TGTGCAAGACGGGAGACGTATGACGAGAGCGGGTTTGCCTACTGG	774	4
s15	CTRRETYDERGFTYW	TGTACAAGACGGGAAACTTACGACGAGAGAGGGTTTACTTACTGG	171	27		s31	CARRERYDENGFTYW	TGTGCAAGACGGGAGAGATACGACGAGAACGGATTTACTTACTGG	1102	16		s35	CARRESYDERGFTYW	TGTGCAAGACGGGAGAGCTACGACGAGCGCGGGTTTACTTACTGG	560	290		s14	CARRETYGENGFTHW	TGCGCAAGACGGGAGACATATGGCGAGAACGGGTTTACTCACTGG	552	1		s7	CARRETYDESGFAHW	TGTGCAAGACGGGAGACGTACGACGAGAGCGGGTTTGCTCACTGG	449	267		s4	CARRETYDESGFAYW	TGCGCAAGACGGGAAACATACGACGAGAGCGGGTTTGCTTACTGG	633	3
s5	CTRRETYDESGFAYW	TGTACAAGACGGGAGACGTACGACGAGAGCGGGTTTGCTTACTGG	151	196		s5	CTRRETYDESGFAYW	TGTACAAGACGGGAAACTTACGACGAGAGCGGGTTTGCTTACTGG	1008	2		s33	CARRERYDENRFTYW	TGTGCAAGACGGGAGAGGTACGACGAGAACAGATTTACTTACTGG	522	46		s16	CARRETYDENGFAYW	TGTGCAAGACGGGAGACATACGACGAGAACGGCTTTGCTTACTGG	543	31		s31	CARRERYDENGFTYW	TGTGCAAGACGGGAGAGGTACGACGAGAACGGGTTTACTTACTGG	435	11427		s7	CARRETYDESGFAHW	TGTGCAAGACGGGAAACATACGACGAGAGCGGGTTTGCTCACTGG	624	3
s1	CARRETYDESGFTYW	TGTGCAAGACGGGAGACGTACGACGAGAGCGGATTTACTTACTGG	119	401		s22	CARRERYDESGFAYW	TGTGCACGACGGGAGAGGTACGACGAGAGCGGGTTTGCTTACTGG	940	102		s7	CARRETYDESGFAHW	TGTGCAAGACGGGAGACGTACGACGAGAGCGGATTTGCTCACTGG	518	7		s14	CARRETYGENGFTHW	TGTGCAAGGCGGGAGACATATGGCGAGAACGGGTTTACTCACTGG	539			s4	CARRETYDESGFAYW	TGTGCAAGACGGGAGACGTATGACGAGAGCGGGTTTGCTTACTGG	413	357		s4	CARRETYDESGFAYW	TGTGCAAGGCGGGAAACATACGACGAGAGCGGGTTTGCTTACTGG	584	3
s16	CARRETYDENGFAYW	TGTGCAAGACGGGAGACATACGACGAGAACGGGTTTGCTTACTGG	110	858		s4	CARRETYDESGFAYW	TGTGCAAGGCGGGAGACATACGACGAGAGCGGGTTTGCTTACTGG	834			s22	CARRERYDESGFAYW	TGTGCAAGACGGGAGAGGTACGACGAGAGCGGATTTGCTTACTGG	400	573		s13	CARRETYDENGFTYW	TGTGCAAGACGGGAGACGTACGACGAGAACGGCTTTACTTACTGG	523	8		s4	CARRETYDESGFAYW	TGTGCAAGGCGGGAGACGTACGACGAGAGCGGGTTTGCTTACTGG	339	17		s4	CARRETYDESGFAYW	TGTGCGAGACGGGAAACATACGACGAGAGCGGGTTTGCTTACTGG	482	2
s1	CARRETYDESGFTYW	TGTGCAAGACGGGAGACATACGACGAGAGCGGGTTTACTTACTGG	107	52		s35	CARRESYDERGFTYW	TGTGCAAGACGGGAGAGCTACGACGAGCGCGGGTTTACTTACTGG	813	290		s23	CTRRERYDESGFAYW	TGTACAAGACGGGAGAGGTACGACGAGAGCGGGTTTGCTTACTGG	386	939		s1	CARRETYDESGFTYW	TGTGCAAGACGGGAGACATACGACGAGAGCGGCTTTACTTACTGG	489			s5	CTRRETYDESGFAYW	TGTACAAGACGGGAGACGTACGACGAGAGCGGGTTTGCTTACTGG	328	196		s5	CTRRETYDESGFAYW	TGTACAAGACGGGAAACATACGACGAGAGCGGGTTTGCTTACTGG	443
s16	CARRETYDENGFAYW	TGTGCAAGGCGGGAGACATACGACGAGAACGGCTTTGCTTACTGG	103	2		s4	CARRETYDESGFAYW	TGCGCAAGACGGGAGACATACGACGAGAGCGGGTTTGCTTACTGG	768	2		s31	CARRERYDENGFTYW	TGTGCAAGACGGGAGAGGTACGACGAGAACGGATTTACTTACTGG	370	2023		s14	CARRETYGENGFTHW	TGTGCAAGACGGGAGACATATGGCGAGAACGGGTTTACCCACTGG	458			s1	CARRETYDESGFTYW	TGTGCAAGACGGGAGACATACGACGAGAGCGGGTTTACTTACTGG	274	52		s16	CARRETYDENGFAYW	TGTGCAAGACGGGAGACATACGACGAGAACGGGTTTGCTTACTGG	320	858
s13	CARRETYDENGFTYW	TGTGCAAGACGGGAGACGTACGACGAGAACGGGTTTACTTACTGG	101	343		s13	CARRETYDENGFTYW	TGTGCAAGACGGGAGACTTACGACGAGAACGGGTTTACTTACTGG	759	19		s13	CARRETYDENGFTYW	TGTGCAAGACGGGAGACGTACGACGAGAACGGGTTTACTTACTGG	363	343		s14	CARRETYGENGFTHW	TGTGCGAGACGGGAGACATATGGCGAGAACGGGTTTACTCACTGG	418			s4	CARRETYDESGFAYW	TGTGCGAGACGGGAGACGTACGACGAGAGCGGGTTTGCTTACTGG	240	12		s22	CARRERYDESGFAYW	TGTGCAAGACGGGAGAGATACGACGAGAGCGGGTTTGCTTACTGG	316	397
		Total hi aff CDR3 nt seq (cc)	226457			s20	CTRRETYDEHGFAYW	TGTACAAGACGGGAGACGTACGACGAGCACGGGTTTGCTTACTGG	742	4		s4	CARRETYDESGFAYW	TGTGCAAGACGGGAGACATACGACGAGAGCGGGTTTGCTTACTGG	307	239		s9	CTRRETYDESGFAHW	TGTACAAGACGGGAGACGTACGACGAGAGCGGGTTTGCTCACTGG	378	781		s4	CARRETYDESGFAYW	TGTGCAAGACGGGAGACGTACGACGAGAGCGGATTTGCTTACTGG	237	165		s23	CTRRERYDESGFAYW	TGTACAAGACGGGAGAGGTACGACGAGAGCGGGTTTGCTTACTGG	294	939
		Hi aff CDR3 nt seq present in donr DP IgG1 MBC (cc)	223251			s4	CARRETYDESGFAYW	TGTGCGAGACGGGAGACATACGACGAGAGCGGGTTTGCTTACTGG	710	4		s32	CTRRERYDENGFTYW	TGTACAAGACGGGAGAGGTACGACGAAAACGGGTTTACTTACTGG	303	52		s13	CARRETYDENGFTYW	TGTGCAAGACGGGAGACGTACGACGAGAACGGGTTTACTTACTGG	352	343		s4	CARRETYDESGFAYW	TGTGCAAGACGGGAGACGTACGACGAGAGCGGGTTCGCTTACTGG	230			s27	CARRENYDGTGFAYW	TGTGCAAGACGGGAGAATTACGACGGGACCGGATTTGCTTACTGG	282	3
		Hi aff CDR3 IgG1 nt seq. present in the donor DP IgG1 MBC (%)	98.5843			s22	CARRERYDESGFAYW	TGTGCAAGACGGGAGAGATACGACGAGAGCGGGTTTGCTTACTGG	696	397		s16	CARRETYDENGFAYW	TGTGCAAGACGGGAGACGTACGACGAGAACGGATTTGCTTACTGG	283	255		s13	CARRETYDENGFTYW	TGTGCAAGGCGGGAGACATACGACGAGAACGGCTTTACTTACTGG	331	4		s4	CARRETYDESGFAYW	TGCGCAAGACGGGAGACGTACGACGAGAGCGGGTTTGCTTACTGG	215			s1	CARRETYDESGFTYW	TGTGCAAGACGGGAGACGTACGACGAGAGCGGATTTACTTACTGG	271	401
						s13	CARRETYDENGFTYW	TGTGCAAGACGGGAGACCTACGACGAGAACGGGTTTACTTACTGG	686	8		s28	CARRERFDETGFASW	TGTGCAAGACGGGAGAGGTTCGACGAGACCGGGTTTGCTTCCTGG	260	4		s4	CARRETYDESGFAYW	TGTGCTAGACGGGAGACGTACGACGAGAGCGGATTTGCTTACTGG	325			s4	CARRETYDESGFAYW	TGTGCAAGACGGGAGACGTACGACGAGAGCGGGTTTGCCTACTGG	213			s35	CARRESYDERGFTYW	TGTGCAAGACGGGAGAGCTACGACGAGCGCGGGTTTACTTACTGG	189	290
						s15	CTRRETYDERGFTYW	TGTACAAGACGGGAAACTTACGACGAGAGGGGGTTTACTTACTGG	668	1		s32	CTRRERYDENGFTYW	TGTACAAGACGGGAGAGGTACGACGAGAACGGATTTACTTACTGG	224	319		s13	CARRETYDENGFTYW	TGCGCAAGACGGGAGACATACGACGAGAACGGCTTTACTTACTGG	310			s4	CARRETYDESGFAYW	TGTGCAAGACGGGAAACATACGACGAGAGCGGGTTTGCTTACTGG	195	239		s7	CARRETYDESGFAHW	TGTGCAAGACGGGAGACTTACGACGAGAGCGGGTTTGCTCACTGG	189	10
						s15	CTRRETYDERGFTYW	TGTACAAGACGGGAAACGTACGACGAGAGAGGGTTTACTTACTGG	648	4		s7	CARRETYDESGFAHW	TGTGCAAGACGGGAGACTTACGACGAGAGCGGGTTTGCTCACTGG	224	10		s1	CARRETYDESGFTYW	TGTGCTAGACGGGAGACGTACGACGAGAGCGGGTTTACTTACTGG	282			s23	CTRRERYDESGFAYW	TGTACAAGACGGGAGAGGTACGACGAGAGCGGGTTTGCTTACTGG	187	939		s2	CSRRETYDESGFTYW	TGTTCAAGACGGGAGACATACGACGAGAGCGGGTTTACTTACTGG	179	79
						s13	CARRETYDENGFTYW	TGTGCGAGACGGGAGACATACGACGAGAACGGGTTTACTTACTGG	640	1		s5	CTRRETYDESGFAYW	TGTACAAGACGGGAGACGTACGACGAGAGCGGGTTTGCTTATTGG	191	7		s31	CARRERYDENGFTYW	TGTGCAAGACGGGAGAGATACGACGAGAACGGGTTTACTTACTGG	261	273		s14	CARRETYGENGFTHW	TGTGCAAGACGGGAGACATATGGCGAGAACGGGTTTACTCACTGG	168	116		s27	CARRENYDGTGFAYW	TGTGCAAGACGTGAGAATTACGACGGGACCGGGTTTGCTTACTGG	171	1
						s13	CARRETYDENGFTYW	TGTGCAAGGCGGGAGACATACGACGAGAACGGGTTTACTTACTGG	613	4		s3	CTRRETYDESGFTFW	TGTACAAGGCGGGAGACGTACGACGAGAGCGGGTTTACTTTCTGG	186			s1	CARRETYDESGFTYW	TGTGCAAGACGGGAGACGTACGACGAGAGCGGATTTACTTACTGG	255	401		s1	CARRETYDESGFTYW	TGTGCAAGACGGGAGACTTACGACGAGAGCGGATTTACTTACTGG	143			s27	CARRENYDGTGFAYW	TGTGCAAGACGTGAGAATTACGACGGGACCGGATTCGCTTACTGG	164
						s13	CARRETYDENGFTYW	TGCGCAAGACGGGAGACATACGACGAGAACGGGTTTACTTACTGG	612			s32	CTRRERYDENGFTYW	TGTACAAGACGGGAGAGGTATGACGAGAACGGGTTTACTTACTGG	176	20		s22	CARRERYDESGFAYW	TGTGCAAGACGGGAGAGATACGACGAGAGCGGGTTTGCTTACTGG	255	397		s29	CTRRGRYDETGFVYW	TGTACGAGACGGGGGAGGTACGACGAGACCGGGTTTGTTTATTGG	129			s14	CARRETYGENGFTHW	TGTGCAAGACGGGAGACATATGGCGAGAACGGGTTTACTCACTGG	153	116
						s15	CTRRETYDERGFTYW	TGTACAAGGCGGGAAACTTACGACGAGAGAGGGTTTACTTACTGG	580			s3	CTRRETYDESGFTFW	TGTACAAGACGGGAGACGTACGACGAGAGCGGGTTTACCTTCTGG	154			s1	CARRETYDESGFTYW	TGTGCAAGACGGGAGACTTACGACGAGAGCGGGTTTACTTACTGG	225	21		s13	CARRETYDENGFTYW	TGTGCAAGACGGGAGACATACGACGAGAACGGGTTTACTTACTGG	128	192		s27	CARRENYDGTGFAYW	TGTGCAAGGCGTGAGAATTACGACGGGACCGGATTTGCTTACTGG	149
						s15	CTRRETYDERGFTYW	TGTACGAGACGGGAAACTTACGACGAGAGAGGGTTTACTTACTGG	536	1		s3	CTRRETYDESGFTFW	TGTACGAGACGGGAGACGTACGACGAGAGCGGGTTTACTTTCTGG	135			s32	CTRRERYDENGFTYW	TGTACAAGACGGGAGAGGTACGACGAGAACGGATTTACTTACTGG	214	319		s9	CTRRETYDESGFAHW	TGTACAAGACGGGAGACTTACGACGAGAGCGGGTTTGCTCACTGG	127			s27	CARRENYDGTGFAYW	TGTGCGAGACGTGAGAATTACGACGGGACCGGATTTGCTTACTGG	148
						s31	CARRERYDENGFTYW	TGTGCACGACGGGAGAGGTACGACGAGAACGGGTTTACTTACTGG	517	60		s4	CARRETYDESGFAYW	TGTGCAAGACGGGAGACTTACGACGAGAGCGGATTTGCTTACTGG	134	12		s4	CARRETYDESGFAYW	TGTGCTAGGCGGGAGACGTACGACGAGAGCGGGTTTGCTTACTGG	191			s29	CTRRGRYDETGFVYW	TGTACAAGACGGGGGAGGTACGACGAGACCGGGTTCGTTTATTGG	112			s16	CARRETYDENGFAYW	TGTGCAAGACGGGAGACTTACGACGAGAACGGGTTTGCTTACTGG	142	496
						s1	CARRETYDESGFTYW	TGTGCAAGACGGGAGACGTACGACGAGAGCGGGTTTACTTACTGG	476	213		s5	CTRRETYDESGFAYW	TGTACAAGACGGGAGACTTACGACGAGAGCGGGTTTGCTTACTGG	122	22		s4	CARRETYDESGFAYW	TGCGCTAGACGGGAGACGTACGACGAGAGCGGGTTTGCTTACTGG	182			s29	CTRRGRYDETGFVYW	TGTACAAGGCGGGGGAGGTACGACGAGACCGGGTTTGTTTATTGG	109			s13	CARRETYDENGFTYW	TGTGCAAGACGGGAGACATACGACGAGAACGGGTTTACTTACTGG	142	192
						s9	CTRRETYDESGFAHW	TGTACAAGACGGGAGACGTACGACGAGAGCGGGTTTGCTCACTGG	461	781		s31	CARRERYDENGFTYW	TGTGCAAGACGGGAGAGGTACGACGAGAACGGATTTACTTATTGG	110	17		s16	CARRETYDENGFAYW	TGTGCTAGACGGGAGACGTACGACGAGAACGGGTTTGCTTACTGG	175			s16	CARRETYDENGFAYW	TGTGCAAGACGGGAGACATACGACGAGAACGGGTTTGCTTACTGG	108	858		s1	CARRETYDESGFTYW	TGTGCAAGACGGGAGACATACGACGAGAGCGGGTTTACTTACTGG	138	52
						s4	CARRETYDESGFAYW	TGTGCAAGGCGGGAGACGTACGACGAGAGCGGGTTTGCTTACTGG	440	17		s7	CARRETYDESGFAHW	TGTGCAAGACGGGAGACATACGACGAGAGCGGGTTTGCTCACTGG	107	5		s4	CARRETYDESGFAYW	TGTGCTAGACGGGAGACGTACGACGAGAGCGGGTTCGCTTACTGG	166					Total hi aff CDR3 nt seq (cc)	678713			s1	CARRETYDESGFTYW	TGTGCAAGACGGGAGACGTACGACGAGAGCGGGTTTACTTACTGG	134	213
						s29	CTRRGRYDETGFVYW	TGTACAAGACGGGGGAGGTACGACGAGACCGGGTTTGTTTATTGG	375	22		s1	CARRETYDESGFTYW	TGTGCAAGACGGGAGACTTACGACGAGAGCGGGTTTACTTACTGG	105	21		s8	CSRRETYDESGFAYW	TGTTCAAGACGGGAGACTTACGACGAGAGCGGGTTTGCTTACTGG	158	6				Hi aff CDR3 nt seq present in donr DP IgG1 MBC (cc)	673362			s7	CARRETYDESGFAHW	TGTGCAAGACGGGAGACATACGACGAGAGCGGGTTTGCTCACTGG	132	5
						s5	CTRRETYDESGFAYW	TGTACAAGACGGGAGACGTACGACGAGAGCGGGTTTGCTTACTGG	326	196				Total hi aff CDR3 nt seq (cc)	554583			s16	CARRETYDENGFAYW	TGTGCAAGACGGGAGACTTACGACGAGAACGGGTTTGCTTACTGG	137	496				Hi aff CDR3 IgG1 nt seq. present in the donor DP IgG1 MBC (%)	99.2116			s8	CSRRETYDESGFAYW	TGTTCAAGACGGGAGACGTACGACGAGAGCGGGTTTGCTTACTGG	132	42
						s7	CARRETYDESGFAHW	TGTGCAAGACGGGAGACGTACGACGAGAGCGGGTTTGCTCACTGG	311	267				Hi aff CDR3 nt seq present in donr DP IgG1 MBC (cc)	552073			s14	CARRETYGENGFTHW	TGTGCAAGACGGGAGACGTACGGCGAGAACGGGTTTACTCACTGG	122	11								s5	CTRRETYDESGFAYW	TGTACAAGACGGGAGACATACGACGAGAGCGGGTTTGCTTACTGG	130	16
						s32	CTRRERYDENGFTYW	TGTACAAGACGGGAGAGATACGACGAGAACGGATTTACTTACTGG	300	2				Hi aff CDR3 IgG1 nt seq. present in the donor DP IgG1 MBC (%)	99.5474			s5	CTRRETYDESGFAYW	TGTACAAGACGGGAGACGTACGACGAGAGCGGGTTTGCTTACTGG	115	196								s27	CARRENYDGTGFAYW	TGTGCAAGACGCGAGAATTACGACGGGACCGGATTTGCTTACTGG	123
						s27	CARRENYDGTGFAYW	TGTGCAAGACGTGAGAACTACGACGGGACCGGATTTGCTTACTGG	275									s4	CARRETYDESGFAYW	TGTGCAAGACGGGAGACGTATGACGAGAGCGGGTTTGCTTACTGG	115	357								s22	CARRERYDESGFAYW	TGTGCAAGACGGGAAAGGTACGACGAGAGCGGGTTTGCTTACTGG	113
						s4	CARRETYDESGFAYW	TGTGCAAGACGGGAGACGTATGACGAGAGCGGGTTTGCTTACTGG	255	357								s1	CARRETYDESGFTYW	TGTGCAAGACGGGAGACATATGACGAGAGCGGGTTTACTTACTGG	100									s27	CARRENYDGTGFAYW	TGCGCAAGACGTGAGAATTACGACGGGACCGGATTTGCTTACTGG	106
						s1	CARRETYDESGFTYW	TGTGCAAGACGGGAGACGTACGACGAGAGCGGATTTACTTACTGG	226	401										Total hi aff CDR3 nt seq (cc)	480666									s4	CARRETYDESGFAYW	TGTGCAAGACGGGAGACGTACGACGAGAGCGGATTTGCTTACTGG	100	165
						s1	CARRETYDESGFTYW	TGTGCAAGACGGGAAACTTACGACGAGAGCGGGTTTACTTACTGG	198	2										Hi aff CDR3 nt seq present in donr DP IgG1 MBC (cc)	476243											Total hi aff CDR3 nt seq (cc)	558008
						s23	CTRRERYDESGFAYW	TGTACAAGACGGGAGAGGTACGACGAGAGCGGGTTTGCTTACTGG	188	939										Hi aff CDR3 IgG1 nt seq. present in the donor DP IgG1 MBC (%)	99.0798											Hi aff CDR3 nt seq present in donr DP IgG1 MBC (cc)	555306
						s15	CTRRETYDERGFTYW	TGTACAAGACGGGAGACGTACGACGAGAGAGGGTTTACTTACTGG	144	1																						Hi aff CDR3 IgG1 nt seq. present in the donor DP IgG1 MBC (%)	99.5158
						s14	CARRETYGENGFTHW	TGTGCAAGACGGGAGACATATGGCGAGAACGGGTTTACTCACTGG	134	116
						s4	CARRETYDESGFAYW	TGTGCAAGACGGGAGACGTACGACGAGAGCGGATTTGCTTACTGG	131	165
						s32	CTRRERYDENGFTYW	TGTACAAGACGGGAGAGGTACGACGAGAACGGGTTTACTTACTGG	128	970
						s2	CSRRETYDESGFTYW	TGTTCAAGACGGGAGACATACGACGAGAGCGGGTTTACTTACTGG	118	79
						s13	CARRETYDENGFTYW	TGTGCAAGGCGGGAGACGTACGACGAGAACGGGTTTACTTACTGG	108	8
						s22	CARRERYDESGFAYW	TGTGCAAGACGGGAGAGATATGACGAGAGCGGGTTTGCTTACTGG	103	2
								Total hi aff CDR3 nt seq (cc)	689341
								Hi aff CDR3 nt seq present in donr DP IgG1 MBC (cc)	685367
								Hi aff CDR3 IgG1 nt seq. present in the donor DP IgG1 MBC (%)	99.4235
