# Supplementary material for: IgG1 memory B cells keep the memory of IgE responses
Source: Nat Commun. 2017 Sep 21;8:641. doi: 10.1038/s41467-017-00723-0 (PMC5608722; doi:10.1038/s41467-017-00723-0)
Supplement: Supplementary file 4 — Supplementary Dataset 2 [file 41467_2017_723_MOESM4_ESM.xlsx]

## Sheet: 2a. DP vs DN
Supplementary Dataset 2
Diferentially expressed genes (DEG) from pairwise comparisons of IgG1 MBC subsets
(a) DP vs DN comparison; (b) DP v. SP comparison; (c) SP v. DN comparison. (d) Combined list of DEGs from the above three comparisons.
Log2CPM is average of all the samples in the pairwise comparison. Log2FC: log2 fold change. FDR: false discovery rate.
a
Gene	log2CPM	log2FC	FDR
Satb1	7.54536	-3.22997	8.80261e-110
Bhlhe41	7.0521	2.91565	6.28043e-108
Zbtb20	11.2358	2.58576	6.28043e-108
Parm1	8.13173	2.11965	1.95018e-67
Lrrk2	8.72667	-1.94214	8.53679e-61
Cd55	9.45542	-1.36172	1.7219e-49
Itga4	9.59973	1.33451	1.92681e-44
Eif4e3	5.78957	-3.80576	3.50337e-43
Gm15674	7.34396	-1.57974	4.76034e-42
Foxp1	9.33453	-1.16695	5.51831e-40
Sspn	6.25413	2.64362	7.68047e-40
Gm15675	8.18888	-1.42733	1.44363e-39
Brwd1	8.58457	-1.38069	6.03758e-39
Neurl3	6.60319	-2.05427	4.06545e-38
Cfh	4.11994	5.19432	1.17712e-35
Cd44	6.75238	1.52496	2.23968e-34
Ccbp2	4.62929	3.60851	5.17972e-34
Syne1	10.1356	1.48389	6.65217e-34
Ms4a4c	5.63011	-2.37986	1.17359e-33
Etl4	4.44821	5.36141	3.93828e-32
Clic4	8.10954	1.23515	3.993e-32
Tox	5.39364	4.60018	3.01974e-31
Zmynd11	6.17976	-1.6838	6.61664e-31
Cerkl	6.79368	1.43356	6.64199e-31
Ahnak	9.41205	1.18334	1.26029e-29
Ccnd2	6.19403	2.19835	1.26652e-28
Ifi203	8.80407	-1.15403	1.43341e-28
Nt5e	4.02581	4.89855	2.96069e-28
Rgs2	8.68804	-1.67383	3.84406e-28
Cd72	7.19561	-1.35445	1.24018e-27
Il10ra	5.81517	-2.36149	6.95628e-26
Mndal	8.30405	-1.03422	1.23699e-25
P2ry13	3.74055	5.53302	1.38753e-25
Rnf43	4.66027	2.61181	8.03741e-25
Itgb1	6.51902	1.57724	8.25803e-25
Hoxa3	2.81053	6.28746	5.25488e-24
Ostn	4.44516	3.58389	8.31979e-24
Sykb	8.53071	-0.911057	4.42936e-23
Zfp318	8.93534	-1.01487	6.06826e-23
Emb	3.00349	5.13217	7.36927e-23
Tcf4	8.61376	1.04753	7.75078e-23
Arhgef3	7.21385	-1.17044	1.01709e-22
Ryr2	7.43424	-1.38285	1.5895e-21
Dmxl2	2.63331	6.34937	2.07899e-21
Dmxl1	9.11972	-0.897992	2.07899e-21
Spn	5.22181	2.04329	2.15301e-21
Daf2	5.85936	-1.54944	9.85747e-21
Lifr	6.16862	-2.48484	1.06625e-20
Pxk	7.6425	-1.19057	1.25682e-20
Bcl6	6.10451	-1.83103	1.83549e-20
Cd80	5.07309	4.37415	3.46138e-20
Kcnt2	4.09528	5.10593	7.03135e-20
Myadm	7.24944	0.972793	1.23075e-19
Fcer2a	9.39579	-0.897962	1.37352e-19
Lilrb4	4.65233	2.46087	7.08316e-19
St7	6.02926	-1.53667	7.8944e-19
1300014I06Rik	7.1339	-1.18519	1.4433e-18
Icosl	7.50878	-0.834491	2.19398e-18
Hoxa5	1.90048	8.97875	3.06625e-18
Fam135a	2.69893	4.90034	4.12173e-18
Lyst	8.86385	0.829009	4.12173e-18
Pyhin1	6.73406	-1.15914	4.3475e-18
Il5ra	6.49711	1.73095	5.32994e-18
Bach2	8.56957	-0.811405	5.40781e-18
Ndrg1	4.99382	-2.07347	7.41818e-18
Foxo1	7.68973	-1.05029	4.65107e-17
Notch2	8.85137	-0.749215	5.23821e-17
Inpp4b	6.73833	-1.31739	8.71401e-17
Rap1gap2	3.93632	2.85282	1.28418e-16
Itgb3	6.09982	-1.58148	2.2369e-16
Treml2	7.08959	-1.06247	4.07764e-16
Cblb	6.87469	-1.25866	6.86898e-16
Bmpr1a	4.7184	3.31027	9.05113e-16
Gcnt1	6.55981	-1.11848	1.13144e-15
Trim59	6.05614	-1.36938	2.99462e-15
Mpeg1	5.9038	1.79019	2.0154e-14
Cobll1	5.99727	-1.29414	2.21809e-14
Klf6	8.89244	-0.71957	3.88312e-14
Gpr157	2.94493	5.06048	7.24548e-14
D130062J21Rik	6.35541	-1.02517	9.75302e-14
Ddx43	4.2303	2.71718	1.13094e-13
Sema4f	4.32973	3.48886	1.30256e-13
Gp49a	4.38643	2.67297	1.40599e-13
Rbpjl	3.05076	-3.46262	1.56382e-13
Pik3r6	2.97979	3.47417	1.88765e-13
Stat4	4.10039	-2.40392	2.04981e-13
Rhoh	6.49555	-1.074	2.66653e-13
Pkib	6.89827	-1.0051	2.93318e-13
Cpsf2	6.50389	-0.988113	3.14044e-13
Sh2d1b1	2.77058	4.54164	3.49503e-13
Cacna1i	6.87219	-1.32579	3.68011e-13
Cacna1d	6.19768	1.48799	7.11239e-13
Ranbp17	2.48365	5.55328	8.89662e-13
Il9r	7.44865	-0.87766	9.60597e-13
Rasgef1b	4.04492	-3.08093	1.11232e-12
Ryk	2.10077	6.06825	1.33782e-12
Lmo7	5.68275	1.85379	2.1962e-12
Pde7a	8.23706	-0.655355	2.1962e-12
Med12l	4.07365	2.83735	2.23733e-12
Bank1	9.79993	-0.736375	2.48303e-12
March3	2.84448	-3.25228	2.87887e-12
Gm600	2.13333	-5.10438	3.55862e-12
Scd2	5.94035	1.22432	3.95149e-12
AI504432	5.07722	-1.56809	4.76034e-12
Pgap1	7.95186	-0.708423	5.18689e-12
Zeb2	6.77311	1.25864	5.36632e-12
BC064078	5.21607	1.61881	5.81078e-12
Birc2	7.35437	0.731137	6.86874e-12
Osbpl3	3.25779	3.61659	1.01439e-11
Snrpn	1.37257	8.43325	1.05947e-11
BC094916	5.38598	-1.3571	1.29813e-11
Tmem131	8.65968	0.630062	1.4611e-11
5730596B20Rik	1.37242	8.44221	2.35547e-11
Trio	5.39748	-1.35572	2.6182e-11
Atp8a1	7.75855	-0.688618	3.01366e-11
Pitpnc1	6.26275	1.0747	3.82103e-11
Mapk12	5.42471	-1.31467	4.44041e-11
Cpm	5.26292	-1.39439	5.01021e-11
Tesk1	6.20381	-1.03056	5.61796e-11
S1pr1	7.64292	-0.675596	1.19712e-10
Sell	8.85125	-0.759482	1.24786e-10
Fam55c	7.61511	0.832443	1.27379e-10
Sh2d6	3.25464	3.19886	1.27776e-10
Anxa2	4.29801	2.00577	1.309e-10
Tnfrsf8	2.09776	4.57074	1.34949e-10
Ly6e	7.08929	-1.63071	1.58406e-10
Ralgps2	9.22843	-0.633807	1.60837e-10
Fut8	4.33628	1.62572	1.95258e-10
Msh5	6.09559	1.09903	1.95258e-10
Mnda	5.11054	-1.31755	2.61024e-10
Stt3b	8.31575	0.672452	2.77822e-10
Mdn1	8.57857	0.60577	3.34642e-10
Stap1	8.61988	-0.636872	4.82703e-10
Gm19980	9.04567	-0.598782	7.51787e-10
Slc28a2	6.86378	-0.777492	7.767e-10
Tsc22d3	8.35346	-0.77969	8.54252e-10
Trerf1	4.09426	2.48747	9.69919e-10
Cfhr2	1.47879	5.80482	1.07948e-09
Abr	5.40087	1.54132	1.31244e-09
Herc4	7.01478	-0.699175	1.46318e-09
Igkv3-10	5.41938	-1.31942	1.52389e-09
Nrip1	5.86094	-1.24989	2.28792e-09
Apobec1	6.69647	-0.901562	2.41602e-09
Myo1f	6.17987	1.3466	2.49701e-09
Neat1	8.67836	-0.692623	2.61291e-09
Sdc4	6.24871	-1.0544	2.88709e-09
Loxhd1	5.32275	-1.5437	3.07872e-09
Grk5	3.41754	2.49332	3.09751e-09
Hoxa6	1.04556	8.04282	3.1651e-09
Lrrc8c	6.15103	1.00928	3.49543e-09
Pvt1	5.15607	1.8	3.69827e-09
Zbtb38	7.40748	0.715052	3.86509e-09
Fcgr2b	6.18206	-0.854824	3.91594e-09
Gns	6.97089	0.712426	4.90136e-09
Sorl1	9.48465	-0.655603	5.67726e-09
Kcnh5	1.1971	-8.13547	5.67726e-09
Rassf4	5.4767	1.25832	5.82029e-09
Scn4a	4.69796	-1.94929	5.95655e-09
Gpr137b	5.20048	1.22434	5.96408e-09
Gm900	5.0852	1.37337	6.31325e-09
P2ry10	7.2312	-0.6448	7.43059e-09
Cytip	7.95009	-0.583534	7.64142e-09
Rfc1	6.57355	-0.976121	7.64142e-09
Sla	5.7297	-1.53696	7.71339e-09
Scml4	6.62323	0.829035	7.96486e-09
Nbeal2	5.5177	1.05022	8.62011e-09
AI848100	8.11473	0.612269	9.34381e-09
Gm16332	1.50371	5.164	1.05088e-08
Camsap1	5.78566	1.14139	1.05088e-08
Ankrd28	6.15452	1.0267	1.10871e-08
Tmem154	6.66163	0.973392	1.14098e-08
Xylt1	5.46172	-1.11461	1.26355e-08
Eaf2	4.36686	-1.68046	1.57133e-08
Cr2	9.11096	-0.767816	1.77431e-08
Ighg	4.52384	1.43765	1.83412e-08
Samsn1	6.86207	-0.748071	2.08506e-08
Jak2	7.05477	-0.668969	2.17836e-08
Gm16340	5.81115	-1.01797	2.36711e-08
Impact	6.132	0.997754	2.71699e-08
Klf3	6.54552	-0.973161	2.75241e-08
Art4	2.71674	-3.12245	3.61768e-08
Gm15228	2.59773	2.75045	3.70321e-08
Abca3	6.97354	0.671378	3.91609e-08
Gm608	8.98075	-0.597786	5.34866e-08
Plxnb2	4.73327	1.3778	6.52855e-08
Klf13	7.29164	-0.659788	6.60985e-08
Ripk3	3.80734	-1.70869	7.07186e-08
Dcaf12	5.23138	-1.32817	7.08255e-08
Afap1	3.45937	-2.89388	9.42824e-08
Rgs13	2.79012	-3.35644	9.93274e-08
Angptl1	6.91983	-0.74194	1.01806e-07
Stk38	7.72169	0.593184	1.08191e-07
Trim35	5.96836	-0.847967	1.14759e-07
Ptpn14	4.34231	-2.12098	1.14759e-07
Atp6v0a1	6.56747	-0.803202	1.15527e-07
Ank3	2.42294	5.07666	1.17363e-07
Enpp4	3.63414	-2.48041	1.38146e-07
Gtf2i	6.23558	0.834158	1.57048e-07
Evi2a	6.18863	1.05056	1.98868e-07
Arhgef18	8.00355	-0.586225	2.1864e-07
Spag9	7.71714	-0.692671	2.18964e-07
Rnf165	2.60894	3.20859	2.35306e-07
Samhd1	9.44131	-0.52305	3.00442e-07
Slamf6	8.0755	-0.59105	3.04944e-07
Ets1	9.51569	-0.517378	3.08238e-07
Tram2	5.7856	-0.990449	3.17955e-07
Peli1	7.53845	-0.60928	3.56773e-07
Irf2bp2	7.42095	0.709057	3.60165e-07
Pdcd4	8.76944	0.566588	3.69572e-07
Stk17b	10.1885	-0.591624	3.69572e-07
Rab37	3.71331	1.89481	4.27027e-07
Igkv3-4	5.70365	-1.52075	4.30658e-07
Fnbp1	9.2578	0.494268	4.54872e-07
Hipk1	8.85408	-0.511529	4.63539e-07
Pml	8.49127	0.460993	5.34853e-07
Fosb	8.60264	0.630446	5.5196e-07
Sema7a	4.78929	1.91434	5.58335e-07
Vwa5a	4.11717	1.68235	6.35483e-07
Sp100	8.76896	-0.523493	6.62129e-07
Gdap10	6.58608	0.844791	6.69538e-07
Il12a	2.43234	-3.70239	7.07588e-07
Gga2	8.34533	-0.612483	7.22089e-07
Mctp2	4.57676	1.48025	7.22999e-07
Ass1	4.57015	1.43488	7.39555e-07
Card6	7.04045	-0.667919	7.4238e-07
Cd2	6.56008	-0.844998	7.4238e-07
Cd84	7.39347	-0.592251	7.94336e-07
Fgl2	1.69838	4.71244	7.94429e-07
Itga6	5.1581	1.26603	8.23509e-07
N4bp2	7.02411	-0.644798	8.41356e-07
Gm17035	3.04248	-2.32241	9.70033e-07
Pydc3	3.13231	-2.41102	1.05301e-06
Ephx1	5.19364	-1.1744	1.11346e-06
Pltp	4.23309	-1.59139	1.12832e-06
Mid2	1.78737	4.40265	1.13827e-06
Cxcr4	8.68028	-0.666771	1.26472e-06
Arid3a	5.28516	1.11402	1.29052e-06
Ets2	4.4273	-1.48876	1.29052e-06
Amigo2	5.00572	1.18319	1.31764e-06
Snrnp25	4.73264	-1.33062	1.61006e-06
Tnik	4.01737	-2.47519	1.61424e-06
Bmp2k	9.37353	0.489416	1.68784e-06
Fcrl1	7.38925	-0.551531	1.68784e-06
Mast4	8.20393	-0.479582	1.75415e-06
Agtpbp1	7.04996	-0.591547	1.79896e-06
Cnr2	7.24809	-0.722639	1.81223e-06
Insr	5.97476	-0.982592	1.83694e-06
Fbxw7	7.90413	0.566745	1.99263e-06
Klf7	6.26526	-0.774696	1.99552e-06
Emp2	1.11424	4.49559	2.13128e-06
Pik3r5	5.69139	1.01343	2.13128e-06
Vopp1	5.65729	1.23494	2.1426e-06
Siglecg	8.04487	-0.45569	2.43768e-06
B4galt6	1.727	3.76291	2.44928e-06
Cxcr5	7.18713	-0.613855	2.60664e-06
Hk2	3.62765	2.08453	2.72639e-06
Oasl1	3.2195	-2.47129	3.00285e-06
5730446D14Rik	1.21186	5.12692	3.76066e-06
Mical3	4.59789	1.34041	3.88907e-06
BC017612	2.93965	2.81736	4.17459e-06
Ehd3	4.96654	1.14226	4.39235e-06
Dmpk	2.25812	-3.12313	4.49421e-06
Gbp9	6.39254	-0.678423	4.7925e-06
Cd300lf	3.82793	2.41913	4.90113e-06
Gm16532	2.1499	-9.1496	5.31637e-06
Nek6	3.78765	1.79627	6.30493e-06
Bag3	2.89567	2.62349	6.73146e-06
Mir568	1.9797	2.97956	6.84026e-06
Trib2	6.54658	-0.73477	7.30196e-06
Kif1b	5.78443	0.839941	7.3375e-06
Mycbp2	10.0938	0.513122	7.85782e-06
Dclk2	3.69952	-1.99216	8.54056e-06
Ntng2	3.70678	1.63861	8.77165e-06
Sec24d	2.64706	2.28563	8.81159e-06
Phtf2	8.16953	0.44882	8.90177e-06
Senp1	6.5338	-0.648846	8.99504e-06
Gm14085	6.07269	-0.751937	9.48277e-06
Ankrd57	4.86492	1.15202	9.55451e-06
Blvrb	3.66085	-1.4928	1.02811e-05
Rnasel	4.22931	1.38826	1.06996e-05
Kif21b	8.06387	-0.527678	1.096e-05
Ptch1	5.65748	0.862439	1.16274e-05
Pde3b	5.20103	1.25559	1.31885e-05
Dtx1	5.03011	-1.0086	1.32648e-05
Eif2c2	8.05428	-0.509814	1.37388e-05
Ifi204	4.85386	-1.1738	1.38371e-05
Tpst1	4.79388	-1.39683	1.42122e-05
Ikbkb	8.7365	-0.463102	1.43111e-05
Add3	8.79808	-0.465069	1.43111e-05
Abi2	4.09164	2.06681	1.44521e-05
Zwint	5.2044	0.969377	1.50955e-05
Lats2	6.61054	-0.810757	1.54461e-05
Cbfa2t3	6.4148	0.875458	1.61672e-05
Slc30a4	4.36467	-1.4087	1.83327e-05
Slc7a1	6.95334	0.653905	1.83908e-05
Gm17287	1.4472	3.51694	2.01039e-05
D3Ertd751e	4.71994	1.05961	2.12013e-05
Lyn	8.44451	-0.430426	2.12841e-05
1700034F02Rik	2.53229	2.67713	2.23253e-05
Itpr1	9.00102	0.449325	2.3201e-05
Nfatc1	8.15853	-0.493014	2.64125e-05
Gm17291	6.69549	-0.798687	2.64842e-05
Ddit4	6.07072	1.27454	2.99824e-05
Hmgn1	7.86735	-0.54941	3.13879e-05
Pax5	7.76298	-0.548214	3.16799e-05
Prkd2	7.3913	-0.558583	3.21521e-05
Basp1	4.60218	1.21823	3.28759e-05
Ttc39b	7.76092	0.497516	3.29994e-05
Gm16083	3.6199	-1.40671	3.6638e-05
Slfn2	5.8292	-0.826059	3.76707e-05
Rtn4rl1	2.7437	3.24002	4.04604e-05
1500012F01Rik	7.23062	-0.622485	4.23504e-05
Kras	7.31589	-0.659685	4.2998e-05
Chd9	8.61236	0.466941	4.48108e-05
Zfp608	7.35544	-0.621155	4.50633e-05
Rin3	6.62079	-0.78288	4.59989e-05
Gm11802	1.42236	3.92482	4.59991e-05
P2ry12	1.84258	3.48979	4.63373e-05
Tnfrsf13b	7.69747	0.497038	4.74582e-05
Spata13	6.87738	-0.612881	4.81569e-05
Psap	7.58437	0.61166	4.84999e-05
Slamf1	6.29069	-0.737308	4.87168e-05
Gm8369	5.86042	-0.923155	5.26336e-05
Bbip1	8.1287	0.480139	5.3717e-05
Hdc	1.35603	4.13359	5.74574e-05
Vav3	3.19082	-2.40273	5.74574e-05
Iqgap1	9.04964	-0.414422	5.76758e-05
H60b	6.36103	-0.656743	5.88314e-05
Morn1	3.89782	1.67216	5.96617e-05
Cyfip1	5.88191	0.743958	5.96617e-05
Klf2	8.67517	-0.540624	5.96617e-05
Snx10	5.12662	0.931577	6.05205e-05
Vpreb3	4.4336	-1.36434	6.05401e-05
Gpr82	1.53648	3.69088	6.08175e-05
Klhl9	5.13055	1.10079	6.09924e-05
Adrb2	6.82137	-0.648248	6.12935e-05
Nr4a1	6.54385	0.680696	6.18223e-05
Setbp1	8.05215	-0.421575	6.43066e-05
Dlg5	1.48604	-4.20378	6.60929e-05
Ncf2	6.67182	-0.577976	6.67953e-05
Tmem123	7.90399	-0.442323	6.70959e-05
Slc31a1	6.67486	-0.692822	7.12348e-05
Fmnl3	6.8868	0.657974	7.85367e-05
Nck2	2.82478	-2.54073	8.3103e-05
Dtx4	3.68181	1.64548	9.02094e-05
Slc25a19	6.79159	0.646648	9.04827e-05
Runx2	4.17451	2.11183	9.33387e-05
Ighm	7.80147	-1.19413	9.34982e-05
Znrf3	3.88381	1.33275	9.45864e-05
D17H6S56E-5	7.51694	-0.489191	9.64851e-05
Runx1	6.76077	-0.522026	9.69323e-05
Rnf144a	4.93771	-1.09535	9.99069e-05
Gm16214	4.99499	-0.908705	0.000100764
Fcrl5	2.56636	2.6651	0.000105924
Scn8a	4.06549	2.04461	0.000107406
Ptprj	5.19178	-0.950207	0.000107406
Gbp7	4.26722	1.26372	0.000108224
Pdzd2	4.61156	-1.4485	0.00011361
Zmiz1	7.91243	0.594675	0.000113895
Aff4	9.04519	-0.427221	0.000121255
Igkj4	6.2214	-0.743438	0.000121255
Blnk	8.55897	-0.374667	0.000127752
Lta	5.43464	0.990771	0.000134929
Socs5	4.57061	-0.998872	0.000142286
Zbtb10	5.6124	-1.08416	0.000145923
Pawr	2.24604	2.5862	0.000147227
Vim	7.87393	0.531201	0.000147227
Il4ra	6.81695	-0.755627	0.000149712
4930506M07Rik	1.27941	3.65021	0.000156138
Map4k4	7.25974	-0.507647	0.000156138
Adam19	7.59516	0.529347	0.000160236
Sorcs2	2.18057	2.71127	0.000174024
S100a6	3.66984	2.21338	0.00017549
Igkj3	5.80545	-0.789418	0.000183993
Mknk2	7.005	-0.4801	0.000187754
Gm17275	9.51095	-0.431305	0.0001963
Rhoa	8.54114	-0.449278	0.0001963
Igkj2	6.09611	-0.74365	0.000196559
Gimap7	7.28343	0.575149	0.000199203
Fam134b	6.92718	-0.493872	0.000199203
Gm16983	5.5522	0.895809	0.000204559
Sh2d2a	3.69879	-1.77779	0.000213034
Cnksr3	1.63391	-3.58005	0.000213034
Fam149b	5.41785	-0.756316	0.000213104
Zfp238	5.62695	-1.01199	0.000215609
Ikbke	5.27269	0.946613	0.000217725
Ahi1	3.542	1.56727	0.000220337
Gm15342	4.22977	-1.20349	0.000223794
Marcks	5.06151	0.889587	0.000229236
Ankrd33b	4.02912	1.28443	0.000230087
Ssbp3	4.95678	1.1184	0.000233782
Golim4	4.21764	1.37712	0.000245825
Map2k6	4.52191	1.17935	0.000245825
Acsl3	4.1222	-1.21493	0.000252156
Gm15886	6.07309	-0.773919	0.000255565
Fosl2	1.8642	3.69356	0.000276433
Fam116a	7.32906	-0.496347	0.000277577
Myc	6.85777	0.567532	0.000305615
Slc25a45	4.91531	1.1091	0.000333124
Prrc2b	7.77166	0.40406	0.000334295
Wbscr17	2.77375	-1.77728	0.00035106
Fam108b	6.40601	-0.582385	0.000352414
5730409E04Rik	1.4864	3.41546	0.000352519
Top2b	8.34907	-0.418725	0.000362302
H2afy3	3.39536	1.41835	0.000376391
Zbtb32	3.91614	1.88986	0.000401315
Snx9	6.30277	-0.618359	0.000406438
Alms1	4.6585	1.17578	0.000408532
Ighg2c	3.59198	1.24165	0.000424489
Fam100b	5.42492	-0.863647	0.000459266
Pmepa1	3.72529	1.65558	0.000463229
Cd79b	9.13763	-0.370368	0.00047617
Igkv6-32	4.98637	-1.73317	0.00047617
Cdc14b	4.65365	0.957766	0.000477213
Sod1	7.83678	0.430595	0.000477213
Fmn1	2.20141	2.81776	0.000482001
Kif2a	6.32476	-0.656208	0.000499544
Crmp1	1.93475	2.87248	0.000537494
Smpdl3a	4.12285	1.15596	0.000553003
Gm16774	4.8732	-0.960509	0.000554565
Cnst	5.69166	0.676923	0.000559102
Gm17270	4.95874	-0.952515	0.00055978
Arpc5l	7.02642	-0.442889	0.000559943
Tpm4	7.76578	-0.408436	0.000568975
Gm4787	2.63363	1.86831	0.000594415
Gxylt1	6.8422	-0.580597	0.000609898
Usp53	5.11224	-0.804835	0.000610429
Ngp	2.42116	5.01133	0.000617782
Pkd1l3	4.03565	1.08595	0.000617782
Polm	4.6984	-1.11578	0.000617782
Faah	3.99679	1.20226	0.000619527
Ints4	6.9509	0.443745	0.000623929
Igkv3-3	3.20089	-1.51727	0.000625534
Cbx5	7.13645	0.448917	0.000629691
Wdfy1	6.00898	0.910715	0.000643556
Fscn1	2.80114	1.92121	0.000660049
Gm14295	3.33469	1.59145	0.000663814
Havcr1	6.42773	0.837476	0.000698672
Ifngr1	5.87657	0.747821	0.000723621
Igkj5	6.57612	-0.589577	0.000740049
Csnk1g3	7.60345	-0.409143	0.000753413
Trim65	5.71831	-0.686657	0.000759623
Fndc3b	2.25994	-3.07094	0.00076608
Wee1	2.81762	1.98486	0.000774252
Atf4	7.93364	-0.416659	0.000778031
Mcoln2	4.48867	-1.06191	0.000802874
Syvn1	7.98175	-0.375335	0.000804314
Mapk11	5.80771	-0.784361	0.00080969
Celsr1	2.20756	2.11079	0.000840765
Abcc4	4.9522	0.851988	0.000846968
Cep57	6.66575	0.487763	0.000850978
Dusp2	7.92264	-0.399024	0.000853131
Dnaja4	2.50768	2.1946	0.000855462
Arhgap17	7.70842	-0.451458	0.000868096
S100a10	6.27438	0.59091	0.000889028
Cep290	2.80572	1.68508	0.000922768
Itm2c	2.96497	1.64001	0.000922768
Fbxo33	5.48395	-0.926775	0.000944091
Ubqln1	7.25793	-0.443631	0.000974844
Hist1h1e	5.89562	-0.777032	0.00102504
Gmfg	6.63575	-0.51945	0.00106702
Lrp2	1.20698	-8.16513	0.00106702
Tfdp1	5.50069	0.819442	0.00106884
Spire1	2.03258	2.93901	0.00109697
Myo1e	8.19054	-0.421538	0.00109697
BC024582	4.73429	-0.994624	0.00109697
D8Ertd82e	5.7655	-0.722222	0.00111593
Ero1lb	7.88454	-0.385473	0.00113233
Ezr	8.7924	-0.351905	0.00118006
Nova1	2.6751	2.65892	0.00118667
Ng23	4.2426	0.998209	0.0011987
A430078G23Rik	6.21223	-0.633056	0.00120248
Trmu	4.06425	1.10279	0.00124576
Hist1h1c	6.02555	-0.733674	0.00124576
Marveld1	1.95922	2.33323	0.00124933
Snx2	9.06403	-0.374677	0.00126289
Jak1	8.99249	-0.350468	0.00128987
Zdhhc2	4.17168	1.07525	0.00130082
Igkj1	5.90895	-0.654646	0.00130231
Igkv4-72	3.05251	-1.53177	0.00130231
Smad3	4.05471	1.11506	0.00130487
Sbf2	5.07322	0.789524	0.00133615
Faim3	9.03227	-0.363409	0.00134417
Bcl9	5.79867	-0.78688	0.00134417
Clcf1	7.503	-0.533373	0.00136988
Nsf	6.89707	-0.538416	0.00137357
Optn	3.95299	1.06548	0.00140654
Nfe2l2	6.38306	0.592626	0.00140654
Gstt2	4.26141	1.0187	0.00141153
Id2	3.31649	1.33454	0.00143971
4632427E13Rik	6.47005	-0.514901	0.00146642
Dyrk4	3.60746	2.0986	0.00146821
Tnfrsf21	2.00655	2.21257	0.00149944
Jak3	5.87459	0.752995	0.00152986
Txndc11	6.75395	0.473764	0.00153605
Pdlim1	3.24583	2.14093	0.00154075
Rab11fip4	2.76524	1.7535	0.00154658
H3f3a	9.6896	-0.384211	0.00156927
Limd1	7.02359	-0.40519	0.00157578
Bivm	1.19864	3.21779	0.00161995
Il21r	5.80989	-0.659147	0.00164036
Itih5	2.24581	-2.10919	0.00166184
4931429I11Rik	5.43743	-0.881725	0.00167733
Zc3hav1l	2.8805	-1.96682	0.00169017
C1galt1	5.66958	-0.786847	0.0017247
2810030E01Rik	1.70749	2.7652	0.00173666
Nop16	4.08246	1.07384	0.00175681
Stmn1	3.01959	-1.49159	0.00175985
Tcf7	3.58168	1.91875	0.00176484
Abcb1b	2.37522	1.94088	0.00179774
Snx29	6.84602	-0.532178	0.00181706
Ifnar2	5.50921	-0.804377	0.00181741
Muc19	1.6114	-3.31348	0.0019011
Gm11719	1.23856	2.99972	0.00190115
Ms4a6c	5.6792	-0.631121	0.0019829
Slk	6.08744	0.691573	0.00198749
Gadd45g	3.72642	-1.30652	0.00199426
Ankrd11	8.49392	-0.349859	0.00200797
Ldlr	3.3069	-1.66375	0.00202736
Pdk1	4.3933	1.1932	0.00204061
Phf19	2.88565	-1.71627	0.00205491
Rap1a	8.22357	0.420922	0.00209606
Pex11c	5.70856	-0.727824	0.00215045
Runx3	6.45516	0.582088	0.00215476
Efnb1	2.16663	-2.01818	0.00221486
Brd8	7.22495	0.375328	0.00224708
Brms1l	5.54408	0.652228	0.00224911
Dnmt3a	6.71259	0.553265	0.00239289
Ifngr2	6.32163	-0.550455	0.00239289
Csda	4.98712	0.76639	0.00241945
Slc12a6	8.91513	-0.336433	0.00243779
Ivns1abp	9.33879	0.344242	0.00246966
Tmem108	2.16327	-2.02983	0.00247536
Reep3	6.42483	0.594228	0.00248724
Bicd1	2.50481	2.73879	0.00254576
Dnm2	7.13392	-0.372085	0.0025999
Atp10d	8.26703	0.379626	0.00272561
Fancm	6.34648	-0.554256	0.00272584
Lrrk1	6.02962	0.575433	0.00275681
Ccr7	6.51416	-0.566474	0.00275681
Plcl2	6.26921	-0.60684	0.00275681
Sema4b	6.6426	0.531454	0.00286621
Lcp2	5.75134	0.688196	0.00292522
Trak2	6.44189	-0.474411	0.00293862
Serinc5	1.89734	-2.50572	0.00298613
Rp2h	6.01712	0.663593	0.0030138
Ppm1l	4.13744	-1.12421	0.00314688
Jund	6.31416	-0.67194	0.0031532
Crlf3	7.2773	-0.388066	0.00321456
Stk3	2.8024	1.50457	0.00332116
Carns1	5.34711	-0.692077	0.00332347
Spns2	3.32659	-1.43522	0.00341197
Cyp4f18	3.21629	-1.31634	0.00343364
Chst15	6.28314	-0.515922	0.00351906
Slc25a15	3.19818	-1.29201	0.00359079
Rps6ka3	7.41833	-0.373198	0.00364932
Plekha4	1.2034	4.5812	0.00367764
Tcp11l1	2.67175	1.51309	0.00370858
Cdon	3.09391	1.31762	0.00372445
Cd200	6.99276	0.540672	0.00372961
Hmgn3	4.06617	0.954844	0.00385696
Gpr34	1.47436	2.55531	0.00397602
Vcl	4.67361	0.800874	0.00398731
Dnajc10	6.96816	0.40799	0.00408603
Fth1	9.78307	-0.379828	0.00414616
Aim2	7.43407	0.463504	0.00420602
St6galnac3	3.31969	1.18089	0.00425127
Pank4	5.65496	-0.628239	0.0043014
Birc3	7.78055	-0.37168	0.00430463
Cd38	7.68489	-0.425294	0.00430463
Ankrd26	5.10633	0.844757	0.00437533
Specc1	2.35502	2.86713	0.0043917
Sipa1l1	6.70119	-0.452462	0.00447004
Racgap1	4.18678	1.18371	0.00447681
Stk4	8.04064	-0.347561	0.00450698
Pitpna	7.35246	-0.415324	0.00455178
Rbm26	8.05481	0.32007	0.00459733
Anxa6	7.22232	0.427948	0.00464707
Dennd4b	7.42443	0.420507	0.00464787
Pde4b	7.91907	-0.361943	0.00467059
Cyfip2	8.17981	-0.388303	0.00472289
Nod2	4.32527	1.06699	0.0047611
Crtc2	7.23516	0.480296	0.00480355
Mrpl49	4.88477	-0.721378	0.00485403
Kcna3	3.5356	-1.10534	0.00490243
Crisp3	2.02089	-1.88156	0.00492076
Dnahc8	8.54308	-0.443124	0.00506843
Ubr4	8.7534	0.340086	0.00510772
Mrpl27	3.06461	-1.80389	0.00510772
Fbxl3	7.07771	-0.445491	0.00521269
Pvrl1	2.97757	1.69743	0.00530401
Fam46c	5.55359	1.06358	0.00530401
Apc	7.60822	-0.351124	0.00530401
Gch1	3.41245	-1.14827	0.00530401
Cd274	6.56153	0.525515	0.00531063
Lrrc42	2.74566	-1.47157	0.00531063
Inpp1	2.50498	-1.64867	0.00531063
Cdkl1	1.70674	-2.41431	0.00531922
Syngr2	6.32034	0.51576	0.00537806
Usp11	6.36628	0.5623	0.00540054
Smyd2	1.30363	3.04229	0.0054031
AI314180	7.67062	0.36631	0.00541315
Aicda	5.00212	0.975509	0.00557662
Tlr7	5.29421	0.847364	0.00558627
Traf3ip3	8.25636	-0.356211	0.00558627
Gpr174	6.27415	-0.611009	0.00560789
Rad9	6.75209	-0.529481	0.00560986
Fam84b	2.58749	-1.48797	0.00561828
Zbtb46	3.82765	1.15515	0.0056678
Selplg	3.56303	1.0918	0.00591502
Rab8b	7.07136	0.422238	0.00594486
Smap1	5.74731	-0.63401	0.00604815
Egr1	9.44995	0.763221	0.00604849
Hsd17b11	3.69395	-1.14873	0.00604849
Ddx20	5.08606	-0.69598	0.00608864
8430427H17Rik	2.1256	1.86059	0.00609076
Gm128	1.75895	-2.31695	0.00609076
Tmem180	1.43847	2.6285	0.00613805
Myl4	3.29274	-1.47381	0.00615164
Igsf10	2.16467	3.08191	0.00619461
Dek	7.38004	-0.36835	0.0062074
Tex9	5.94121	0.657139	0.00624763
Vps13a	8.50395	0.311997	0.00630593
Slc40a1	1.12359	3.26074	0.00645418
Cxcr2	1.43798	3.3912	0.00649015
Gm11932	4.33115	-0.841937	0.00661358
Mettl7a1	3.98142	1.49105	0.00662556
Zfp36	10.0528	-0.460578	0.00668975
Gm15478	3.91208	-1.10988	0.00669765
Cpsf7	7.00966	-0.362338	0.0069276
Bcl11a	8.99651	-0.320928	0.00694687
Itgb2	6.92787	0.416563	0.00699013
2210013O21Rik	1.65593	2.46003	0.00702377
Ceacam1	6.02979	0.541073	0.00703598
Madd	6.71252	-0.496213	0.00703815
Plekhm1	7.35921	-0.351028	0.00716845
2410003K15Rik	5.06316	0.757302	0.00717836
Tlk1	7.90396	0.325286	0.00735504
Igkc	10.9137	-0.49891	0.00739062
Snx5	9.31085	-0.401627	0.00754049
S100a8	2.62088	6.07897	0.00766132
Tnfaip3	7.91516	0.481131	0.00767442
Med4	4.24488	-0.895052	0.00767442
Ccdc17	3.70533	0.981482	0.00768324
Nedd9	7.75062	-0.369757	0.00770147
Pigb	6.0702	0.511658	0.00782137
Gm14305	3.49206	1.35309	0.00782277
Nap1l1	9.69864	0.354841	0.00782277
Aldh1a2	1.01065	-7.94661	0.00790976
4933423P22Rik	3.1954	-1.39394	0.00797583
Casp2	6.40667	-0.467969	0.00797834
Gm6377	4.54974	-1.08885	0.00797834
Add1	7.29511	-0.34632	0.0080326
Rhbdf2	5.50217	-0.615149	0.0080448
Ksr1	4.67106	0.905541	0.00806211
Zfp518b	2.6117	2.34526	0.00818388
Ccdc88b	2.51478	2.03378	0.00836006
Txn1	6.01079	0.543226	0.00849785
Gm15800	7.25558	0.426367	0.0085171
Nr3c2	3.13777	1.53469	0.00853216
Tpm1	6.09559	-0.572032	0.00853216
Spin1	7.58583	-0.384606	0.00854317
Svil	3.5077	1.23449	0.008672
Tax1bp1	8.09558	-0.331397	0.0087243
Slc39a8	1.03554	-4.52475	0.00877122
Eml6	4.15847	0.988757	0.00882188
Ankrd12	8.42387	0.325472	0.00901721
Clstn1	3.31029	1.13213	0.00913069
Sfxn1	5.4889	0.643773	0.00918599
Myo1c	7.80833	-0.327138	0.00928838
Zfp187	6.66624	0.496836	0.00933007
Adora2a	3.12111	1.64138	0.00934769
Sub1	8.34982	0.324991	0.00934769
Creb3l2	2.41458	-2.15774	0.00934769
Gm10052	6.37145	-0.445162	0.00936551
Arhgef6	8.05591	0.317597	0.00943992
Inpp4a	4.04094	-1.04386	0.00946409
Coq6	3.25533	-1.27989	0.00951436
Bhlhe40	5.33823	-0.724222	0.0095197
Gm16034	3.57358	1.03313	0.00953858
Bid	5.37635	0.589076	0.00953858
Dync1h1	8.5466	0.397905	0.00963572
Tle3	7.33248	0.373163	0.0097108
Gm10257	8.55694	-0.325487	0.00989066
Thy1	1.453	3.10727	0.00995409
Rcn1	2.60314	1.80459	0.00995409
Gk5	2.56606	-1.64927	0.010115
Rabl2	1.31146	2.64596	0.0101994
Sgk3	5.97712	-0.598304	0.0103218
Impad1	5.651	0.636611	0.0103292
Pask	1.69137	-2.42531	0.0103733
Tgfbr2	8.08607	-0.309359	0.0105682
Elk3	6.66245	0.558964	0.0106921
Ankrd13a	6.73019	-0.418991	0.0106921
Akap1	1.44881	3.97214	0.010694
Gbp1	2.72181	2.16401	0.0108648
Zfp763	3.32739	1.21726	0.0108648
Gnpda1	4.04729	0.84837	0.0108648
Il2rg	8.29809	-0.282186	0.0108648
Myo5a	8.78162	0.326493	0.0109608
Ttc3	7.33512	0.385275	0.0110078
5830405N20Rik	4.46227	-0.851242	0.0110078
St8sia6	7.50001	0.405688	0.0110103
Itgae	1.9724	2.0919	0.0110655
Junb	7.11651	0.506772	0.0110655
Tnni2	1.54781	1.96268	0.0111894
Ppp3ca	7.28021	-0.325745	0.0111894
Osgep	5.13094	-0.657463	0.0111894
Inadl	4.63469	-0.792682	0.0111894
Ctsa	6.89396	-0.519655	0.0112221
Dleu2	6.34243	-0.490014	0.0112241
Slc36a4	3.57044	1.08773	0.0112511
Lmbrd1	7.85015	-0.355083	0.0112511
Arid1a	9.29716	-0.320283	0.0113675
Jun	9.28745	-0.738183	0.0113902
Pld4	6.02691	0.580912	0.0115041
Cmah	9.75646	0.311331	0.0116671
Gm17507	4.82189	0.966191	0.0116924
Tle4	6.71892	0.414647	0.0117007
Mybl1	5.00155	-0.90981	0.0117785
Gm2026	3.34837	1.30588	0.0118494
Arpc5	8.30136	-0.393326	0.0121906
B430306N03Rik	2.89379	-1.46634	0.0122085
Mgat4a	7.89386	0.37554	0.0122524
Gm11737	2.05468	-1.59651	0.0124705
Mtpn	8.54862	-0.299318	0.0125112
Tbc1d5	7.48242	0.5043	0.0126405
Btk	7.00893	-0.393691	0.012661
Zc3h12d	6.88682	0.497231	0.0128036
Eif2c4	2.41796	2.00544	0.0128265
Rnf122	5.54505	-0.705129	0.0128265
Bnip3	3.05679	-1.69284	0.0128265
Adss	6.8327	0.410888	0.0129251
Rdh13	3.49659	1.05614	0.0129294
Zswim6	5.5492	-0.647328	0.0129294
Gm14419	2.94306	1.53652	0.0130008
Nras	8.13902	-0.32835	0.0130935
Cd2ap	8.29962	-0.345977	0.0131529
Syt11	4.00202	0.943973	0.0131997
Gm6132	5.24715	-0.589779	0.0132154
Galnt10	2.8342	-1.44121	0.0132154
Rpl22l1	7.569	0.366522	0.0133063
Sos2	6.01176	0.496366	0.0134312
Dnajc9	6.82701	-0.407903	0.0135779
Gm17427	4.85269	-0.861973	0.0136047
Rrp1b	4.60636	0.793029	0.0136098
Arid3b	7.75203	0.322266	0.0136717
Cacna1c	1.91976	1.82538	0.0138166
Myh9	9.18743	-0.333407	0.0138193
Zfp365	4.66381	0.728311	0.0139108
Cd63	1.1646	3.45896	0.0140405
Ccpg1	6.48056	0.41809	0.0141014
Zfp64	4.08239	0.974011	0.0143257
Ppp1ca	7.20811	-0.418878	0.0144776
Gm10521	3.57127	-1.0951	0.0144776
Arrdc3	4.81382	-0.861331	0.0144894
Dhx57	7.03828	-0.417052	0.0146042
Bcl2a1b	6.16132	-0.499737	0.0146268
Rbm44	1.06025	-4.9697	0.0146268
Hjurp	6.70869	-0.432509	0.0146327
B4galt1	6.67195	0.538274	0.0147587
Fgd3	5.92167	-0.53495	0.0148045
Il16	7.60684	-0.302257	0.0149965
Dnmt1	6.45613	-0.451289	0.0150533
Hsd11b1	3.58456	-1.26248	0.0150533
Frat2	3.31268	-1.2753	0.015073
Igf2bp3	3.59348	1.17686	0.015209
Bag5	3.76455	1.13299	0.0152339
Hsh2d	2.97912	-1.35488	0.0152339
Rod1	9.8362	-0.306824	0.0153555
Cpne4	4.78769	-0.738014	0.015376
Grap2	5.3503	-0.726054	0.0154621
Vav2	6.99011	0.336242	0.0155699
Pik3cd	7.07078	-0.412742	0.0155758
Dkkl1	1.63657	2.13671	0.0156647
Igkv3-2	4.80169	-0.799349	0.0158723
Gm17259	2.46014	-1.52022	0.0158723
Marveld2	4.84576	-0.694296	0.0159605
Unc13a	2.66604	3.07538	0.0160032
Zmym3	5.13144	0.713931	0.0161012
Arntl2	2.47055	1.58402	0.0161455
Utp14b	4.07995	-1.03989	0.0164597
Ptk2b	8.51973	-0.291726	0.0165605
Pqbp1	5.34722	-0.637466	0.0167788
Dgka	7.21908	-0.348474	0.0168195
Slc35c1	5.37785	-0.587613	0.0168354
Hcst	3.04573	1.30584	0.0169136
BC037034	5.30415	-0.625453	0.0169631
Fam65b	9.18827	-0.282235	0.0169677
Chdh	3.2146	1.33672	0.0172334
Ogt	9.29262	0.294504	0.0172334
Mars2	3.7532	-1.03845	0.0172334
Flt3l	5.78353	0.60017	0.0173216
Kpna4	8.35675	-0.283981	0.0173641
Polr2k	3.76048	-0.855016	0.017382
Cldn25	5.49777	0.687568	0.0174089
Fam160a1	4.26651	-0.84022	0.0174747
Agxt2l2	7.72056	-0.302114	0.0175384
Hif1a	6.84737	0.431686	0.0175767
Ptpre	5.52776	0.573552	0.0175827
Tubb2c	6.71252	-0.399385	0.0178254
Mettl10	3.62219	0.887862	0.0178647
2310045N01Rik	5.29013	-0.584187	0.0178647
Acadsb	4.28791	0.831926	0.0180554
Adi1	5.2242	0.624229	0.0180554
Dnajb4	7.15474	0.54503	0.0180554
Birc6	9.65606	0.316816	0.0180554
Parp8	5.78165	-0.553169	0.0180554
Dexi	4.90411	-0.712046	0.0180554
Zfp395	3.60065	0.982181	0.0182623
Lrdd	3.67102	1.03619	0.0183287
Susd1	5.52386	-0.556032	0.018992
Cd59a	1.62037	2.23259	0.0193716
Rdx	4.49684	-0.752004	0.0194641
Hist1h1d	4.05545	-0.920302	0.0195898
Hoxa2	1.05482	3.74831	0.0197212
Cmas	4.81179	0.749454	0.0198147
Aff3	7.89666	-0.287452	0.0203165
Prex1	6.24155	0.439932	0.0208229
Pls3	2.05935	1.85266	0.0208362
Gm12490	2.11091	-2.02426	0.0208362
Eef1b2	8.6554	0.301006	0.0208898
Inf2	3.78655	0.94793	0.0210561
BC006779	9.45517	-0.343344	0.0211874
Crebl2	4.71746	0.736735	0.0213016
Pgm2	3.21628	1.16051	0.0215554
Zfp52	5.65622	-0.519605	0.0215554
Rnf130	5.91813	-0.534903	0.0217141
Qser1	5.31807	0.56436	0.0217513
Cry1	3.36369	-1.16488	0.0217513
Tbc1d9	2.66774	1.42735	0.0217798
D17H6S56E-3	3.977	0.838337	0.0217798
Snx25	5.84865	-0.486185	0.0217798
Hsd17b7	4.35512	-0.724122	0.0217798
Slc2a3	5.64032	0.688547	0.0217901
Ggps1	5.54399	-0.582184	0.0218327
Rhbdf1	4.87263	-0.760325	0.0218966
Tm7sf3	4.10945	0.87345	0.0223484
Gbp2	3.11915	1.17652	0.0224909
Pus7	3.68054	0.894007	0.0225669
Cysltr2	1.32303	2.84391	0.0225843
Prkab2	5.65636	-0.626351	0.0225843
Pon3	3.81179	1.14525	0.0227973
Igkv1-135	5.17752	-1.35742	0.0227973
Gm17034	1.52496	2.90421	0.0229117
A230046K03Rik	7.77971	-0.331949	0.0230943
Abcg3	4.24833	0.765432	0.0234326
Asxl1	6.26387	0.436861	0.0234348
Eps15	7.29333	-0.336943	0.0235332
Mtfr1	5.67619	-0.66065	0.0235632
Gltscr1	6.2821	-0.435497	0.0235691
Chka	6.48643	0.495233	0.0236708
Gm5424	2.88314	1.47149	0.0236996
Cdk8	5.39254	0.628166	0.0236996
Bcl2	7.98817	0.313151	0.0240081
Lrmp	8.11272	-0.269222	0.0241713
Insl3	3.57475	0.975707	0.024361
Pde4d	2.28417	-1.65314	0.0245903
Macf1	12.159	0.366324	0.0247859
Ell3	4.7924	-0.642214	0.0248522
Srsf3	9.51388	-0.285259	0.0254311
Taf6l	2.69924	-1.29561	0.0254374
Chst11	4.35651	-0.953795	0.0256528
Jdp2	1.06359	2.49876	0.0257523
Stard4	5.53285	-0.659185	0.0257523
Pex5	3.69491	-0.832859	0.0257756
Ppl	3.29	-1.071	0.0257756
H3f3b	9.3792	-0.309635	0.0258306
C230081A13Rik	6.653	0.433777	0.0262985
Rapgef1	7.79719	0.281642	0.026423
Mdfic	5.02886	-0.732442	0.026442
Slc27a1	2.42516	1.64867	0.0267097
Entpd1	5.27334	0.867092	0.0267302
Puf60	5.87319	-0.508181	0.0269452
Ccm2	6.73331	-0.396629	0.0269465
Cd69	7.43484	-0.451915	0.0269465
4930538E20Rik	5.03677	-0.579159	0.0269465
Wdr78	2.87308	-1.26975	0.0270252
Cybasc3	8.11193	0.338429	0.0271379
Ak3	5.21139	0.561568	0.0271981
Rbbp4	6.84549	-0.343887	0.0272069
Lmo2	8.67701	0.307919	0.0275913
2210404O07Rik	2.35979	2.35061	0.0276592
Armc9	5.73691	-0.552682	0.0276592
Hspa12a	2.79321	-1.64899	0.027836
Cln3	4.06552	0.814859	0.0278587
Sh3rf1	1.4442	2.34791	0.0278772
Lims1	7.08814	0.310257	0.0279338
Gimap6	8.81785	-0.297858	0.0280551
Bri3bp	5.33103	0.736145	0.028081
Plekha1	5.9002	-0.580589	0.0282796
Nrbp1	7.30227	-0.317111	0.028301
Gm11407	7.99374	0.267469	0.0283448
Ptpn1	6.45052	0.38365	0.0284292
Lrch1	7.13083	-0.308724	0.0284292
A630033H20Rik	5.04113	-0.631429	0.0284292
Gm17256	3.99372	-0.992739	0.0285043
Hip1r	5.87122	-0.468798	0.0289624
Lax1	7.25889	0.372828	0.0290634
Gas7	2.4438	1.96073	0.0292223
Wwp2	5.52262	-0.580824	0.0298171
Gm17605	4.36072	-0.822375	0.0300713
Cltb	2.86075	-1.23896	0.0303477
Gbp8	4.03797	0.876394	0.0308329
Phip	8.99123	0.275369	0.0308329
Smu1	6.34097	-0.439118	0.0311531
Gpr15	1.26227	3.02004	0.03118
Dock5	3.82133	0.893185	0.03121
Dock11	8.71976	-0.323028	0.0312113
Kcnrg	1.67615	-1.93161	0.0313643
Got1	4.88584	-0.61733	0.0313933
Gm14858	1.3648	1.96367	0.0314178
Rnft1	5.07187	0.561296	0.031709
Gm20489	7.34946	-0.297757	0.0318832
Calm1	9.26666	-0.300676	0.0319581
Zfp710	5.05438	-0.608205	0.0322482
Slain2	6.40185	-0.428519	0.0323133
Hmgb1	7.18607	-0.358259	0.0324831
Adcy7	7.94792	-0.309195	0.032512
Zcchc18	4.81051	0.747347	0.0325137
Dgat1	4.78183	0.686645	0.032539
Ciita	8.72035	-0.260778	0.032539
Gm14230	1.99895	1.63321	0.0327254
Gm16515	4.87943	-0.643967	0.0328898
Crip3	2.45055	-1.32849	0.0329816
S100a9	2.97209	5.39091	0.033436
Shfm1	5.40959	0.51451	0.033436
Trim12c	6.59697	-0.448171	0.033436
Klhl6	6.621	-0.420046	0.0335506
Usp7	8.13965	-0.320993	0.0335839
Git2	7.26509	-0.365634	0.0335839
Gpr152	1.32281	-3.4776	0.0335839
Sgpp1	6.65295	0.406971	0.0335998
Zfp799	4.08123	1.07261	0.0336407
Myo9a	5.73328	-0.583503	0.0336806
Tgoln1	7.57167	0.324628	0.0337478
Ildr1	4.04738	-1.07281	0.0337478
Wdfy4	9.17997	0.264094	0.0337819
Dtl	3.00285	1.11335	0.0341188
Mcm5	4.24794	-0.899857	0.0341795
Gm13535	3.49816	-1.02458	0.0341795
Il15ra	1.26747	2.67135	0.0341928
Gm17296	3.69963	1.15011	0.0344017
Slc2a4rg-ps	5.81188	0.59835	0.034763
Procr	1.36241	1.90395	0.034946
Gm17653	1.03074	-2.23468	0.0349491
C130026I21Rik	8.23926	0.291144	0.0356913
Acat3	6.66125	-0.352666	0.0363721
Slc25a37	6.83664	-0.402422	0.0364213
Gm3345	5.08476	-0.577197	0.0365582
Smc4	7.97045	-0.24909	0.036796
Mll2	9.66291	0.284615	0.0368298
Dyx1c1	5.99516	0.437504	0.0368916
Gsk3a	5.14005	-0.59236	0.0368916
Slc35f2	1.73097	2.10448	0.0369474
Neu1	6.36563	0.522528	0.0369474
Man2b2	5.22941	0.56726	0.0369533
Vav1	6.82457	-0.365816	0.0369533
Cyb5d2	3.44794	1.22946	0.037285
Nfil3	4.68549	0.659321	0.0373168
Pik3ap1	8.27017	0.309658	0.0373409
Gpr146	3.73312	0.974443	0.0379327
Polr2a	8.44005	-0.345835	0.0379327
Lamp1	6.69477	-0.368289	0.0379327
Gm17072	2.91741	-1.2125	0.0379327
5430405H02Rik	3.13039	1.11427	0.0380187
Shisa3	3.06547	-1.05173	0.0382883
Secisbp2	6.07192	-0.479996	0.0383136
Slc12a3	1.97178	2.17101	0.0384844
Wbp1	3.85546	0.933383	0.0385074
Gm15408	2.67269	-1.29253	0.0385074
A430084P05Rik	5.95044	0.561202	0.0385883
Alg2	4.65176	0.635136	0.0389413
Pigq	5.59248	0.50826	0.0389413
Acat2	5.23724	-0.572285	0.0391218
Hdac9	6.54183	-0.365537	0.0391635
Gm16077	2.91946	-1.30151	0.0394489
Gbp10	3.1235	1.29187	0.0397849
Gimap8	7.9216	-0.29893	0.0400263
Dak	5.66043	0.473531	0.0400752
Plcb2	5.88839	-0.499673	0.0401253
Tspyl3	4.20771	0.849115	0.0402362
Timeless	3.09195	-1.38223	0.0402362
Cybb	8.72639	0.317094	0.0404553
8430410A17Rik	4.23007	-0.813079	0.0406829
Ccdc104	4.94195	0.75534	0.0408747
Gm16814	3.47405	-2.15465	0.0409356
Klhl21	4.58707	-0.752713	0.0410459
Adamts14	1.6927	2.8366	0.0410938
Slc35a2	4.8824	0.700873	0.0419391
Tec	7.814	-0.282499	0.0422241
Trit1	4.90242	-0.720171	0.0423892
Ppia	9.13773	-0.260427	0.0424126
Foxn2	6.47728	0.460131	0.0427276
Ms4a1	9.54114	0.281748	0.0428514
Gna15	1.27835	-2.4759	0.0428514
Rsrc2	7.65427	-0.362747	0.0428955
Ppa2	3.64894	0.928231	0.0435742
AW146154	3.77889	0.777461	0.0436264
Igkv6-23	4.21978	-1.09726	0.0436753
Rfc2	5.34932	-0.496934	0.0440555
Strbp	8.47339	-0.326979	0.0442777
Slc35b4	5.42544	0.479941	0.0445399
Hdac7	6.21931	0.405868	0.0445399
Mll1	10.2038	0.294831	0.0446931
Extl3	5.76336	0.600895	0.0447059
Nfat5	9.06031	-0.297903	0.0447393
Nid1	4.84685	0.669164	0.0448769
Kcnh7	2.23942	1.7371	0.0451148
Capn5	3.02584	-1.16407	0.0453292
2010109K11Rik	4.8994	-0.796478	0.0455214
Tagln2	6.93976	0.36452	0.0456171
Med7	5.10462	-0.588829	0.0456511
Man2a2	5.51297	0.504702	0.0458967
4930579O11Rik	2.4012	-1.57056	0.0458967
Fan1	2.54366	1.30707	0.0459188
Ints2	6.24434	-0.40231	0.0459893
Med20	6.69127	-0.411153	0.0459893
Tanc2	6.17231	-0.457191	0.0460872
Capn1	5.89237	0.469726	0.0461583
Nfrkb	6.95132	0.33776	0.0461583
Clip1	5.62822	0.588574	0.0463098
Gm4204	7.25441	0.312879	0.0465246
Gabbr1	6.67573	0.441058	0.0466036
Rplp0	8.3212	0.25504	0.0467745
Rhebl1	2.59676	-1.37703	0.0467745
Dnase2a	4.8096	-0.588892	0.0468451
Xist	1.78622	1.81218	0.046915
2700007P21Rik	5.38412	0.607444	0.046915
Hspa5	8.62297	-0.284002	0.0472686
Itgam	3.63866	1.40923	0.0474274
Mllt3	5.85262	0.487184	0.0474274
Sorbs2	3.80036	1.48636	0.0474785
Herpud1	6.77604	0.364691	0.0475074
H2-DMb1	9.08826	-0.276242	0.0475074
Magt1	5.98194	-0.452268	0.0475074
Echdc3	3.41182	1.06532	0.0475753
Setd3	6.46069	0.447959	0.0475753
Tmem55b	6.59181	-0.354203	0.0475753
Map2k4	5.6626	-0.474301	0.0475753
Relb	5.0458	-0.640226	0.0475753
Tdrd7	3.87416	-1.01081	0.0475753
Rftn2	4.05888	-0.78226	0.0475802
Rab35	5.29511	-0.552929	0.0477498
Gm17325	1.41019	-5.8226	0.0477847
Cdc42	8.77259	-0.241819	0.0478434
Wnk1	9.89656	0.300645	0.0483855
Zfp839	2.39119	1.20606	0.048515
Gm10222	8.92137	0.270455	0.04858
Elk1	4.12616	-0.829576	0.0485992
Gm16882	1.75431	1.69308	0.0486063
Slc2a6	4.02106	0.901485	0.04861
Tnfrsf13c	9.93478	-0.273573	0.04861
Stx16	7.33803	0.312813	0.0488799
Plbd2	4.59496	-0.649443	0.0488799
Dmwd	1.65468	-2.1006	0.0493838
Cd97	8.91586	-0.312936	0.0494328
Dennd4a	9.04071	-0.273011	0.0499033
Ccdc163	4.4786	-0.737818	0.0499033

## Sheet: 2b. DP vs SP
Supplementary Dataset 2
Diferentially expressed genes (DEG) from pairwise comparisons of IgG1 MBC subsets
(a) DP vs DN comparison; (b) DP v. SP comparison; (c) SP v. DN comparison. (d) Combined list of DEGs from the above three comparisons.
Log2CPM is average of all the samples in the pairwise comparison. Log2FC: log2 fold change. FDR: false discovery rate.
b
Gene	log2CPM	log2FC	FDR
Satb1	6.88702	-2.47609	1.63164e-62
Tox	5.54076	2.81821	2.09466e-36
Lrrk2	8.34071	-1.43054	1.00899e-26
Zbtb20	11.5077	1.30779	8.05219e-20
Eif4e3	4.94314	-2.87057	2.37e-18
Mndal	8.22643	-0.910788	2.37e-18
Cd55	9.1106	-0.849969	3.00498e-16
Ifi203	8.58048	-0.810514	5.68807e-14
Nt5e	4.11789	3.68444	6.50407e-14
Bhlhe41	7.42611	1.11866	9.39151e-14
Gm15675	7.82782	-0.897894	3.3491e-13
Ryr2	7.32303	-1.22094	7.16101e-13
Sell	8.87289	-0.787225	8.03772e-13
Bmpr1a	4.88397	2.18619	8.97322e-13
St7	6.05925	-1.57489	1.26969e-11
Foxp1	9.04426	-0.718774	2.46429e-11
Brwd1	8.26368	-0.908403	2.46429e-11
Ms4a4c	5.06235	-1.66876	2.5924e-11
Cobll1	5.99939	-1.29418	3.79335e-11
Lifr	5.62061	-1.80908	5.75908e-11
Zfp318	8.68593	-0.616789	5.75843e-10
Zmynd11	5.85122	-1.2306	8.83709e-10
Pxk	7.46438	-0.920612	1.00701e-09
Gm15674	6.84223	-0.854492	1.00701e-09
Dmxl1	8.93766	-0.600524	5.8233e-09
1300014I06Rik	6.92865	-0.87353	7.57879e-09
Vav3	3.24888	-2.49139	2.21353e-08
Pik3r6	3.08828	2.85046	3.92884e-08
Rdx	4.95927	-1.43674	5.08407e-08
Sema7a	4.94098	1.35091	1.31145e-07
Itgb1	6.76362	0.799178	1.33327e-07
Cd72	6.92732	-0.959792	1.43325e-07
Stat4	3.79519	-2.0393	2.00983e-07
Tcf4	8.80507	0.538839	4.996e-07
Neurl3	5.92933	-1.15114	5.39781e-07
Snrpn	1.50094	5.80389	7.14842e-07
Arhgef3	6.95179	-0.768313	7.25975e-07
Itga4	9.84167	0.63054	1.10502e-06
Cerkl	7.04379	0.684997	1.32606e-06
Ahnak	9.63101	0.576227	1.91023e-06
Icosl	7.33821	-0.551136	2.36426e-06
Zbtb38	7.41709	0.706131	2.91195e-06
Daf2	5.51989	-1.06851	3.51137e-06
Tmem131	8.71689	0.500373	4.04802e-06
Rgs2	8.11567	-0.855353	4.04802e-06
Sykb	8.30558	-0.542849	4.20641e-06
Ccnd2	6.52519	0.931836	5.0137e-06
Tram2	5.79487	-1.00022	5.93323e-06
Rbpjl	2.53238	-2.88463	8.92415e-06
Ralgps2	9.14454	-0.485397	1.07848e-05
Fcer2a	9.16138	-0.512154	1.20005e-05
Osbpl3	3.39911	2.62045	1.58441e-05
Samsn1	6.92209	-0.836451	4.10994e-05
Pkib	6.77084	-0.804043	4.39548e-05
P2ry13	4.10718	1.76731	5.36993e-05
Ifi204	4.86999	-1.19684	7.32595e-05
Rfc1	6.40736	-0.710823	7.46659e-05
Cd84	7.35912	-0.527751	8.17922e-05
Inpp4b	6.42836	-0.855529	8.64124e-05
Sp100	8.72114	-0.433533	9.22067e-05
Arhgap5	5.45629	-0.892832	9.55833e-05
Ankrd57	4.91078	1.0449	9.79367e-05
Plxnb2	4.80887	1.16489	0.000108041
Atp8a1	7.64656	-0.49542	0.000110792
Angptl1	6.85456	-0.628991	0.00012786
Igkv3-10	5.25186	-1.07543	0.00012786
Gm17287	1.51406	3.96053	0.00012786
Mnda	4.96593	-1.10876	0.00013096
Zc3hav1l	3.17092	-2.35332	0.000164609
Pltp	4.09717	-1.41003	0.000191714
Slamf1	6.26266	-0.686337	0.000196073
Stap1	8.53548	-0.487796	0.000276193
Gm11802	1.53959	3.58506	0.000285444
Treml2	6.82704	-0.648027	0.000310218
Il10ra	5.0162	-1.3304	0.000310218
March3	2.23998	-2.55923	0.00035097
Hoxa6	1.21962	4.28183	0.00035097
Rasgef1b	3.29054	-2.20747	0.000389573
Hoxa5	2.20522	2.4354	0.000423916
Bach2	8.33703	-0.419877	0.000445531
Fam135a	2.94643	2.40638	0.000455318
Bcl6	5.66707	-1.23801	0.000478767
Wbscr17	2.98586	-2.07156	0.000478767
Emp2	1.24336	4.06674	0.000499725
Mpeg1	6.07302	1.18055	0.000550922
Gm16698	2.1226	3.79978	0.00055533
Tmem123	7.91432	-0.452137	0.000587024
Ly6e	6.74144	-1.14372	0.000608984
Klf6	8.73779	-0.454407	0.000608984
Il9r	7.31627	-0.660679	0.000616619
Cd80	5.58657	1.04225	0.000616619
Notch2	8.66327	-0.428614	0.000633079
Tcp11l1	2.62068	1.92413	0.000689657
Sspn	6.69414	0.822227	0.000689657
Spn	5.52974	0.921686	0.000689657
Ikbkb	8.71262	-0.41339	0.000689657
Foxo1	7.40092	-0.591123	0.000689657
BC064078	5.41786	0.960517	0.000689657
6530402F18Rik	3.78323	1.80132	0.000750588
Trim59	5.68528	-0.818333	0.000930022
Pitpnc1	6.43257	0.618286	0.000965637
Ldlr	3.47911	-1.90518	0.00111528
Syne1	10.445	0.563258	0.00118363
Itgb3	5.5968	-0.855121	0.00131738
Mctp2	4.70796	1.07465	0.00138167
Pag1	8.70974	-0.465056	0.00143094
Alms1	4.62965	1.32106	0.00146729
Cpsf2	6.27375	-0.619201	0.00151946
March8	1.94335	2.75301	0.00161625
5730596B20Rik	1.58022	3.55388	0.00163831
Nova1	2.6506	3.38975	0.00166226
Basp1	4.65515	1.08894	0.0018295
Stt3b	8.41778	0.433428	0.002086
Gm15327	1.49423	-3.26424	0.00218363
S1pr1	7.51196	-0.448375	0.00231061
Pde7a	8.08544	-0.390791	0.00231061
Myo1f	6.42851	0.628589	0.00232564
Anxa2	4.57593	1.00246	0.00232664
Il21r	5.83973	-0.70166	0.00232664
Stk17b	10.1051	-0.442128	0.00234465
Pgap1	7.77611	-0.405947	0.00244973
Trmu	4.03719	1.24966	0.00245174
Herc4	6.94443	-0.576765	0.00261292
Spag9	7.56862	-0.436382	0.00261292
Cysltr2	1.38156	3.20397	0.0026719
Fam149b	5.43018	-0.77167	0.0026719
Gm14296	3.1689	1.80623	0.0026719
Wnt16	3.90897	-1.20161	0.00287844
Add3	8.73274	-0.342557	0.00305316
Bcl9	5.83285	-0.835879	0.00306138
Eaf2	3.95583	-1.10895	0.00308316
Ddx43	4.53254	1.30833	0.00323584
Sdc4	6.08931	-0.805611	0.00323584
Rnf43	4.9715	1.21807	0.00323584
Rin3	6.49849	-0.577758	0.00327132
Insig2	4.87063	0.894327	0.00336894
Nap1l1	9.68095	0.406294	0.00339153
Cnrip1	1.99303	-4.02584	0.0034071
Insr	5.84048	-0.769768	0.00370074
Pik3r5	5.83356	0.641498	0.00370074
Nek6	3.94568	1.26062	0.00371869
Fubp3	6.74322	0.500962	0.00376677
Gpr174	6.30567	-0.656614	0.00388059
Dclk2	3.49251	-1.73809	0.00388561
Nrip1	5.6044	-0.864711	0.00390688
P2ry10	7.10876	-0.430632	0.00390688
D130062J21Rik	6.10675	-0.629952	0.00392571
Gxylt1	6.85829	-0.600159	0.00403583
Dtx4	3.75829	1.43471	0.00413537
Zfp608	7.29379	-0.511113	0.00418068
Klhl32	2.43293	2.49081	0.00426672
Atp6v0a1	6.4647	-0.631183	0.00429978
Ripk3	3.50661	-1.30179	0.00433748
Gm16340	5.61513	-0.707867	0.00443587
Tfdp1	5.54602	0.719878	0.00464347
Bank1	9.61615	-0.422114	0.00529169
Cacna1d	6.48306	0.631887	0.00529169
Rgl1	4.82703	-1.30529	0.00569301
Etl4	4.92134	1.29946	0.0058803
Gm16983	5.59894	0.790106	0.00644936
Vpreb3	4.27712	-1.14324	0.00646683
Irf2bp2	7.53417	0.440989	0.00657973
Fam84b	2.67465	-1.62913	0.00658424
Tesk1	5.98754	-0.689105	0.00658424
Trio	5.05172	-0.84238	0.00663964
Xylt1	5.27066	-0.820629	0.00680464
Gm16814	3.21964	-1.83803	0.00726846
Papln	1.55357	-3.28695	0.00726846
Vim	7.92839	0.413507	0.00729412
Tnik	3.52644	-1.87887	0.00744734
Trak2	6.46732	-0.510231	0.00759385
Traf3ip3	8.27356	-0.378948	0.00836216
Abi2	4.26327	1.40361	0.00851001
Igkv4-72	3.08489	-1.58539	0.00862315
Ndrg1	4.37474	-1.24886	0.00886645
Klf13	7.16977	-0.447777	0.00910255
Scd2	6.16174	0.605178	0.00939666
Gm4204	7.22	0.403163	0.0094987
Ccbp2	5.04127	1.23073	0.00960329
Ryk	2.40915	2.25036	0.0108908
Zfp446	3.72609	1.15663	0.0110437
Ptpn14	3.89751	-1.55064	0.0110641
Ubr4	8.76199	0.331239	0.0114752
Gm11737	2.20643	-1.84115	0.0132462
Trim65	5.69227	-0.638143	0.0133308
Dusp2	7.9004	-0.351362	0.013963
Gm16083	3.49652	-1.23534	0.0140991
Bicd1	2.60675	2.39574	0.0142942
Dexi	4.95145	-0.78399	0.0151594
Smpdl3a	4.12531	1.20478	0.0159087
Neat1	8.49785	-0.380091	0.0159087
Lyst	9.05256	0.367208	0.0160846
Map2k4	5.75858	-0.629567	0.0163278
Igkv3-4	5.79919	-1.64277	0.0168781
Ubqln1	7.22032	-0.369839	0.0168781
Scn4a	4.01685	-1.01379	0.0174369
Ofd1	4.69969	0.808618	0.0176767
Gimap7	7.36216	0.399671	0.0181521
Setbp1	8.01966	-0.355636	0.0183705
Sod1	7.85471	0.401431	0.018394
Cnst	5.65449	0.796817	0.0184192
Trerf1	4.4526	1.01728	0.0185497
Scn8a	4.3644	0.965264	0.0187468
Ncf2	6.60775	-0.461815	0.0192147
Pmepa1	3.89105	1.12555	0.0192147
Rhoh	6.21243	-0.626498	0.0193507
Il12a	2.11783	-3.39127	0.0193707
BC094916	5.02243	-0.816761	0.0205204
Klhl9	5.26581	0.736796	0.0210744
Med12l	4.46079	1.07303	0.0212865
2510009E07Rik	2.22196	1.97433	0.0214043
6330403K07Rik	1.21221	-5.19332	0.0221028
Map4k4	7.23903	-0.464261	0.0230534
Tle3	7.31647	0.421759	0.0231701
Lrrc42	2.7947	-1.55765	0.0236017
Pvt1	5.44745	0.824572	0.0236017
Csf2rb	3.43027	1.65932	0.0240973
Gm19980	8.88437	-0.312004	0.0245219
Samhd1	9.35221	-0.360257	0.024964
Cr2	8.91741	-0.439568	0.024964
Sorcs2	2.37203	1.87618	0.0263576
Fam55c	7.79447	0.393112	0.0270721
Zfp493	2.34251	2.04138	0.02734
1700110K17Rik	1.77127	-2.15159	0.0283628
Adam19	7.68025	0.341044	0.0283628
Mapk12	5.02546	-0.710473	0.0292715
Col1a2	1.05654	7.82295	0.029399
Creb3l2	2.28748	-2.01156	0.02949
C030046I01Rik	6.2897	-0.665317	0.0295801
Dtwd1	1.92329	2.50332	0.0295881
Il5ra	7.35604	-0.43507	0.0297128
Lats2	6.47593	-0.586465	0.0297128
Fancm	6.33041	-0.520338	0.0300298
Zc3h8	2.99616	1.47396	0.0300298
Rhoa	8.48113	-0.335527	0.0306973
Jak3	5.92308	0.644775	0.0306973
Brsk1	1.8539	4.58813	0.0309062
Zwint	5.33464	0.63703	0.0311217
Sh2d1b1	3.0951	1.86824	0.0311634
Elk3	6.66399	0.56991	0.031193
Runx1	6.7313	-0.464272	0.0315318
Gm20463	4.25091	-0.966027	0.0322906
Pax5	7.68835	-0.412998	0.0325871
Mei1	1.80262	5.82159	0.0327654
Peli1	7.40485	-0.372193	0.0327654
Ephx1	5.00516	-0.889402	0.0327654
Uprt	4.8544	0.763839	0.0333681
Hspa2	3.01759	1.3666	0.0335042
Cecr2	5.6004	0.710572	0.0335042
Fndc3b	1.85455	-2.61094	0.0335051
2810021J22Rik	4.49163	-1.01674	0.0335302
Tex9	5.99169	0.54827	0.0343406
Neil1	5.48142	0.625237	0.034676
8430419L09Rik	4.93599	0.752226	0.0351892
Gm17726	6.41372	-0.494271	0.0351939
Psme1	8.10998	0.433859	0.0351939
Sh2d2a	3.28324	-1.21271	0.0353986
Hsd17b7	4.48775	-0.931114	0.03641
Rtn4rl1	3.05967	1.54262	0.0373945
Grap2	5.40315	-0.805919	0.0376758
Tmem68	5.73136	-0.569252	0.038163
Sla	5.27631	-0.880701	0.0383321
Psme4	6.99894	-0.432086	0.0389804
Trim35	5.79834	-0.567426	0.0393538
Ahi1	3.71214	1.04646	0.039374
Marcks	5.15339	0.664943	0.0403702
Gbp7	4.3385	1.07987	0.0405357
Dlst	5.98094	-0.550752	0.0405357
Pydc3	2.54008	-1.67448	0.0412542
Gm14085	5.93834	-0.523862	0.0417047
Pex11c	5.62668	-0.587744	0.0428729
Gbp9	6.32579	-0.561691	0.0437626
Cfh	4.65557	1.08354	0.0476093
Npas2	1.00412	3.55511	0.0476093
Col7a1	1.28119	-4.21666	0.0477589
Pdcd4	8.88879	0.297323	0.0477589
Tube1	1.96959	2.27546	0.0498021

## Sheet: 2c. SP vs DN
Supplementary Dataset 2
Diferentially expressed genes (DEG) from pairwise comparisons of IgG1 MBC subsets
(a) DP vs DN comparison; (b) DP v. SP comparison; (c) SP v. DN comparison. (d) Combined list of DEGs from the above three comparisons.
Log2CPM is average of all the samples in the pairwise comparison. Log2FC: log2 fold change. FDR: false discovery rate.
c
Gene	log2CPM	log2FC	FDR
Parm1	7.82785	1.74291	2.43861e-25
Il5ra	6.83736	2.16625	2.79155e-22
Zbtb20	10.1992	1.2788	2.5818e-19
Bhlhe41	6.11587	1.79976	2.35972e-17
Kcnt2	3.1604	4.1484	5.60596e-12
Ostn	4.05557	3.17604	1.40929e-10
Rgs2	8.93853	-0.817704	1.40929e-10
Gm900	5.25805	1.61758	6.09984e-10
Cfh	3.057	4.11114	3.70348e-09
Sspn	5.57279	1.82135	1.06625e-08
Clic4	7.88174	0.905757	1.31075e-08
Itga4	9.17379	0.705126	1.48908e-08
Etl4	3.18774	4.05304	1.48908e-08
Syne1	9.73877	0.921433	3.23392e-08
Sema4f	3.96619	3.09919	3.52012e-08
Cblb	6.99333	-0.877957	4.285e-08
Gm15674	7.60507	-0.723646	7.59078e-08
Cd80	4.09239	3.32617	1.28968e-07
Dmxl2	1.6789	5.40629	7.85673e-07
Ahnak	9.03383	0.607941	1.1955e-06
Cd44	6.40505	1.04064	1.50618e-06
Gm600	2.18994	-4.21928	2.21633e-06
Lilrb4	4.22807	1.95897	2.63201e-06
Rap1gap2	3.49127	2.35647	1.81094e-05
Satb1	8.06482	-0.752336	1.92487e-05
Neurl3	6.90401	-0.901311	1.9732e-05
Gp49a	3.79844	1.98052	2.61015e-05
Ccnd2	5.47588	1.26778	4.08474e-05
Zeb2	6.54616	0.93062	4.42994e-05
Nbeal2	5.4938	1.02298	5.31146e-05
Ccbp2	3.52615	2.38192	6.483e-05
Tnfrsf8	2.05551	4.58755	7.59174e-05
Tcf4	8.26944	0.510166	0.000101542
Cd55	9.74344	-0.510887	0.000128192
Gm15675	8.48728	-0.528086	0.000165118
Birc2	7.22358	0.523953	0.00017361
Eif4e3	6.28967	-0.932409	0.00025
Emb	1.67428	3.76873	0.000337094
Impact	6.0349	0.856457	0.000373663
Cerkl	6.3257	0.750336	0.000681335
Lrrk2	9.15441	-0.510256	0.00097659
Slc31a1	6.69511	-0.630383	0.00132237
Apobec1	6.8213	-0.556887	0.00137
Gpr157	1.95318	4.02057	0.00150723
P2ry13	2.04159	3.78922	0.00156442
Mdn1	8.44838	0.391559	0.00164998
Spn	4.53146	1.12266	0.00192743
Il10ra	6.12675	-1.02749	0.00226501
Cacna1i	7.05927	-0.739579	0.00245954
Lyst	8.63529	0.462775	0.00245954
Ankrd28	6.04386	0.866275	0.00268503
Sh2d6	2.58939	2.45238	0.00310088
St6galnac3	3.64518	1.64464	0.00332309
4931429I11Rik	5.36524	-1.095	0.00357932
Foxp1	9.59192	-0.446957	0.00357932
Itgb1	5.96336	0.778711	0.00398197
Tlr7	5.42996	1.06183	0.00414973
Gcnt1	6.69177	-0.724707	0.00430379
Trmt2a	6.98185	-0.499814	0.0044938
Cyb5r2	1.10542	-5.37989	0.0044938
Abr	5.02782	1.01777	0.0044938
Med12l	3.17939	1.7647	0.00467956
Plekhg4	2.07912	6.0886	0.00477391
Gm15228	2.29654	2.42108	0.00533257
Hdac9	6.42346	-0.643385	0.0057048
Gpr15	2.26955	4.18989	0.00599784
AI504432	5.22021	-1.05181	0.00627332
Fosb	8.49507	0.456994	0.00627332
Foxo1	7.90484	-0.457523	0.00627332
Slc9a9	2.47056	2.39988	0.00627332
Exo1	1.54644	-2.82236	0.00629091
Enpp4	3.85102	-1.41003	0.00666061
Ranbp17	1.15124	4.13105	0.00788375
Fcrl1	7.41027	-0.487859	0.00788375
Arid3a	5.2769	1.10894	0.00800316
Tsc22d3	8.45783	-0.501286	0.0080359
Brwd1	8.89403	-0.471374	0.00826515
Nrp2	5.11237	1.04006	0.00882283
Sec24d	2.50366	2.11469	0.00891894
Klf3	6.68624	-0.578558	0.0092917
Cacna1d	5.75734	0.85724	0.00934539
Psap	7.49134	0.463167	0.00949731
Zfhx3	1.17217	4.59013	0.00949731
Bach2	8.73181	-0.390923	0.011079
Gda	1.15739	5.96509	0.0111762
Ighm	7.83432	-1.07508	0.0113287
Tmem154	6.47884	0.69367	0.0121751
Lmo7	5.2594	1.29485	0.0126148
Pyhin1	6.92862	-0.591729	0.0139356
Itgb3	6.35974	-0.725339	0.0144203
Myadm	6.98839	0.565653	0.0154157
Cytip	8.04228	-0.353251	0.015803
Zfp318	9.16505	-0.397087	0.015803
Brd8	7.23463	0.401724	0.0189725
Fcer2a	9.59171	-0.384494	0.0189725
Itm2c	2.94515	1.64604	0.0189725
Ms4a4c	6.05706	-0.70949	0.0204382
Tspan32	6.3167	0.564897	0.0215101
Mrpl27	3.14548	-1.47672	0.023889
Sykb	8.73799	-0.367247	0.0251201
Sla	6.00586	-0.654584	0.0251201
Rnf43	3.68718	1.4004	0.02707
Zfp518b	2.76333	2.53874	0.02707
Trim59	6.329	-0.549128	0.0280891
S100a8	2.80591	6.21474	0.0287871
Inpp4b	7.03354	-0.460621	0.0299829
Treml2	7.32716	-0.412755	0.0299829
Rab8b	7.0875	0.45966	0.032762
Gtf2i	6.10474	0.634045	0.032762
Hk2	3.27008	1.63053	0.032762
Trib2	6.62142	-0.530855	0.0349013
Clcf1	7.52544	-0.466523	0.0388238
Scamp2	5.23376	0.726645	0.0388238
Ccr4	3.03639	2.006	0.0401303
Cnot4	7.23803	-0.37068	0.0410175
Zdhhc12	2.22242	1.86762	0.0446658
Spata13	6.93416	-0.464029	0.0452013
Rnf165	2.01291	2.56836	0.0452013
Gm16532	2.2245	-4.61514	0.0452013
Cyp4f18	3.22895	-1.28419	0.0499298

## Sheet: 2d. Combined DEGs
Supplementary Dataset 2
Diferentially expressed genes (DEG) from pairwise comparisons of IgG1 MBC subsets
(a) DP vs DN comparison; (b) DP v. SP comparison; (c) SP v. DN comparison. (d) Combined list of DEGs from the above three comparisons.
Log2FC: log2 fold change. AvgCPM: Average expression level in the replicates in counts per million mapped reads (CPM) units
Gene	Log2FC.DPvsDN	Log2FC.DPvsSP	Log2FC.SPvsDN	AvgCPM.DP	AvgCPM.SP	AvgCPM.DN	Subset with highest expression level
Satb1	-3.22997	-2.47609	-0.752336	36.3414	201.954	339.516	DN
Zbtb20	2.58576	1.30779	1.2788	4188.28	1688.73	693.625	DP
Bhlhe41	2.91565	1.11866	1.79976	237.271	109.165	31.2354	DP
Parm1	2.11965	0.377813	1.74291	461.785	354.893	105.653	DP
Lrrk2	-1.94214	-1.43054	-0.510256	177.175	476.234	676.654	DN
Cd55	-1.36172	-0.849969	-0.510887	398.226	716.243	1017.77	DN
Itga4	1.33451	0.63054	0.705126	1125.53	725.52	443.749	DP
Eif4e3	-3.80576	-2.87057	-0.932409	7.44132	54.2128	103.266	DN
Gm15674	-1.57974	-0.854492	-0.723646	82.3738	148.571	244.736	DN
Foxp1	-1.16695	-0.718774	-0.446957	402.859	661.399	899.546	DN
Sspn	2.64362	0.822227	1.82135	133.174	75.2621	21.1837	DP
Gm15675	-1.42733	-0.897894	-0.528086	160.124	297.622	428.09	DN
Brwd1	-1.38069	-0.908403	-0.471374	215.617	403.77	558.37	DN
Neurl3	-2.05427	-1.15114	-0.901311	38.0829	84.3423	157.336	DN
Cfh	5.19432	1.08354	4.11114	34.2102	16.1506	0.920987	DP
Cd44	1.52496	0.485432	1.04064	161.935	115.527	55.9389	DP
Ccbp2	3.60851	1.23073	2.38192	46.1818	19.6907	3.75678	DP
Syne1	1.48389	0.563258	0.921433	1678.72	1133.93	596.781	DP
Ms4a4c	-2.37986	-1.66876	-0.70949	16.045	50.8909	83.1528	DN
Etl4	5.36141	1.29946	4.05304	43.1099	17.4797	1.03647	DP
Clic4	1.23515	0.329678	0.905757	392.533	311.883	165.769	DP
Tox	4.60018	2.81821	1.78655	81.7326	11.5461	3.33234	DP
Zmynd11	-1.6838	-1.2306	-0.451417	34.7324	81.3072	110.862	DN
Cerkl	1.43356	0.684997	0.750336	163.846	101.823	60.3115	DP
Ahnak	1.18334	0.576227	0.607941	958.1	641.233	419.504	DP
Ccnd2	2.19835	0.931836	1.26778	121.57	63.6847	26.3416	DP
Ifi203	-1.15403	-0.810514	-0.342806	280.619	491.164	620.919	DN
Nt5e	4.89855	3.68444	1.26638	31.7867	2.50738	1.02284	DP
Rgs2	-1.67383	-0.855353	-0.817704	199.134	359.749	632.244	DN
Cd72	-1.35445	-0.959792	-0.393766	83.3043	161.716	211.86	DN
Il10ra	-2.36149	-1.3304	-1.02749	18.4748	46.2793	94.3722	DN
Mndal	-1.03422	-0.910788	-0.122513	209.985	393.702	427.404	DN
P2ry13	5.53302	1.76731	3.78922	26.412	7.75045	0.539938	DP
Rnf43	2.61181	1.21807	1.4004	43.859	18.855	7.10883	DP
Itgb1	1.57724	0.799178	0.778711	138.975	79.6782	46.2967	DP
Hoxa3	6.28746	2.43609	3.82278	13.853	2.57174	0.168022	DP
Ostn	3.58389	0.406926	3.17604	40.4803	30.5591	3.34512	DP
Sykb	-0.911057	-0.542849	-0.367247	259.981	377.868	486.023	DN
Zfp318	-1.01487	-0.616789	-0.397087	328.158	502.114	659.416	DN
Emb	5.13217	1.36811	3.76873	15.6001	6.07093	0.429505	DP
Tcf4	1.04753	0.538839	0.510166	534.674	367.236	257.241	DP
Arhgef3	-1.17044	-0.768313	-0.401103	92.3793	156.902	206.617	DN
Ryr2	-1.38285	-1.22094	-0.160816	96.9526	225.546	251.414	DN
Dmxl2	6.34937	0.935828	5.40629	12.1492	6.37348	0.135856	DP
Dmxl1	-0.897992	-0.600524	-0.296668	393.428	595.258	729.033	DN
Spn	2.04329	0.921686	1.12266	60.6314	31.961	14.6279	DP
Daf2	-1.54944	-1.06851	-0.479955	29.7799	62.2835	86.7289	DN
Lifr	-2.48484	-1.80908	-0.673164	21.9512	76.8763	122.367	DN
Pxk	-1.19057	-0.920612	-0.269619	123.072	232.647	279.536	DN
Bcl6	-1.83103	-1.23801	-0.591311	30.3889	71.601	107.745	DN
Cd80	4.37415	1.04225	3.32617	64.8912	31.4203	3.1257	DP
Kcnt2	5.10593	0.957086	4.1484	33.4425	17.2027	0.964063	DP
Myadm	0.972793	0.407952	0.565653	203.987	153.421	103.376	DP
Fcer2a	-0.897962	-0.512154	-0.384494	476.383	677.937	882.749	DN
Lilrb4	2.46087	0.504543	1.95897	42.8916	30.26	7.72557	DP
St7	-1.53667	-1.57489	0.0398583	33.7307	100.288	97.3985	SP
1300014I06Rik	-1.18519	-0.87353	-0.31113	86.7602	158.46	196.066	DN
Icosl	-0.834491	-0.551136	-0.282036	132.384	193.518	234.714	DN
Hoxa5	8.97875	2.4354	6.48089	7.2897	1.35006	0	DP
Lyst	0.829009	0.367208	0.462775	603.754	467.241	337.892	DP
Fam135a	4.90034	2.40638	2.48561	12.5008	2.3491	0.405214	DP
Pyhin1	-1.15914	-0.564981	-0.591729	66.5622	98.1248	147.714	DN
Il5ra	1.73095	-0.43507	2.16625	140.415	189.627	42.0943	SP
Bach2	-0.811405	-0.419877	-0.390923	279.178	372.637	487.224	DN
Ndrg1	-2.07347	-1.24886	-0.82006	12.2949	29.1058	51.3104	DN
Foxo1	-1.05029	-0.591123	-0.457523	136.071	204.319	280.101	DN
Notch2	-0.749215	-0.428614	-0.31918	348.881	468.362	583.079	DN
Inpp4b	-1.31739	-0.855529	-0.460621	61.7503	111.504	153.05	DN
Rap1gap2	2.85282	0.500407	2.35647	27.0185	19.1206	3.69815	DP
Itgb3	-1.58148	-0.855121	-0.725339	34.6521	62.5199	103.086	DN
Treml2	-1.06247	-0.648027	-0.412755	89.2066	139.331	185.106	DN
Cblb	-1.25866	-0.379629	-0.877957	69.8937	90.6686	166.335	DN
Bmpr1a	3.31027	2.18619	1.13042	48.2744	10.61	4.82476	DP
Gcnt1	-1.11848	-0.392454	-0.724707	60.0933	78.7014	129.75	DN
Trim59	-1.36938	-0.818333	-0.549128	37.4506	65.8683	96.2088	DN
Mpeg1	1.79019	1.18055	0.610869	93.8477	41.3194	26.991	DP
Cobll1	-1.29414	-1.29418	0.0012772	37.2836	91.3104	90.9869	SP
Klf6	-0.71957	-0.454407	-0.264934	363.528	497.244	595.403	DN
Gpr157	5.06048	1.03791	4.02057	14.8571	7.20266	0.430063	DP
D130062J21Rik	-1.02517	-0.629952	-0.393329	54.4738	84.0239	110.219	DN
Ddx43	2.71718	1.30833	1.41282	32.8688	13.2578	4.93975	DP
Sema4f	3.48886	0.387862	3.09919	37.2714	28.448	3.29953	DP
Gp49a	2.67297	0.694107	1.98052	36.3552	22.4931	5.65859	DP
Rbpjl	-3.46262	-2.88463	-0.570401	1.32696	9.8517	14.6532	DN
Pik3r6	3.47417	2.85046	0.635601	14.4538	2.00949	1.27713	DP
Stat4	-2.40392	-2.0393	-0.362573	5.40733	22.1979	28.4861	DN
Rhoh	-1.074	-0.626498	-0.445893	58.7233	90.3468	122.817	DN
Pkib	-1.0051	-0.804043	-0.200273	80.1499	139.55	160.064	DN
Cpsf2	-0.988113	-0.619201	-0.367543	61.4225	94.1782	121.186	DN
Sh2d1b1	4.54164	1.86824	2.66957	13.0555	3.59503	0.550402	DP
Cacna1i	-1.32579	-0.584024	-0.739579	67.5698	100.918	168.267	DN
Cacna1d	1.48799	0.631887	0.85724	109.374	70.5349	38.7948	DP
Ranbp17	5.55328	1.40038	4.13105	10.9972	4.16037	0.226287	DP
Il9r	-0.87766	-0.660679	-0.216026	124.568	196.495	227.495	DN
Rasgef1b	-3.08093	-2.20747	-0.871364	3.43001	15.906	29.0911	DN
Ryk	6.06825	2.25036	3.78448	8.2979	1.7361	0.11517	DP
Lmo7	1.85379	0.55841	1.29485	81.3509	55.191	22.3565	DP
Pde7a	-0.655355	-0.390791	-0.263713	237.152	310.304	371.488	DN
Med12l	2.83735	1.07303	1.7647	29.6385	14.1048	4.13401	DP
Bank1	-0.736375	-0.422114	-0.313109	677.211	905.355	1121.89	DN
March3	-3.25228	-2.55923	-0.690188	1.29922	7.7332	12.5187	DN
Gm600	-5.10438	-0.86348	-4.21928	0.218491	0.406332	7.98579	DN
Scd2	1.22432	0.605178	0.619368	86.9265	56.9659	36.9956	DP
AI504432	-1.56809	-0.511053	-1.05181	17.1261	24.2728	50.3673	DN
Pgap1	-0.708423	-0.405947	-0.301438	190.288	251.44	309.063	DN
Zeb2	1.25864	0.328924	0.93062	155.985	123.987	64.8606	DP
BC064078	1.61881	0.960517	0.658805	56.553	29.0862	18.3243	DP
Birc2	0.731137	0.208061	0.523953	206.717	178.538	123.787	DP
Osbpl3	3.61659	2.62045	0.993996	17.6811	2.88338	1.43542	DP
Snrpn	8.43325	5.80389	2.62284	4.99319	0.0834698	0	DP
BC094916	-1.3571	-0.816761	-0.539442	23.588	41.4343	60.1717	DN
Tmem131	0.630062	0.500373	0.130592	497.548	350.894	319.662	DP
5730596B20Rik	8.44221	3.55388	4.85386	5.03578	0.430529	0	DP
Trio	-1.35572	-0.84238	-0.51143	23.8601	42.5879	60.6135	DN
Atp8a1	-0.688618	-0.49542	-0.192381	167.738	235.979	268.929	DN
Pitpnc1	1.0747	0.618286	0.45799	105.319	68.4344	49.6552	DP
Mapk12	-1.31467	-0.710473	-0.602684	24.7952	40.4117	61.2951	DN
Cpm	-1.39439	-0.996958	-0.397608	21.2715	42.4285	55.581	DN
Tesk1	-1.03056	-0.689105	-0.340067	48.8953	78.5801	99.3028	DN
S1pr1	-0.675596	-0.448375	-0.226302	155.733	211.991	247.279	DN
Sell	-0.759482	-0.787225	0.028302	347.352	597.881	584.625	SP
Fam55c	0.832443	0.393112	0.441302	254.204	193.219	141.874	DP
Sh2d6	3.19886	0.752871	2.45238	17.2605	10.2337	1.84078	DP
Anxa2	2.00577	1.00246	1.00671	31.7192	15.8122	7.83028	DP
Tnfrsf8	4.57074	-0.0254937	4.58755	8.01723	8.18818	0.324237	SP
Ly6e	-1.63071	-1.14372	-0.486393	67.1474	148.105	206.899	DN
Ralgps2	-0.633807	-0.485397	-0.147343	476.093	665.008	734.58	DN
Msh5	1.09903	0.503066	0.596511	94.2095	66.3973	43.7523	DP
Fut8	1.62572	0.852773	0.777328	30.7167	17.0081	9.8774	DP
Mnda	-1.31755	-1.10876	-0.207275	19.8336	42.7319	49.2561	DN
Stt3b	0.672452	0.433428	0.240129	396.414	293.021	247.337	DP
Mdn1	0.60577	0.215198	0.391559	467.242	401.678	305.26	DP
Stap1	-0.636872	-0.487796	-0.148856	311.728	436.233	482.001	DN
Gm19980	-0.598782	-0.312004	-0.285996	425.629	527.142	640.977	DN
Slc28a2	-0.777492	-0.446689	-0.330517	86.7278	118.032	147.851	DN
Tsc22d3	-0.77969	-0.277766	-0.501286	243.758	294.678	416.105	DN
Trerf1	2.48747	1.01728	1.47367	29.1998	14.4001	5.15153	DP
Cfhr2	5.80482	0.655743	5.13421	5.35202	3.38785	0.0831131	DP
Abr	1.54132	0.523057	1.01777	63.4927	44.0307	21.709	DP
Herc4	-0.699175	-0.576765	-0.121563	99.6687	148.356	160.868	DN
Igkv3-10	-1.31942	-1.07543	-0.243519	24.6409	51.7631	61.1046	DN
Nrip1	-1.24989	-0.864711	-0.382982	34.6971	62.9428	81.9875	DN
Apobec1	-0.901562	-0.343661	-0.556887	73.1124	92.484	135.699	DN
Myo1f	1.3466	0.628589	0.721101	105.194	67.9811	41.1348	DP
Neat1	-0.692623	-0.380091	-0.311446	317.144	411.719	509.568	DN
Sdc4	-1.0544	-0.805611	-0.246478	49.8649	86.944	102.991	DN
Loxhd1	-1.5437	-0.778937	-0.764562	20.5438	35.2161	59.5905	DN
Grk5	2.49332	1.03239	1.46402	18.1818	8.90996	3.20909	DP
Hoxa6	8.04282	4.28183	3.69911	3.79617	0.184478	0	DP
Lrrc8c	1.00928	0.628152	0.382858	95.9997	61.9163	47.3711	DP
Pvt1	1.8	0.824572	0.980636	55.9378	31.5408	15.9487	DP
Zbtb38	0.715052	0.706131	0.0100337	213.528	130.781	129.319	DP
Fcgr2b	-0.854824	-0.267819	-0.585763	52.1864	62.6676	93.8309	DN
Gns	0.712426	0.401337	0.310588	157.6	119.164	95.6451	DP
Sorl1	-0.655603	-0.354195	-0.300248	563.459	718.673	882.517	DN
Kcnh5	-8.13547	-7.0406	-0.900324	0	2.16192	4.03534	DN
Rassf4	1.25832	0.597471	0.662858	63.3662	41.7619	26.3459	DP
Scn4a	-1.94929	-1.01379	-0.935173	10.6664	21.5615	41.0724	DN
Gpr137b	1.22434	0.418241	0.807504	51.9528	38.8371	22.0882	DP
Gm900	1.37337	-0.244326	1.61758	49.4064	58.4181	18.9722	SP
P2ry10	-0.6448	-0.430632	-0.213455	118.529	159.409	184.307	DN
Cytip	-0.583534	-0.229223	-0.353251	200.266	234.33	298.554	DN
Rfc1	-0.976121	-0.710823	-0.265165	64.7989	105.936	126.869	DN
Sla	-1.53696	-0.880701	-0.654584	27.3334	50.304	79.065	DN
Scml4	0.829035	0.332619	0.49728	127.597	101.167	71.3692	DP
Nbeal2	1.05022	0.027504	1.02298	62.3466	61.1173	29.9546	DP
AI848100	0.612269	0.273839	0.339222	339.317	280.041	220.652	DP
Gm16332	5.164	0.754049	4.39557	5.40132	3.19438	0.13912	DP
Camsap1	1.14139	0.567433	0.573918	76.7186	51.5776	34.5714	DP
Ankrd28	1.0267	0.161153	0.866275	96.5556	86.3059	47.1209	DP
Tmem154	0.973392	0.280166	0.69367	135.643	111.587	68.7103	DP
Xylt1	-1.11461	-0.820629	-0.292779	28.0414	49.3688	60.3212	DN
Eaf2	-1.68046	-1.10895	-0.571627	9.77278	21.0828	31.2199	DN
Cr2	-0.767816	-0.439568	-0.326951	414.279	560.631	701.387	DN
Ighg	1.43765	0.719248	0.720517	33.8204	20.4592	12.4004	DP
Samsn1	-0.748071	-0.836451	0.0894779	87.7362	156.397	146.555	SP
Jak2	-0.668969	-0.31363	-0.354869	103.804	128.858	164.101	DN
Gm16340	-1.01797	-0.707867	-0.308824	37.4245	60.9952	75.3235	DN
Impact	0.997754	0.142703	0.856457	94.412	85.4608	47.0403	DP
Klf3	-0.973161	-0.393027	-0.578558	63.6333	83.4509	124.355	DN
Art4	-3.12245	-2.07801	-1.05451	1.27891	5.49355	11.3072	DN
Gm15228	2.75045	0.33375	2.42108	10.4567	8.29435	1.52388	DP
Abca3	0.671378	0.371588	0.300278	156.176	120.37	97.4959	DP
Gm608	-0.597786	-0.295184	-0.301423	407.077	498.32	612.549	DN
Plxnb2	1.3778	1.16489	0.214984	38.6999	17.2492	14.8087	DP
Klf13	-0.659788	-0.447777	-0.210797	122.867	167.109	192.936	DN
Ripk3	-1.70869	-1.30179	-0.403985	6.49443	15.9719	21.1218	DN
Dcaf12	-1.32817	-0.637651	-0.690087	21.4587	33.3613	53.728	DN
Afap1	-2.89388	-1.66991	-1.22455	2.51151	8.06282	18.9418	DN
Rgs13	-3.35644	-1.8253	-1.50586	1.19762	4.2259	12.0934	DN
Angptl1	-0.74194	-0.628991	-0.111779	91.5615	141.385	152.333	DN
Stk38	0.593184	0.254918	0.339691	256.994	214.876	169.329	DP
Trim35	-0.847967	-0.567426	-0.279856	45.0991	66.6537	80.7382	DN
Ptpn14	-2.12098	-1.55064	-0.568022	7.53795	22.0672	32.6793	DN
Atp6v0a1	-0.803202	-0.631183	-0.171571	69.7896	107.945	121.135	DN
Ank3	5.07666	1.4776	3.62506	10.1811	3.65506	0.279584	DP
Enpp4	-2.48041	-1.06967	-1.41003	3.69065	7.76712	20.6376	DN
Gtf2i	0.834158	0.201485	0.634045	97.6104	84.7335	54.3947	DP
Evi2a	1.05056	0.369657	0.681712	99.3839	76.7807	47.7565	DP
Arhgef18	-0.586225	-0.273084	-0.312271	207.716	250.494	310.007	DN
Spag9	-0.692671	-0.436382	-0.254856	162.763	219.698	261.587	DN
Rnf165	3.20859	0.645635	2.56836	10.877	6.97712	1.15093	DP
Samhd1	-0.52305	-0.360257	-0.161464	577.755	739.885	825.627	DN
Slamf6	-0.59105	-0.32593	-0.264807	217.765	272.533	326.375	DN
Ets1	-0.517378	-0.187418	-0.328641	609.751	692.676	867.859	DN
Tram2	-0.990449	-1.00022	0.0099679	37.1984	74.3752	73.541	SP
Peli1	-0.60928	-0.372193	-0.235931	148.976	192.403	225.872	DN
Irf2bp2	0.709057	0.440989	0.270218	215.175	158.194	130.869	DP
Stk17b	-0.591624	-0.442128	-0.148511	942.979	1278.39	1413.14	DN
Pdcd4	0.566588	0.297323	0.270069	527.616	428.336	354.109	DP
Rab37	1.89481	0.710737	1.18595	20.7511	12.6921	5.54949	DP
Igkv3-4	-1.52075	-1.64277	0.121141	27.1018	84.6034	77.4079	SP
Fnbp1	0.494268	0.265278	0.22993	725.165	601.901	511.83	DP
Hipk1	-0.511529	-0.225568	-0.284815	386.324	450.603	547.579	DN
Pml	0.460993	0.240555	0.220961	422.07	356.512	304.914	DP
Fosb	0.630446	0.174827	0.456994	478.349	422.782	307.171	DP
Sema7a	1.91434	1.35091	0.565371	44.0591	17.2786	11.6079	DP
Vwa5a	1.68235	0.959807	0.72612	26.5635	13.6294	8.21007	DP
Sp100	-0.523493	-0.433533	-0.0889042	362.401	488.443	518.072	DN
Gdap10	0.844791	0.439707	0.406295	124.778	91.9266	69.1185	DP
Il12a	-3.70239	-3.39127	-0.324633	0.702575	7.63974	9.50599	DN
Gga2	-0.612483	-0.326148	-0.285205	260.378	325.661	395.885	DN
Mctp2	1.48025	1.07465	0.402662	35.3858	16.751	12.6213	DP
Ass1	1.43488	0.585351	0.851387	34.9335	23.1799	12.818	DP
Cd2	-0.844998	-0.435879	-0.409022	68.1305	91.9873	121.801	DN
Card6	-0.667919	-0.3174	-0.34937	102.878	127.757	162.397	DN
Cd84	-0.592251	-0.527751	-0.063537	135.64	195.088	203.304	DN
Fgl2	4.71244	0.854236	3.84486	6.0747	3.33303	0.219078	DP
Itga6	1.26603	0.619096	0.647671	50.8811	33.0873	21.0455	DP
N4bp2	-0.644798	-0.454754	-0.18799	102.631	140.384	159.64	DN
Gm17035	-2.32241	-1.49781	-0.819748	2.66882	7.541	13.2959	DN
Pydc3	-2.41102	-1.67448	-0.735426	2.69309	8.62279	14.3174	DN
Ephx1	-1.1744	-0.889402	-0.283543	22.5929	41.7457	50.6942	DN
Pltp	-1.59139	-1.41003	-0.18019	9.30877	24.7498	28.0033	DN
Mid2	4.40265	1.7919	2.60692	6.48919	1.85671	0.288237	DP
Cxcr4	-0.666771	-0.299379	-0.36632	321.073	394.229	506.775	DN
Arid3a	1.11402	0.00265972	1.10894	53.8104	53.6432	24.7245	DP
Ets2	-1.48876	-1.05343	-0.431859	11.2756	23.3493	31.4916	DN
Amigo2	1.18319	0.650492	0.535406	45.0143	28.6324	19.6661	DP
Snrnp25	-1.33062	-0.764425	-0.565506	15.1513	25.6908	37.9236	DN
Tnik	-2.47519	-1.87887	-0.596029	4.88335	17.9979	27.0937	DN
Fcrl1	-0.551531	-0.0625264	-0.487859	137.591	143.174	200.44	DN
Bmp2k	0.489416	0.181179	0.308981	784.63	690.636	555.745	DP
Mast4	-0.479582	-0.313861	-0.164912	249.353	309.356	345.612	DN
Agtpbp1	-0.591547	-0.336963	-0.25428	106.863	134.833	160.165	DN
Cnr2	-0.722639	-0.466877	-0.254788	115.992	160.023	190.378	DN
Insr	-0.982592	-0.769768	-0.211649	42.5974	72.5037	83.7731	DN
Fbxw7	0.566745	0.253027	0.314696	289.483	242.478	194.338	DP
Klf7	-0.774696	-0.414799	-0.358619	57.2628	76.2433	97.4551	DN
Pik3r5	1.01343	0.641498	0.373741	69.8063	44.6936	34.3535	DP
Emp2	4.49559	4.06674	0.452405	3.93711	0.22977	0.158011	DP
Vopp1	1.23494	0.573274	0.661868	71.5607	48.0605	30.2237	DP
Siglecg	-0.45569	-0.362506	-0.092442	225.386	289.06	307.431	DN
B4galt6	3.76291	0.52024	3.24467	5.99369	4.18813	0.423316	DP
Cxcr5	-0.613855	-0.357309	-0.255549	116.418	148.827	177.259	DN
Hk2	2.08453	0.4522	1.63053	20.0996	14.6271	4.71253	DP
Oasl1	-2.47129	-1.35893	-1.10335	2.79431	7.12581	15.3678	DN
5730446D14Rik	5.12692	2.15465	2.96095	4.32256	0.977441	0.112015	DP
Mical3	1.34041	0.639331	0.702198	34.956	22.3967	13.7251	DP
BC017612	2.81736	0.629727	2.18292	13.3943	8.63132	1.88187	DP
Ehd3	1.14226	0.464104	0.67958	43.3814	31.3902	19.5243	DP
Dmpk	-3.12313	-1.5921	-1.5301	0.917206	2.79946	8.03547	DN
Gbp9	-0.678423	-0.561691	-0.116194	65.2477	96.0572	103.847	DN
Cd300lf	2.41913	0.915775	1.50413	23.9404	12.6743	4.44809	DP
Gm16532	-9.1496	-4.34896	-4.61514	0	0.322062	8.17888	DN
Nek6	1.79627	1.26062	0.534439	21.5631	8.96953	6.16181	DP
Bag3	2.62349	1.13402	1.4916	12.8289	5.80962	2.04752	DP
Mir568	2.97956	1.27544	1.7051	6.81654	2.78753	0.841899	DP
Trib2	-0.73477	-0.201858	-0.530855	70.8997	81.3225	117.278	DN
Kif1b	0.839941	0.276043	0.565175	71.4418	58.7719	39.6623	DP
Mycbp2	0.513122	0.313907	0.200119	1301.5	1044.86	906.86	DP
Dclk2	-1.99216	-1.73809	-0.251738	5.16848	17.1758	20.3971	DN
Ntng2	1.63861	1.06274	0.576096	19.8489	9.48538	6.31779	DP
Sec24d	2.28563	0.173786	2.11469	10.3022	9.07254	2.0799	DP
Phtf2	0.44882	0.271698	0.178829	336.47	278.191	245.101	DP
Senp1	-0.648846	-0.326347	-0.32229	72.8425	91.166	113.688	DN
Gm14085	-0.751937	-0.523862	-0.227748	50.6132	72.6504	84.7285	DN
Ankrd57	1.15202	1.0449	0.109585	40.528	19.5741	18.0948	DP
Blvrb	-1.4928	-0.938741	-0.552379	6.5633	12.56	18.3535	DN
Rnasel	1.38826	0.492458	0.900746	27.2711	19.3918	10.3296	DP
Kif21b	-0.527678	-0.249755	-0.277004	221.863	263.109	318.046	DN
Ptch1	0.862439	0.662134	0.201502	65.7448	41.4571	35.9554	DP
Pde3b	1.25559	0.646445	0.611734	52.2848	33.365	21.7513	DP
Dtx1	-1.0086	-0.523136	-0.483795	21.781	31.1786	43.5849	DN
Eif2c2	-0.509814	-0.174574	-0.333716	221.985	250.088	314.234	DN
Ifi204	-1.1738	-1.19684	0.0243603	17.8217	40.7436	39.9737	SP
Tpst1	-1.39683	-0.427379	-0.966904	15.2772	20.5068	40.0588	DN
Ikbkb	-0.463102	-0.41339	-0.04869	363.055	482.659	497.807	DN
Add3	-0.465069	-0.342557	-0.121385	378.694	479.037	519.681	DN
Abi2	2.06681	1.40361	0.662171	27.619	10.459	6.55089	DP
Zwint	0.969377	0.63703	0.335571	49.2313	31.6281	24.9773	DP
Lats2	-0.810757	-0.586465	-0.223559	71.6452	107.448	125.076	DN
Cbfa2t3	0.875458	0.465171	0.409701	111.698	80.7398	60.4962	DP
Slc30a4	-1.4087	-0.939874	-0.465967	11.2783	21.5123	29.7199	DN
Slc7a1	0.653905	0.312586	0.342596	153.351	123.171	96.8146	DP
Gm17287	3.51694	3.96053	-0.426914	4.79087	0.305499	0.405663	DP
D3Ertd751e	1.05961	0.69062	0.37134	35.8709	22.151	17.0952	DP
Lyn	-0.430426	-0.227185	-0.202422	300.432	350.989	402.61	DN
1700034F02Rik	2.67713	1.03285	1.64583	9.80319	4.80073	1.51219	DP
Itpr1	0.449325	0.226467	0.223425	599.004	510.901	436.211	DP
Nfatc1	-0.493014	-0.275206	-0.216709	240.185	290.121	336.225	DN
Gm17291	-0.798687	-0.446408	-0.352077	76.4685	103.966	132.235	DN
Ddit4	1.27454	0.655496	0.619575	96.2543	60.8951	39.5062	DP
Hmgn1	-0.54941	-0.318921	-0.230186	191.932	238.779	279.102	DN
Pax5	-0.548214	-0.412998	-0.133771	178.557	237.002	259.541	DN
Prkd2	-0.558583	-0.370907	-0.186008	137.405	177.059	201.052	DN
Basp1	1.21823	1.08894	0.127357	34.1725	16.0355	14.6115	DP
Ttc39b	0.497516	0.207477	0.291289	257.039	222.067	180.994	DP
Gm16083	-1.40671	-1.23534	-0.169392	6.64134	15.6049	17.5475	DN
Slfn2	-0.826059	-0.472305	-0.351885	41.3503	57.1782	72.8795	DN
Rtn4rl1	3.24002	1.54262	1.69893	12.1215	4.16405	1.26737	DP
1500012F01Rik	-0.622485	-0.253286	-0.367452	119.664	142.131	183.077	DN
Kras	-0.659685	-0.378463	-0.279312	124.841	161.982	196.273	DN
Chd9	0.466941	0.230902	0.237028	459.793	391.176	330.812	DP
Zfp608	-0.621155	-0.511113	-0.10861	130.534	185.544	199.609	DN
Rin3	-0.78288	-0.577758	-0.204255	73.0834	108.811	125.038	DN
Gm11802	3.92482	3.58506	0.313559	4.84102	0.388167	0.311426	DP
P2ry12	3.48979	1.26089	2.21852	6.36615	2.66523	0.558957	DP
Tnfrsf13b	0.497038	0.26246	0.235684	245.984	204.574	173.226	DP
Spata13	-0.612881	-0.148434	-0.464029	93.9111	103.874	142.939	DN
Psap	0.61166	0.149204	0.463167	234.891	211.224	152.74	DP
Slamf1	-0.737308	-0.686337	-0.0502244	59.2673	95.1418	98.2588	DN
Gm8369	-0.923155	-0.346271	-0.575446	40.4513	51.2323	76.2767	DN
Bbip1	0.480139	0.203324	0.277371	330.114	286.029	235.228	DP
Hdc	4.13359	2.33077	1.80076	4.52586	0.900284	0.245735	DP
Vav3	-2.40273	-2.49139	0.0937334	2.82395	15.9776	14.9437	SP
Iqgap1	-0.414422	-0.197193	-0.216063	460.028	526.297	609.636	DN
H60b	-0.656743	-0.496832	-0.158786	64.3949	90.7803	101.012	DN
Morn1	1.67216	0.865306	0.811294	22.7738	12.4963	7.0988	DP
Klf2	-0.540624	-0.193435	-0.34659	337.239	384.765	487.685	DN
Cyfip1	0.743958	0.0783911	0.667339	74.5914	70.423	44.2677	DP
Snx10	0.931577	0.713536	0.216583	46.1889	28.1818	24.0919	DP
Vpreb3	-1.36434	-1.14324	-0.222053	12.1038	26.6472	30.9147	DN
Gpr82	3.69088	1.43308	2.24805	5.15267	1.91427	0.390255	DP
Klhl9	1.10079	0.736796	0.363737	48.1477	28.8822	22.3428	DP
Adrb2	-0.648248	-0.452365	-0.193809	89.0982	121.504	138.723	DN
Nr4a1	0.680696	0.402572	0.279142	116.128	87.7558	72.1098	DP
Setbp1	-0.421575	-0.355636	-0.0649124	229.67	293.321	305.863	DN
Dlg5	-4.20378	-2.33382	-1.86596	0.242568	1.28944	4.7701	DN
Ncf2	-0.577976	-0.461815	-0.114774	82.6554	113.603	122.697	DN
Tmem123	-0.442323	-0.452137	0.0107375	205.51	280.673	277.687	SP
Slc31a1	-0.692822	-0.0622096	-0.630383	78.9607	82.2104	126.827	DN
Fmnl3	0.657974	0.258664	0.401229	146.572	122.238	92.2929	DP
Nck2	-2.54073	-1.50072	-1.04503	1.97337	5.65079	11.6355	DN
Dtx4	1.64548	1.43471	0.207644	19.4841	7.1883	6.18788	DP
Slc25a19	0.646648	0.225863	0.420518	136.76	116.757	86.8523	DP
Runx2	2.11183	0.888831	1.22246	29.4453	15.8663	6.76826	DP
Ighm	-1.19413	-0.118446	-1.07508	137.283	148.542	312.516	DN
Znrf3	1.33275	1.10615	0.228017	21.1916	9.84847	8.37134	DP
D17H6S56E-5	-0.489191	-0.274565	-0.213806	154.191	185.939	215.119	DN
Runx1	-0.522026	-0.464272	-0.0568771	89.9678	123.835	128.477	DN
Rnf144a	-1.09535	-0.804034	-0.289177	19.6317	34.124	41.671	DN
Gm16214	-0.908705	-0.397598	-0.509645	22.2555	29.2032	41.5535	DN
Fcrl5	2.6651	0.931933	1.7311	10.0441	5.23068	1.56391	DP
Scn8a	2.04461	0.965264	1.07818	27.0867	13.8566	6.53646	DP
Ptprj	-0.950207	-0.482444	-0.466286	25.0381	34.9092	48.1618	DN
Gbp7	1.26372	1.07987	0.180971	27.275	12.8639	11.3142	DP
Pdzd2	-1.4485	-0.516901	-0.927655	13.1594	18.7243	35.611	DN
Zmiz1	0.594675	0.357546	0.239174	293.529	228.407	193.206	DP
Aff4	-0.427221	-0.218085	-0.208047	456.305	529.583	610.103	DN
Igkj4	-0.743438	-0.485405	-0.257735	56.3143	78.6306	93.7828	DN
Blnk	-0.374667	-0.248884	-0.12493	332.546	394.21	428.647	DN
Lta	0.990771	0.50266	0.489251	58.0837	40.9354	29.0539	DP
Socs5	-0.998872	-0.828557	-0.169497	15.8697	28.1682	31.538	DN
Zbtb10	-1.08416	-0.653082	-0.429751	31.5331	49.6196	66.5908	DN
Vim	0.531201	0.413507	0.119242	280.614	210.308	193.143	DP
Pawr	2.5862	1.22272	1.36298	7.95458	3.39701	1.30606	DP
Il4ra	-0.755627	-0.514218	-0.240941	84.6893	120.827	142.349	DN
Map4k4	-0.507647	-0.464261	-0.042986	127.997	176.334	180.978	DN
4930506M07Rik	3.65021	1.41982	2.22892	4.25567	1.58408	0.325924	DP
Adam19	0.529347	0.341044	0.18913	231.213	182.1	159.227	DP
Sorcs2	2.71127	1.87618	0.844973	7.718	2.10781	1.16369	DP
S100a6	2.21338	0.467978	1.74658	20.9653	15.1319	4.48388	DP
Igkj3	-0.789418	-0.465056	-0.324034	41.3209	56.8669	71.0325	DN
Mknk2	-0.4801	-0.255402	-0.223447	108.446	129.239	150.414	DN
Rhoa	-0.449278	-0.335527	-0.113088	318.8	401.541	432.889	DN
Gm17275	-0.431305	-0.123474	-0.306401	629.284	683.722	843.693	DN
Igkj2	-0.74365	-0.509933	-0.233519	51.6143	73.2824	85.9571	DN
Fam134b	-0.493872	-0.283696	-0.208669	102.151	124.062	143.071	DN
Gimap7	0.575149	0.399671	0.176933	188.681	142.775	125.892	DP
Gm16983	0.895809	0.790106	0.108717	61.5966	35.6196	32.916	DP
Sh2d2a	-1.77779	-1.21271	-0.564012	5.78025	13.3693	19.7456	DN
Cnksr3	-3.58005	-2.24363	-1.31208	0.430976	2.06573	5.17733	DN
Fam149b	-0.756316	-0.77167	0.0167527	32.0181	54.4713	53.7482	SP
Zfp238	-1.01199	-0.737736	-0.272138	32.9481	54.8532	66.2028	DN
Ikbke	0.946613	0.486683	0.461384	51.341	36.5307	26.4638	DP
Ahi1	1.56727	1.04646	0.524387	17.463	8.44227	5.83221	DP
Gm15342	-1.20349	-0.591053	-0.611756	11.3155	17.0293	25.9593	DN
Marcks	0.889587	0.664943	0.225187	43.7289	27.5258	23.4601	DP
Ankrd33b	1.28443	0.828764	0.45929	23.1768	13.0513	9.45991	DP
Ssbp3	1.1184	0.726061	0.393331	42.8271	25.8451	19.6239	DP
Map2k6	1.17935	0.824281	0.358394	32.0439	18.0727	14.0504	DP
Golim4	1.37712	0.534559	0.843986	26.9983	18.6444	10.3375	DP
Acsl3	-1.21493	-0.602185	-0.613568	10.4073	15.8227	24.1372	DN
Gm15886	-0.773919	-0.228874	-0.543301	50.0982	58.5644	85.2514	DN
Fosl2	3.69356	1.26335	2.41869	6.62198	2.7287	0.499794	DP
Fam116a	-0.496347	-0.127297	-0.368276	134.886	147.197	189.299	DN
Myc	0.567532	0.0901091	0.478179	140.036	131.299	94.0173	DP
Slc25a45	1.1091	0.330408	0.778057	41.5578	33.0144	19.1584	DP
Prrc2b	0.40406	0.159005	0.245738	252.001	225.194	189.31	DP
Wbscr17	-1.77728	-2.07156	0.294732	2.96586	12.5569	10.2114	SP
Fam108b	-0.582385	-0.317667	-0.263143	68.6187	85.278	102.104	DN
5730409E04Rik	3.41546	2.10444	1.32775	4.94611	1.1485	0.443444	DP
Top2b	-0.418725	-0.154731	-0.262793	282.557	313.742	375.451	DN
H2afy3	1.41835	0.923207	0.497841	15.2758	8.05525	5.67314	DP
Zbtb32	1.88986	1.28138	0.610763	23.8948	9.77179	6.38494	DP
Snx9	-0.618359	-0.254539	-0.362796	62.8924	74.7967	95.997	DN
Alms1	1.17578	1.32106	-0.144158	35.2674	14.06	15.5033	DP
Ighg2c	1.24165	0.558573	0.682279	16.954	11.428	7.12148	DP
Fam100b	-0.863647	-0.237909	-0.62549	30.6209	36.0708	55.54	DN
Pmepa1	1.65558	1.12555	0.537088	20.1039	9.22519	6.34046	DP
Cd79b	-0.370368	-0.267865	-0.101561	497.535	597.624	639.575	DN
Igkv6-32	-1.73317	-0.715748	-1.02039	14.7054	24.1021	48.5827	DN
Sod1	0.430595	0.401431	0.0311349	265.712	200.706	195.987	DP
Cdc14b	0.957766	0.85596	0.10261	33.4113	18.4652	17.1077	DP
Fmn1	2.81776	1.4874	1.34425	7.818	2.79964	1.08257	DP
Kif2a	-0.656208	-0.414957	-0.240101	62.8324	83.5754	98.467	DN
Crmp1	2.87248	-0.244649	3.11867	6.5686	7.76148	0.876431	SP
Smpdl3a	1.15596	1.20478	-0.0489839	24.1481	10.387	10.7472	DP
Gm16774	-0.960509	-0.850972	-0.109409	19.9879	35.9347	38.6261	DN
Cnst	0.676923	0.796817	-0.121118	64.1884	36.8725	39.9248	DP
Gm17270	-0.952515	-0.579629	-0.371988	21.2895	31.7182	40.9302	DN
Arpc5l	-0.442889	-0.0851683	-0.356684	111.72	118.282	151.035	DN
Tpm4	-0.408436	-0.136257	-0.27089	189.318	207.409	249.73	DN
Gm4787	1.86831	0.472512	1.4021	9.64343	6.94514	2.61087	DP
Gxylt1	-0.580597	-0.600159	0.0203829	92.9219	140.686	138.217	SP
Usp53	-0.804835	-0.391927	-0.412648	25.2803	33.1234	43.9916	DN
Polm	-1.11578	-0.619637	-0.4934	16.4497	25.1526	35.3802	DN
Ngp	5.01133	1.18412	3.83409	10.4945	4.5729	0.304324	DP
Pkd1l3	1.08595	0.57607	0.510978	22.3709	14.9646	10.4679	DP
Faah	1.20226	0.590047	0.614551	22.2886	14.7678	9.63187	DP
Ints4	0.443745	0.195157	0.24961	144.204	125.838	105.442	DP
Igkv3-3	-1.51727	-1.38127	-0.136176	4.66402	12.1186	13.3109	DN
Cbx5	0.448917	0.391965	0.057681	164.301	124.918	119.663	DP
Wdfy1	0.910715	0.474483	0.436594	85.0099	60.9936	44.9132	DP
Fscn1	1.92121	1.03158	0.890198	10.9202	5.36086	2.85757	DP
Gm14295	1.59145	0.918418	0.67059	15.0769	7.95172	4.98096	DP
Havcr1	0.837476	0.21399	0.622452	111.617	96.1115	62.0927	DP
Ifngr1	0.747821	0.275611	0.473084	74.347	61.3458	44.046	DP
Igkj5	-0.589577	-0.371547	-0.217547	76.9721	99.291	115.171	DN
Csnk1g3	-0.409143	-0.257138	-0.151117	169.021	201.674	223.203	DN
Trim65	-0.686657	-0.638143	-0.0465065	40.6684	63.1298	65.0674	DN
Fndc3b	-3.07094	-2.61094	-0.457498	0.950552	5.87186	8.04975	DN
Wee1	1.98486	0.367467	1.62317	11.1808	8.68428	2.78782	DP
Atf4	-0.416659	-0.130028	-0.286084	211.95	231.444	281.312	DN
Mcoln2	-1.06191	-0.473494	-0.586695	14.5602	20.1762	30.1822	DN
Syvn1	-0.375335	-0.176212	-0.198447	222.78	250.995	287.259	DN
Mapk11	-0.784361	-0.471996	-0.311561	41.5081	57.3588	71.0338	DN
Celsr1	2.11079	0.873363	1.24081	7.34943	4.02794	1.68811	DP
Abcc4	0.851988	0.574276	0.278322	40.1635	26.8934	22.1045	DP
Cep57	0.487763	0.156085	0.331738	119.857	107.425	84.9646	DP
Dusp2	-0.399024	-0.351362	-0.0460043	211.753	269.65	277.751	DN
Dnaja4	2.1946	0.37617	1.82569	9.21685	7.09939	1.98082	DP
Arhgap17	-0.451458	-0.15946	-0.290736	178.867	199.151	243.048	DN
S100a10	0.59091	0.248267	0.343589	93.9863	79.0075	62.0941	DP
Itm2c	1.64001	-0.00517221	1.64604	11.7	11.7753	3.737	SP
Cep290	1.68508	0.585214	1.1001	10.5479	7.0052	3.24997	DP
Fbxo33	-0.926775	-0.525261	-0.401817	31.032	44.6334	58.7293	DN
Ubqln1	-0.443631	-0.369839	-0.0720987	131.176	169.135	177.401	DN
Hist1h1e	-0.777032	-0.570369	-0.206377	44.2041	65.5619	75.4293	DN
Lrp2	-8.16513	-5.3388	-2.63577	0	0.649277	4.10866	DN
Gmfg	-0.51945	-0.420175	-0.0989266	82.5353	110.258	117.748	DN
Tfdp1	0.819442	0.719878	0.100575	58.3288	35.3567	32.8549	DP
BC024582	-0.994624	-0.46755	-0.525576	17.8272	24.6284	35.3129	DN
Spire1	2.93901	1.68867	1.23702	7.03267	2.1514	0.90331	DP
Myo1e	-0.421538	-0.215532	-0.204769	252.833	292.797	336.666	DN
D8Ertd82e	-0.722222	-0.524587	-0.197141	41.3925	59.4491	67.8724	DN
Ero1lb	-0.385473	-0.220623	-0.163213	207.367	241.022	269.36	DN
Ezr	-0.351905	-0.164062	-0.187074	394.384	441.033	500.587	DN
Nova1	2.65892	3.38975	-0.72586	11.0031	1.05712	1.72657	DP
Ng23	0.998209	0.12318	0.872708	25.3319	23.2208	12.6007	DP
A430078G23Rik	-0.633056	-0.429995	-0.201815	58.7161	78.8795	90.4592	DN
Hist1h1c	-0.733674	-0.389395	-0.342001	49.413	64.4505	81.5919	DN
Trmu	1.10279	1.24966	-0.145629	22.9274	9.59544	10.5855	DP
Marveld1	2.33323	1.97844	0.372185	6.38856	1.6316	1.2408	DP
Snx2	-0.374677	-0.129008	-0.244613	472.054	514.854	608.493	DN
Jak1	-0.350468	-0.213674	-0.136256	453.462	524.715	574.801	DN
Zdhhc2	1.07525	0.459495	0.617703	24.4889	17.7768	11.5654	DP
Igkv4-72	-1.53177	-1.58539	0.058302	4.17244	12.4499	11.964	SP
Igkj1	-0.654646	-0.411892	-0.242779	47.0825	62.4446	73.7073	DN
Smad3	1.11506	0.430877	0.682761	22.8025	16.9018	10.4634	DP
Sbf2	0.789524	0.439568	0.351322	43.0131	31.6299	24.6973	DP
Faim3	-0.363409	-0.275528	-0.0876596	463.68	560.237	593.26	DN
Bcl9	-0.78688	-0.835879	0.0511872	41.2127	73.3157	70.6285	SP
Clcf1	-0.533373	-0.0651489	-0.466523	150.02	156.447	215.788	DN
Nsf	-0.538416	-0.332735	-0.204638	98.3033	123.456	141.86	DN
Nfe2l2	0.592626	0.324836	0.26917	101.429	80.9244	66.8842	DP
Optn	1.06548	0.900247	0.166263	20.9872	11.2208	9.97044	DP
Gstt2	1.0187	0.159908	0.861467	25.783	23.0354	12.6455	DP
Id2	1.33454	1.00095	0.335338	14.1887	7.11181	5.59419	DP
4632427E13Rik	-0.514901	-0.242906	-0.271996	73.7179	87.1276	104.757	DN
Dyrk4	2.0986	0.907664	1.19965	19.7334	10.5185	4.5595	DP
Tnfrsf21	2.21257	0.95199	1.25918	6.49788	3.35056	1.38569	DP
Jak3	0.752995	0.644775	0.10857	74.4126	47.4969	43.887	DP
Txndc11	0.473764	0.255308	0.218724	126.858	106.092	90.8852	DP
Pdlim1	2.14093	0.779862	1.36022	15.4	8.9396	3.46035	DP
Rab11fip4	1.7535	0.72049	1.03475	10.3707	6.30932	3.05297	DP
H3f3a	-0.384211	-0.098937	-0.283788	725.656	775.095	941.687	DN
Limd1	-0.40519	-0.332672	-0.0721714	113.188	142.266	149.066	DN
Bivm	3.21779	0.119387	3.08532	3.96757	3.65453	0.415225	DP
Il21r	-0.659147	-0.70166	0.0429968	43.8654	71.2387	68.8624	SP
Itih5	-2.10919	-1.59294	-0.508239	1.68315	5.08493	7.24972	DN
4931429I11Rik	-0.881725	0.213571	-1.095	30.6855	26.3805	56.2281	DN
Zc3hav1l	-1.96682	-2.35332	0.383261	2.91571	14.9724	11.3892	SP
C1galt1	-0.786847	-0.351241	-0.435614	37.6426	47.8889	64.5808	DN
2810030E01Rik	2.7652	0.866888	1.89861	5.50025	3.0331	0.797945	DP
Nop16	1.07384	0.660064	0.416556	23.0811	14.5204	10.8684	DP
Stmn1	-1.49159	-0.938352	-0.553265	4.13419	7.93553	11.6163	DN
Tcf7	1.91875	0.693355	1.22258	18.9824	11.7093	4.98745	DP
Abcb1b	1.94088	0.192085	1.74659	8.05285	7.01039	2.07618	DP
Snx29	-0.532178	-0.360842	-0.17026	95.0817	121.8	136.669	DN
Ifnar2	-0.804377	-0.388521	-0.41559	33.4101	43.6126	57.9738	DN
Muc19	-3.31348	-1.06575	-2.24625	0.497352	1.05924	5.07475	DN
Gm11719	2.99972	1.69355	1.30534	3.92382	1.206	0.473353	DP
Ms4a6c	-0.631121	-0.294468	-0.336033	40.4869	49.5261	62.4173	DN
Slk	0.691573	0.412996	0.278737	84.8006	63.6039	52.2582	DP
Gadd45g	-1.30652	-0.909228	-0.395004	7.57542	14.1397	18.572	DN
Ankrd11	-0.349859	-0.250991	-0.0979309	320.933	381.15	406.756	DN
Ldlr	-1.66375	-1.90518	0.242	4.67716	17.4655	14.729	SP
Pdk1	1.1932	0.11504	1.08043	29.4167	27.0394	12.762	DP
Phf19	-1.71627	-0.392996	-1.32215	3.34126	4.37744	10.9442	DN
Rap1a	0.420922	0.0298068	0.392693	346.476	338.817	257.281	DP
Pex11c	-0.727824	-0.587744	-0.138643	39.6468	59.5089	65.3638	DN
Runx3	0.582088	0.186571	0.396789	106.389	93.2808	70.6088	DP
Efnb1	-2.01818	-0.939557	-1.07674	1.66939	3.21787	6.76388	DN
Brd8	0.375328	-0.0254701	0.401724	170.924	173.472	131.013	SP
Brms1l	0.652228	0.137345	0.515877	57.514	52.2047	36.4086	DP
Ifngr2	-0.550455	-0.280646	-0.269599	65.4949	79.5294	95.4754	DN
Dnmt3a	0.553265	0.190654	0.360911	126.14	110.309	85.4956	DP
Csda	0.76639	0.500149	0.267053	40.2667	28.4072	23.5228	DP
Slc12a6	-0.336433	-0.214095	-0.120769	432.072	499.95	542.488	DN
Ivns1abp	0.344242	0.157378	0.187026	733.621	656.657	574.657	DP
Tmem108	-2.02983	-0.591394	-1.42817	1.66288	2.4942	6.76641	DN
Reep3	0.594228	0.215468	0.378973	104.472	89.7393	68.8031	DP
Bicd1	2.73879	2.39574	0.337311	9.88938	1.85911	1.46488	DP
Dnm2	-0.372085	-0.17895	-0.191748	123.834	139.794	159.322	DN
Atp10d	0.379626	0.198685	0.181322	352.649	306.62	269.485	DP
Fancm	-0.554256	-0.520338	-0.0334696	66.5434	95.2988	97.2104	DN
Lrrk1	0.575433	0.309254	0.26731	78.9523	63.5969	52.6935	DP
Plcl2	-0.60684	-0.337503	-0.266828	61.7052	77.8439	93.4726	DN
Ccr7	-0.566474	-0.265085	-0.300524	74.3716	89.294	109.653	DN
Sema4b	0.531454	0.324082	0.207308	119.419	95.205	82.1406	DP
Lcp2	0.688196	0.339126	0.34975	67.1405	52.9415	41.4228	DP
Trak2	-0.474411	-0.510231	0.036548	73.4897	104.533	101.552	SP
Npas2	4.14266	3.55511	0.572303	3.09757	0.250865	0.162173	DP
Serinc5	-2.50572	-1.90046	-0.597671	1.03943	3.88207	5.8841	DN
Rp2h	0.663593	0.187892	0.476866	80.2703	70.2342	50.32	DP
Ppm1l	-1.12421	-1.22448	0.0988677	11.0119	25.7679	23.9062	SP
Jund	-0.67194	-0.469044	-0.202093	61.9964	85.5581	98.1062	DN
Crlf3	-0.388066	-0.25384	-0.133893	135.925	161.667	176.887	DN
Stk3	1.50457	1.21201	0.289962	10.2316	4.39303	3.57445	DP
Carns1	-0.692077	-0.444905	-0.245752	31.3487	42.5867	50.2917	DN
Spns2	-1.43522	-0.68382	-0.745343	5.33784	8.52461	14.3253	DN
Cyp4f18	-1.31634	-0.0319678	-1.28419	5.20016	5.32459	12.9484	DN
Chst15	-0.515922	-0.427392	-0.0870915	64.7514	86.8022	92.0031	DN
Slc25a15	-1.29201	-0.663633	-0.624704	5.22568	8.23054	12.7061	DN
Rps6ka3	-0.373198	-0.108156	-0.26419	150.781	162.202	194.167	DN
Plekha4	4.5812	0.469762	4.11782	4.09693	2.96301	0.154298	DP
Tcp11l1	1.51309	1.92413	-0.411684	9.29951	2.43716	3.24124	DP
Cdon	1.31762	0.280887	1.03554	12.0803	9.90734	4.8226	DP
Cd200	0.540672	0.186875	0.35412	152.703	133.938	104.342	DP
Hmgn3	0.954844	0.786497	0.170255	22.1385	12.7899	11.3528	DP
Gpr34	2.55531	1.76927	0.777559	4.55679	1.3213	0.762964	DP
Vcl	0.800874	0.14555	0.655443	32.6556	29.4772	18.6098	DP
Dnajc10	0.40799	0.218992	0.189503	144.427	123.922	108.258	DP
Fth1	-0.379828	-0.112054	-0.266602	775.575	836.221	1003.48	DN
Aim2	0.463504	0.320075	0.144279	202.85	162.244	146.269	DP
St6galnac3	1.18089	-0.462116	1.64464	13.8264	18.9461	6.04449	SP
Pank4	-0.628239	-0.187999	-0.438748	39.9215	45.3096	61.3013	DN
Birc3	-0.37168	-0.196641	-0.173875	193.998	221.897	249.559	DN
Cd38	-0.425294	-0.189921	-0.23418	177.728	202.271	237.383	DN
Ankrd26	0.844757	0.455787	0.391681	44.6254	32.4789	24.6984	DP
Specc1	2.86713	1.48881	1.3687	8.92715	3.16709	1.21556	DP
Sipa1l1	-0.452462	-0.323598	-0.128317	88.7939	110.819	120.829	DN
Racgap1	1.18371	0.669915	0.514322	25.4	15.917	11.0974	DP
Stk4	-0.347561	-0.256675	-0.090044	234.483	279.625	296.832	DN
Pitpna	-0.415324	-0.333157	-0.0808485	141.594	178.096	187.908	DN
Rbm26	0.32007	0.240543	0.0809319	298.915	252.402	238.074	DP
Anxa6	0.427948	0.177675	0.251443	173.276	152.886	128.12	DP
Dennd4b	0.420507	0.385441	0.036469	199.02	151.869	147.772	DP
Pde4b	-0.361943	-0.170181	-0.19129	214.366	240.822	273.97	DN
Cyfip2	-0.388303	-0.233597	-0.15426	254.286	298.168	330.896	DN
Nod2	1.06699	0.402291	0.668112	27.2539	20.6414	12.9233	DP
Crtc2	0.480296	0.215954	0.265642	177.587	152.532	126.511	DP
Mrpl49	-0.721378	-0.269954	-0.449925	22.3789	26.9223	36.7118	DN
Kcna3	-1.10534	-0.402224	-0.703079	7.27625	9.59011	15.5841	DN
Crisp3	-1.88156	-0.801562	-1.08786	1.60777	2.82245	5.98952	DN
Dnahc8	-0.443124	-0.206879	-0.234842	320.027	368.614	432.754	DN
Mrpl27	-1.80389	-0.32856	-1.47672	3.60904	4.53957	12.6131	DN
Ubr4	0.340086	0.331239	0.00930367	488.303	387.148	383.48	DP
Fbxl3	-0.445491	-0.275921	-0.169416	115.626	139.785	156.651	DN
Pvrl1	1.69743	0.338672	1.35563	12.0139	9.45318	3.67351	DP
Apc	-0.351124	-0.159882	-0.19059	173.508	193.461	220.085	DN
Gch1	-1.14827	-0.967003	-0.18013	6.51199	12.7369	14.3769	DN
Fam46c	1.06358	0.613398	0.449957	64.1333	41.8436	30.4997	DP
Lrrc42	-1.47157	-1.55765	0.0870868	3.43491	10.1209	9.50713	SP
Inpp1	-1.64867	-0.990625	-0.657593	2.62999	5.23735	8.24022	DN
Cd274	0.525515	0.368589	0.15753	112.619	87.1473	77.8559	DP
Cdkl1	-2.41431	-2.23784	-0.16515	0.958401	4.50101	5.0645	DN
Syngr2	0.51576	0.0534627	0.462522	95.0832	91.3756	66.0744	DP
Usp11	0.5623	0.309675	0.253493	99.4008	80.1472	66.9623	DP
Smyd2	3.04229	1.73042	1.28891	4.16708	1.22451	0.493157	DP
AI314180	0.36631	0.262975	0.104201	232.251	193.121	179.096	DP
Aicda	0.975509	0.167073	0.808472	42.8515	38.0956	21.639	DP
Tlr7	0.847364	-0.214699	1.06183	50.852	58.9796	28.1103	SP
Traf3ip3	-0.356211	-0.378948	0.0238329	271.521	352.234	345.568	SP
Gpr174	-0.611009	-0.656614	0.0458762	61.8133	97.3124	93.9003	SP
Rad9	-0.529481	-0.169385	-0.359271	89.2158	99.9509	127.967	DN
Fam84b	-1.48797	-1.62913	0.142907	3.0462	9.44176	8.52655	SP
Zbtb46	1.15515	0.28699	0.868444	19.6171	16.0787	8.74665	DP
Selplg	1.0918	0.572968	0.519936	16.0321	10.7961	7.48393	DP
Rab8b	0.422238	-0.0359864	0.45966	155.808	159.472	115.613	SP
Smap1	-0.63401	-0.447293	-0.186058	42.4416	57.7912	65.472	DN
Egr1	0.763221	0.393047	0.371416	891.367	677.033	522.11	DP
Hsd17b11	-1.14873	-0.599092	-0.550898	7.98862	12.0678	17.5978	DN
Ddx20	-0.69598	-0.3337	-0.361488	26.0361	32.771	41.9737	DN
Col1a2	8.01982	7.82295	0	3.75713	0	0	DP
Gm128	-2.31695	-1.47178	-0.837568	1.03769	2.89382	5.19544	DN
8430427H17Rik	1.86059	0.633621	1.22735	6.67562	4.27104	1.80918	DP
Tmem180	2.6285	0.826906	1.81645	4.45355	2.51931	0.696141	DP
Myl4	-1.47381	-0.847564	-0.626925	5.08847	9.15117	14.0807	DN
Igsf10	3.08191	1.83808	1.23654	7.87989	2.18647	0.916925	DP
Dek	-0.36835	-0.138983	-0.227888	147.084	161.478	188.851	DN
Tex9	0.657139	0.54827	0.109587	75.9143	51.8903	47.8907	DP
Vps13a	0.311997	0.211518	0.101068	407.205	350.888	326.086	DP
Slc40a1	3.26074	0.255748	2.99842	3.80233	3.16518	0.382829	DP
Cxcr2	3.3912	3.02051	0.372046	4.7851	0.586346	0.443338	DP
Gm11932	-0.841937	-0.37428	-0.465428	14.404	18.6018	25.6687	DN
Mettl7a1	1.49105	0.792733	0.700032	23.4512	13.4701	8.27319	DP
Zfp36	-0.460578	-0.303999	-0.155675	905.456	1115.31	1239.22	DN
Gm15478	-1.10988	-0.414147	-0.694337	9.48692	12.5742	20.3285	DN
Cpsf7	-0.362338	-0.0900195	-0.271356	114.022	121.094	145.727	DN
Bcl11a	-0.320928	-0.239963	-0.0797147	459.874	541.969	571.227	DN
Itgb2	0.416563	0.101427	0.316188	140.779	130.894	104.877	DP
2210013O21Rik	2.46003	0.870835	1.59184	5.11922	2.79186	0.916595	DP
Ceacam1	0.541073	0.271179	0.271177	78.2277	64.6369	53.4565	DP
Madd	-0.496213	-0.153441	-0.342152	87.9659	97.5594	123.307	DN
Plekhm1	-0.351028	-0.23574	-0.113987	145.931	171.446	185.152	DN
2410003K15Rik	0.757302	0.635344	0.123249	42.3037	27.1849	24.9145	DP
Tlk1	0.325286	0.219741	0.106703	269.615	231.078	213.994	DP
Igkc	-0.49891	-0.254199	-0.244715	1619.59	1927.94	2275.54	DN
Snx5	-0.401627	-0.0918502	-0.308358	554.085	589.406	728.037	DN
S100a8	6.07897	-0.144907	6.21474	12.3065	13.5519	0.168022	SP
Med4	-0.895052	-0.672603	-0.22464	13.2281	21.0496	24.4998	DN
Tnfaip3	0.481131	0.160779	0.321156	284.611	254.157	202.808	DP
Ccdc17	0.981482	0.229307	0.754362	17.3134	14.7591	8.70367	DP
Nedd9	-0.369757	-0.254857	-0.114576	190.144	226.236	244.291	DN
Pigb	0.511658	0.165253	0.347169	79.7816	71.0289	55.6293	DP
Gm14305	1.35309	1.142	0.211388	16.1797	7.31817	6.287	DP
Nap1l1	0.354841	0.406294	-0.050379	944.667	711.029	734.363	DP
Aldh1a2	-7.94661	-3.16139	-4.6092	0	0.127611	3.52846	DN
4933423P22Rik	-1.39394	-0.289238	-1.10018	4.96995	6.02738	12.9392	DN
Casp2	-0.467969	-0.167842	-0.299054	71.9083	80.5608	98.901	DN
Gm6377	-1.08885	-0.208146	-0.880466	14.9711	17.2586	31.7525	DN
Add1	-0.34632	-0.162922	-0.182507	139.925	156.217	176.786	DN
Rhbdf2	-0.615149	-0.36884	-0.245889	36.0848	46.4617	54.9135	DN
Ksr1	0.905541	0.426914	0.479815	33.4763	24.8239	17.7306	DP
Zfp518b	2.34526	-0.197047	2.53874	10.1355	11.59	1.97399	SP
Ccdc88b	2.03378	0.53909	1.49434	9.15382	6.25181	2.20296	DP
Txn1	0.543226	-0.00112402	0.543064	77.2221	77.2086	52.7112	DP
Gm15800	0.426367	0.323085	0.103844	177.265	141.469	131.218	DP
Tpm1	-0.572032	-0.156352	-0.416617	55.473	61.7211	82.066	DN
Nr3c2	1.53469	0.431886	1.104	13.0549	9.66676	4.47601	DP
Spin1	-0.384606	-0.242311	-0.141607	168.592	198.92	218.919	DN
Svil	1.23449	0.125432	1.11317	15.9336	14.6205	6.71133	DP
Tax1bp1	-0.331397	-0.213272	-0.11676	245.199	283.598	306.816	DN
Slc39a8	-4.52475	-4.24118	-0.245588	0.139153	2.81921	3.35717	DN
Eml6	0.988757	0.432192	0.559806	23.7997	17.6429	11.909	DP
Ankrd12	0.325472	0.281624	0.0450993	386.763	317.528	306.903	DP
Clstn1	1.13213	0.258042	0.873067	13.5793	11.3325	6.15497	DP
Sfxn1	0.643773	-0.0602871	0.703924	55.221	57.4275	35.1732	SP
Myo1c	-0.327138	0.0274385	-0.353802	201.247	196.986	250.968	DN
Zfp187	0.496836	0.279804	0.217517	120.181	98.6833	84.6816	DP
Sub1	0.324991	0.231256	0.0952525	367.372	312.231	291.62	DP
Creb3l2	-2.15774	-2.01156	-0.146177	1.85478	7.49249	8.2751	DN
Adora2a	1.64138	0.60917	1.03246	13.1672	8.57421	4.18037	DP
Gm10052	-0.445162	-0.101008	-0.342595	70.8381	75.7771	95.8481	DN
Arhgef6	0.317597	0.110814	0.207181	298.9	276.314	238.498	DP
Inpp4a	-1.04386	-0.79683	-0.246001	10.7025	18.5224	21.978	DN
Coq6	-1.27989	-0.882515	-0.395475	5.48642	10.0487	13.2425	DN
Bhlhe40	-0.724222	-0.494598	-0.228413	30.7005	43.1568	50.4738	DN
Bid	0.589076	0.611921	-0.0206154	50.303	32.8656	33.2535	DP
Gm16034	1.03313	0.439064	0.593267	15.9845	11.7564	7.75598	DP
Dync1h1	0.397905	0.252654	0.146258	430.526	360.629	324.804	DP
Tle3	0.373163	0.421759	-0.0475459	184.097	136.953	141.273	DP
Gm10257	-0.325487	-0.0480009	-0.276077	338.488	348.975	421.743	DN
Thy1	3.10727	1.10288	1.99132	4.65479	2.1394	0.529376	DP
Rcn1	1.80459	0.112238	1.69473	9.29464	8.59558	2.63377	DP
Gk5	-1.64927	-0.164278	-1.48119	2.76993	3.0866	8.62072	DN
Rabl2	2.64596	0.966663	1.67296	4.02623	2.04355	0.634426	DP
Sgk3	-0.598304	-0.394528	-0.202965	50.5365	66.3223	76.1041	DN
Impad1	0.636611	0.208036	0.430735	61.721	53.2451	39.4773	DP
Pask	-2.42531	-1.81571	-0.613702	0.907398	3.26583	4.95802	DN
Tgfbr2	-0.309359	-0.229315	-0.0794579	245.616	287.443	302.737	DN
Ankrd13a	-0.418991	-0.347891	-0.0709039	91.7978	116.7	122.105	DN
Elk3	0.558964	0.56991	-0.00995868	122.083	81.9959	82.3459	DP
Akap1	3.97214	1.59762	2.38457	5.064	1.65016	0.30095	DP
Zfp763	1.21726	0.412583	0.804229	14.0181	10.4741	5.9786	DP
Gbp1	2.16401	1.66404	0.503164	10.6377	3.35931	2.36374	DP
Gnpda1	0.84837	0.386822	0.463202	21.3126	16.2427	11.7516	DP
Il2rg	-0.282186	-0.173925	-0.106834	287.567	323.535	347.691	DN
Myo5a	0.326493	0.148834	0.179624	495.817	446.256	393.13	DP
Ttc3	0.385275	0.32885	0.0576158	185.047	147.014	140.846	DP
5830405N20Rik	-0.851242	-0.511694	-0.340917	15.6888	22.3536	28.2341	DN
St8sia6	0.405688	0.0721714	0.334683	208.757	198.197	156.72	DP
Junb	0.506772	0.114627	0.393239	164.711	151.904	115.369	DP
Itgae	2.0919	0.276883	1.81961	6.20633	5.09993	1.43359	DP
Ppp3ca	-0.325745	-0.280442	-0.0445117	139.547	169.106	173.892	DN
Inadl	-0.792682	-0.536963	-0.252166	18.2346	26.3392	31.376	DN
Osgep	-0.657463	-0.598782	-0.0589304	27.3234	41.334	42.8705	DN
Tnni2	1.96268	0.265698	1.69536	4.46065	3.67101	1.12644	DP
Ctsa	-0.519655	-0.248553	-0.270456	98.7702	117.064	140.814	DN
Dleu2	-0.490014	0.010913	-0.500097	68.166	67.5026	95.1742	DN
Lmbrd1	-0.355083	-0.245453	-0.108604	204.954	242.472	260.594	DN
Slc36a4	1.08773	0.0829295	1.00438	16.1416	15.2195	7.55868	DP
Arid1a	-0.320283	-0.154847	-0.164612	566.657	629.564	703.557	DN
Jun	-0.738183	-0.459895	-0.27774	474.341	651.332	787.041	DN
Pld4	0.580912	0.205507	0.375522	78.943	68.2247	52.4781	DP
Cmah	0.311331	0.114995	0.197421	970.161	893.854	777.387	DP
Gm17507	0.966191	0.457052	0.509743	37.6226	27.4125	19.1614	DP
Tle4	0.414647	0.0831973	0.331572	121.696	114.65	90.7951	DP
Mybl1	-0.90981	-0.416586	-0.493476	22.3221	29.7884	41.7573	DN
Gm2026	1.30588	0.924258	0.383101	14.4596	7.61309	5.79989	DP
Arpc5	-0.393326	-0.140865	-0.251515	275.997	303.677	360.62	DN
B430306N03Rik	-1.46634	-0.922776	-0.543404	3.84872	7.29904	10.5789	DN
Mgat4a	0.37554	0.29951	0.0773152	271.958	220.385	208.375	DP
Gm11737	-1.59651	-1.84115	0.245736	1.93778	6.99267	5.86107	SP
Mtpn	-0.299318	-0.123515	-0.174606	339.956	369.584	415.895	DN
Tbc1d5	0.5043	-0.062054	0.567056	212.237	221.285	148.777	SP
Btk	-0.393691	-0.23809	-0.153551	112.542	132.561	147.063	DN
Zc3h12d	0.497231	0.350466	0.14765	140.067	109.729	98.7151	DP
Eif2c4	2.00544	1.08211	0.91928	8.3803	3.91885	2.06595	DP
Bnip3	-1.69284	-0.642301	-1.04658	3.81849	5.95745	12.286	DN
Rnf122	-0.705129	-0.239092	-0.464918	35.772	42.0987	57.945	DN
Adss	0.410888	0.15159	0.259984	131.59	118.15	98.4043	DP
Rdh13	1.05614	-0.100309	1.15666	15.1842	16.1997	7.26478	SP
Zswim6	-0.647328	-0.252796	-0.393269	36.736	43.7235	57.27	DN
Gm14419	1.53652	1.03377	0.500702	11.2861	5.50077	3.86605	DP
Nras	-0.32835	-0.0566855	-0.270627	252.917	262.532	315.911	DN
Cd2ap	-0.345977	-0.362311	0.0171438	280.819	360.379	354.989	SP
Syt11	0.943973	0.456169	0.488636	21.1212	15.3628	10.9173	DP
Galnt10	-1.44121	-1.39249	-0.0472527	3.70751	9.77092	10.0841	DN
Gm6132	-0.589779	-0.180358	-0.40821	30.4725	34.4435	45.6729	DN
Rpl22l1	0.366522	0.230584	0.136672	216.503	184.066	166.919	DP
Sos2	0.496366	0.143106	0.353256	76.2787	68.921	53.7579	DP
Dnajc9	-0.407903	-0.139519	-0.26777	98.6069	108.321	130.154	DN
Gm17427	-0.861973	-0.537774	-0.323752	20.6057	29.8439	37.1993	DN
Rrp1b	0.793029	0.209202	0.585953	31.0206	26.8569	17.8166	DP
Arid3b	0.322266	0.0969035	0.226511	242.487	226.076	192.785	DP
Cacna1c	1.82538	1.12935	0.69262	5.71729	2.5759	1.59158	DP
Myh9	-0.333407	-0.144342	-0.187886	522.521	576.06	654.587	DN
Zfp365	0.728311	0.122932	0.607374	31.7803	29.1208	19.0745	DP
Cd63	3.45896	0.398655	3.04676	3.76719	2.83982	0.330195	DP
Ccpg1	0.41809	0.0983507	0.320001	103.236	96.315	76.829	DP
Zfp64	0.974011	0.49145	0.483718	22.4981	15.9531	11.3871	DP
Gm10521	-1.0951	-0.64454	-0.44903	7.49129	11.6561	15.9163	DN
Ppp1ca	-0.418878	-0.245214	-0.173362	127.933	151.297	170.189	DN
Arrdc3	-0.861331	-0.592742	-0.268129	20.0168	30.1584	36.1955	DN
Dhx57	-0.417052	-0.260477	-0.155757	113.845	136.063	151.106	DN
Rbm44	-4.9697	-0.568485	-4.39013	0.0971059	0.154841	3.43215	DN
Bcl2a1b	-0.499737	-0.358099	-0.140665	59.816	76.5335	84.1741	DN
Hjurp	-0.432509	-0.29327	-0.137919	89.9097	110.047	120.777	DN
B4galt1	0.538274	0.214719	0.325878	122.096	105.126	83.5915	DP
Fgd3	-0.53495	-0.160361	-0.37326	49.9382	55.6817	71.941	DN
Il16	-0.302257	-0.254844	-0.0461689	176.685	210.306	216.55	DN
Hsd11b1	-1.26248	-1.10528	-0.154548	6.94558	14.9865	16.6439	DN
Dnmt1	-0.451289	-0.0861755	-0.363594	74.9546	79.3142	101.852	DN
Frat2	-1.2753	-0.967094	-0.303561	5.72909	11.1291	13.7578	DN
Igf2bp3	1.17686	0.943538	0.237781	16.703	8.6584	7.3346	DP
Hsh2d	-1.35488	-1.17764	-0.177112	4.31969	9.77057	11.03	DN
Bag5	1.13299	0.396619	0.738036	18.6664	14.1287	8.47382	DP
Rod1	-0.306824	-0.225157	-0.0809833	827.65	965.44	1018.02	DN
Cpne4	-0.738014	-0.215044	-0.523538	20.7293	24.0778	34.4628	DN
Grap2	-0.726054	-0.805919	0.0804145	30.9117	54.0006	50.8761	SP
Vav2	0.336242	0.302803	0.0346592	143.467	116.046	113.034	DP
Pik3cd	-0.412742	-0.254245	-0.157941	116.645	138.782	154.338	DN
Dkkl1	2.13671	1.05447	1.09318	4.90574	2.36114	1.09665	DP
Igkv3-2	-0.799349	-0.64544	-0.152431	20.4311	31.8304	35.3354	DN
Gm17259	-1.52022	-0.873505	-0.648391	2.70567	5.00068	7.76578	DN
Marveld2	-0.694296	0.157484	-0.85056	22.0442	19.7059	35.4664	DN
Unc13a	3.07538	1.46726	1.60625	11.324	4.07995	1.31974	DP
Zmym3	0.713931	0.0291624	0.68672	43.8692	42.86	26.5964	DP
Arntl2	1.58402	0.382278	1.20293	8.15249	6.25972	2.6978	DP
Utp14b	-1.03989	-0.810617	-0.228259	11.0175	19.3347	22.5574	DN
Ptk2b	-0.291726	-0.301454	0.0104281	334.116	410.979	406.671	SP
Pqbp1	-0.637466	-0.206149	-0.429424	32.0772	36.9029	49.5751	DN
Dgka	-0.348474	-0.275933	-0.0714476	132.579	160.071	167.836	DN
Slc35c1	-0.587613	0.0619201	-0.647811	33.4696	31.9029	49.9879	DN
Hcst	1.30584	0.712487	0.593374	11.7119	7.13496	4.70601	DP
BC037034	-0.625453	-0.378483	-0.245713	31.2973	40.5739	47.9876	DN
Fam65b	-0.282235	-0.190792	-0.0903988	533.116	607.337	644.667	DN
Chdh	1.33672	0.355942	0.980991	13.207	10.327	5.19083	DP
Ogt	0.294504	0.157228	0.138153	699.669	626.137	567.26	DP
Mars2	-1.03845	-0.955345	-0.0802965	8.74786	16.9517	17.8695	DN
Flt3l	0.60017	0.519064	0.0820987	67.0181	46.7252	43.9469	DP
Kpna4	-0.283981	-0.189768	-0.0937825	299.292	340.614	362.328	DN
Polr2k	-0.855016	-0.587573	-0.26552	9.58197	14.3577	17.2263	DN
Cldn25	0.687568	0.626895	0.0639612	56.2082	36.3464	34.7133	DP
Fam160a1	-0.84022	-0.30211	-0.537533	13.7645	16.9317	24.5183	DN
Agxt2l2	-0.302114	-0.166647	-0.134436	191.137	214.071	234.381	DN
Hif1a	0.431686	0.459545	-0.0263432	133.708	96.9842	98.5807	DP
Ptpre	0.573552	0.230799	0.343992	55.6637	47.3938	37.1802	DP
Tubb2c	-0.399385	-0.316103	-0.0824977	91.4012	113.635	119.91	DN
Mettl10	0.887862	0.426366	0.463388	15.9578	11.8884	8.56335	DP
2310045N01Rik	-0.584187	-0.354928	-0.228424	31.5247	40.2803	46.9666	DN
Dexi	-0.712046	-0.78399	0.0742172	22.7585	39.1673	37.1312	SP
Adi1	0.624229	0.00846303	0.615706	45.6812	45.3368	29.4785	DP
Dnajb4	0.54503	0.425376	0.120243	171.162	127.132	116.572	DP
Birc6	0.316816	0.127235	0.190812	906.428	828.258	723.655	DP
Parp8	-0.553169	0.110204	-0.661465	44.9681	41.4956	65.6128	DN
Acadsb	0.831926	0.166885	0.669315	25.1249	22.3565	14.0059	DP
Zfp395	0.982181	-0.00173835	0.98455	16.1028	16.0956	8.10615	DP
Lrdd	1.03619	0.172483	0.866227	17.1381	15.1804	8.28995	DP
Susd1	-0.556032	-0.23346	-0.32045	37.5343	44.0247	54.8436	DN
Cd59a	2.23259	0.814649	1.41974	4.77941	2.70058	1.00003	DP
Rdx	-0.752004	-1.43674	0.684712	16.8422	45.4844	28.22	SP
Hist1h1d	-0.920302	-0.429211	-0.491027	11.4586	15.4047	21.5628	DN
Hoxa2	3.74831	0.897046	2.85717	3.68065	1.9581	0.255282	DP
Cmas	0.749454	0.185695	0.565085	35.4116	31.0746	20.9494	DP
Aff3	-0.287452	-0.215855	-0.0707825	217.228	251.747	263.627	DN
Prex1	0.439932	0.146626	0.294703	88.0579	79.2351	64.4958	DP
Pls3	1.85266	1.04652	0.810959	6.41147	3.10533	1.75569	DP
Gm12490	-2.02426	-1.48392	-0.528172	1.61468	4.50326	6.52112	DN
Eef1b2	0.301006	0.247444	0.0545152	450.776	378.768	363.787	DP
Inf2	0.94793	0.38601	0.566123	18.1868	13.8691	9.36235	DP
BC006779	-0.343344	-0.192003	-0.150393	626.669	714.275	790.627	DN
Crebl2	0.736735	0.0911377	0.646296	33.1263	30.9699	19.7391	DP
Pgm2	1.16051	-0.0627269	1.22604	12.8024	13.3554	5.6736	SP
Zfp52	-0.519605	-0.15602	-0.36366	41.7717	46.4327	59.5627	DN
Rnf130	-0.534903	-0.237568	-0.294977	49.8496	58.5641	71.7778	DN
Qser1	0.56436	-0.0101527	0.575327	47.9796	48.2826	32.2603	SP
Cry1	-1.16488	-1.2303	0.0695007	6.25312	14.6113	13.9438	SP
Hsd17b7	-0.724122	-0.931114	0.206107	15.4265	29.371	25.3519	SP
D17H6S56E-3	0.838337	-0.0726027	0.909857	20.2342	21.2561	11.2353	SP
Tbc1d9	1.42735	0.793633	0.633643	9.10633	5.25727	3.35906	DP
Snx25	-0.486185	-0.128457	-0.356847	48.4282	52.8534	67.4312	DN
Slc2a3	0.688547	0.1284	0.563013	62.1252	56.8105	38.3101	DP
Ggps1	-0.582184	-0.043224	-0.536949	37.624	38.6624	56.0272	DN
Rhbdf1	-0.760325	-0.394576	-0.363063	21.8509	28.5863	36.75	DN
Tm7sf3	0.87345	0.115804	0.761969	22.3929	20.6649	12.126	DP
Gbp2	1.17652	0.664359	0.511978	11.9575	7.52	5.25702	DP
Pus7	0.894007	0.532184	0.36211	16.6129	11.4348	8.89805	DP
Prkab2	-0.626351	-0.394629	-0.231184	39.9938	52.4354	61.3468	DN
Cysltr2	2.84391	3.20397	-0.355058	4.13935	0.445208	0.569539	DP
Pon3	1.14525	1.03385	0.113197	19.336	9.43355	8.67142	DP
Igkv1-135	-1.35742	-0.205839	-1.15371	20.4115	23.4103	52.0222	DN
Gm17034	2.90421	2.17514	0.714645	4.92481	1.06831	0.648381	DP
A230046K03Rik	-0.331949	-0.208137	-0.122661	196.896	226.971	246.452	DN
Abcg3	0.765432	0.353992	0.412901	23.9775	18.7767	14.0305	DP
Asxl1	0.436861	0.333707	0.104757	89.3512	70.6573	65.5874	DP
Eps15	-0.336943	-0.311777	-0.0247403	140.177	173.719	176.092	DN
Mtfr1	-0.66065	-0.222049	-0.43878	39.9615	46.424	62.787	DN
Gltscr1	-0.435497	-0.321383	-0.113187	66.7924	83.204	89.8664	DN
Chka	0.495233	0.116989	0.378122	106.056	97.5052	74.7743	DP
Gm5424	1.47149	0.606597	0.864481	10.7771	7.03926	3.84747	DP
Cdk8	0.628166	0.405075	0.224957	51.4873	38.6993	33.089	DP
Bcl2	0.313151	-0.0141419	0.328336	284.837	287.088	227.921	SP
Lrmp	-0.269222	-0.207355	-0.0612125	254.078	292.815	304.525	DN
Insl3	0.975707	0.29007	0.684392	15.8105	12.8864	7.9797	DP
Pde4d	-1.65314	-0.877745	-0.779845	2.21589	4.11413	7.01444	DN
Macf1	0.366324	0.228236	0.139218	5217.39	4444.96	4024.87	DP
Ell3	-0.642214	-0.778992	0.137184	21.7416	37.2191	33.693	SP
Srsf3	-0.285259	-0.0554091	-0.228586	667.427	691.909	808.771	DN
Taf6l	-1.29561	-0.647017	-0.649766	3.61452	5.69181	8.88168	DN
Chst11	-0.953795	-0.750037	-0.201411	13.9226	23.3652	26.8479	DN
Stard4	-0.659185	-0.158551	-0.499773	36.133	40.2694	56.7857	DN
Jdp2	2.49876	0.163973	2.33521	3.32524	2.97675	0.57684	DP
Pex5	-0.832859	0.187161	-1.01842	9.22809	8.06614	16.3664	DN
Ppl	-1.071	-0.843909	-0.226377	6.22774	11.1334	12.9935	DN
H3f3b	-0.309635	-0.229905	-0.0790499	602.357	704.932	742.28	DN
C230081A13Rik	0.433777	0.156854	0.2772	116.98	104.778	86.0421	DP
Rapgef1	0.281642	0.12108	0.161374	247.089	226.539	202.034	DP
Mdfic	-0.732442	-0.250921	-0.480596	24.6005	29.1975	40.7212	DN
Papln	-2.40998	-3.28695	0.881617	0.50951	5.18831	2.79393	SP
Slc27a1	1.64867	1.15515	0.489749	8.03721	3.56357	2.53876	DP
Entpd1	0.867092	0.241718	0.624323	50.389	42.5344	27.4582	DP
Puf60	-0.508181	-0.365801	-0.141644	48.7848	62.7058	69.0516	DN
4930538E20Rik	-0.579159	-0.520707	-0.0572984	26.4451	37.9354	39.2988	DN
Cd69	-0.451915	-0.178948	-0.272839	147.777	167.026	201.117	DN
Ccm2	-0.396629	-0.241534	-0.154485	92.8249	109.559	121.556	DN
Wdr78	-1.26975	-1.21952	-0.0503544	4.17166	9.7371	10.0212	DN
Cybasc3	0.338429	0.0907409	0.248256	312.734	293.173	245.977	DP
Ak3	0.561568	0.250824	0.311904	44.5234	37.3106	29.98	DP
Rbbp4	-0.343887	-0.15447	-0.188768	102.445	113.802	129.309	DN
Lmo2	0.307919	0.155808	0.153116	458.576	410.757	368.297	DP
Armc9	-0.552682	-0.288368	-0.2643	43.5891	53.1098	63.5979	DN
2210404O07Rik	2.35061	1.52084	0.823466	8.43249	2.90416	1.63547	DP
Hspa12a	-1.64899	-1.33713	-0.312126	3.25529	8.21625	10.1451	DN
Cln3	0.814859	0.128766	0.687437	21.3602	19.4723	12.074	DP
Sh3rf1	2.34791	1.48539	0.847364	4.36705	1.53312	0.843141	DP
Lims1	0.310257	0.273615	0.0375339	152.367	125.786	122.199	DP
Gimap6	-0.297858	-0.170866	-0.126238	409.965	460.382	501.049	DN
Bri3bp	0.736145	0.477604	0.261961	50.7311	36.4025	30.2678	DP
Plekha1	-0.580589	-0.413234	-0.166649	48.2804	64.1677	71.7969	DN
Nrbp1	-0.317111	-0.133487	-0.18233	142.16	155.709	176.148	DN
Gm11407	0.267469	0.109713	0.158491	281.835	260.792	232.829	DP
Lrch1	-0.308724	-0.18958	-0.118985	126.646	144.153	155.928	DN
A630033H20Rik	-0.631429	-0.167125	-0.462242	25.9585	29.0815	39.9734	DN
Ptpn1	0.38365	0.0505057	0.332987	100.1	96.5121	76.2634	DP
Gm17256	-0.992739	-0.635323	-0.357841	10.6086	16.4322	20.9882	DN
Hip1r	-0.468798	-0.335839	-0.132618	49.5067	62.3886	68.1787	DN
Lax1	0.372828	0.0512586	0.322897	174.885	168.451	134.232	DP
Gas7	1.96073	0.596481	1.36408	8.50919	5.62007	2.16401	DP
Wwp2	-0.580824	-0.140255	-0.439607	37.1252	40.8252	55.1988	DN
Gm17605	-0.822375	-0.335536	-0.486744	14.7895	18.6749	26.1049	DN
Cltb	-1.23896	-0.872545	-0.365652	4.19251	7.68762	9.88524	DN
Gbp8	0.876394	0.0918518	0.785267	21.2996	19.9846	11.5333	DP
Phip	0.275369	0.100391	0.175768	564.351	525.442	463.619	DP
Smu1	-0.439118	-0.0471761	-0.390927	69.4786	71.5905	93.7192	DN
Gpr15	3.02004	-1.17729	4.18989	4.14213	9.36585	0.490217	SP
Dock5	0.893185	0.326175	0.565434	18.3671	14.6645	9.85072	DP
Dock11	-0.323028	-0.130667	-0.190942	379.244	414.317	471.728	DN
Kcnrg	-1.93161	-0.469222	-1.45812	1.22549	1.68653	4.658	DN
Got1	-0.61733	-0.574841	-0.0413852	23.4169	34.8289	35.723	DN
Gm14858	1.96367	0.194612	1.76542	3.91015	3.40587	0.981688	DP
Rnft1	0.561296	0.243963	0.317883	40.3761	34.0983	27.2185	DP
Gm20489	-0.297757	-0.218481	-0.078081	147.95	171.662	180.945	DN
Calm1	-0.300676	-0.142505	-0.157213	559.036	615.618	684.679	DN
Zfp710	-0.608205	-0.513052	-0.0934257	26.4764	37.6483	40.0979	DN
Slain2	-0.428519	-0.161438	-0.266931	72.8463	81.1961	97.4411	DN
Hmgb1	-0.358259	-0.319991	-0.0381477	129.073	160.807	164.558	DN
Adcy7	-0.309195	-0.254077	-0.054149	223.231	265.602	275.024	DN
Zcchc18	0.747347	0.258344	0.489938	35.417	29.4885	20.9526	DP
Ciita	-0.260778	-0.13289	-0.127231	388.571	425.113	462.87	DN
Dgat1	0.686645	0.333887	0.354383	34.1361	26.997	21.0764	DP
Gm14230	1.63321	1.7482	-0.115251	5.9166	1.74075	1.87849	DP
Gm16515	-0.643967	-0.323379	-0.320608	23.0524	28.8172	35.8296	DN
Crip3	-1.32849	-0.86685	-0.45944	2.99203	5.43293	7.49322	DN
S100a9	5.39091	0.128574	5.26983	15.5641	14.1636	0.351109	DP
Shfm1	0.51451	0.440338	0.0761342	50.4486	37.0919	35.0857	DP
Trim12c	-0.448171	-0.111882	-0.335068	82.6965	89.1461	112.28	DN
Klhl6	-0.420046	-0.0922878	-0.326615	85.1045	90.4758	113.163	DN
Zfhx3	3.3971	-1.18837	4.59013	1.81574	4.15647	0.157902	SP
Usp7	-0.320993	-0.27573	-0.0434446	253.789	306.479	315.267	DN
Gpr152	-3.4776	-1.31518	-2.13925	0.349981	0.883131	4.00044	DN
Git2	-0.365634	-0.277961	-0.0860137	135.92	164.557	174.233	DN
Sgpp1	0.406971	0.312269	0.0962474	115.949	93.1337	87.0109	DP
Zfp799	1.07261	0.783997	0.286875	23.0238	13.3055	10.8901	DP
Myo9a	-0.583503	-0.202701	-0.380061	42.9053	49.256	63.9739	DN
Tgoln1	0.324628	0.206801	0.118367	214.038	185.131	170.021	DP
Ildr1	-1.07281	-0.332528	-0.737774	10.587	13.2697	22.1821	DN
Wdfy4	0.264094	0.150894	0.113906	640.997	576.221	530.721	DP
Dtl	1.11335	0.896647	0.216008	10.8938	5.81933	4.99756	DP
Gm13535	-1.02458	-1.00035	-0.0219289	7.32178	14.6468	14.8748	DN
Mcm5	-0.899857	-0.473169	-0.427368	13.2215	18.3109	24.583	DN
Il15ra	2.67135	-0.183236	2.84835	3.94493	4.45136	0.607198	SP
Gm17296	1.15011	0.711751	0.438201	17.9353	10.9036	8.04454	DP
Slc2a4rg-ps	0.59835	0.272528	0.325786	68.3643	56.4734	44.8591	DP
Procr	1.90395	-0.323644	2.22612	3.80743	4.74094	1.00724	SP
Gm17653	-2.23468	-1.01239	-1.21498	0.619079	1.25565	2.96436	DN
C130026I21Rik	0.291144	0.240722	0.0514699	336.626	284.441	273.602	DP
Acat3	-0.352666	-0.05665	-0.294656	89.882	93.274	114.039	DN
Slc25a37	-0.402422	-0.0592889	-0.341393	99.5596	103.452	130.806	DN
Gm3345	-0.577197	-0.185477	-0.390957	27.3378	31.0651	40.6295	DN
Smc4	-0.24909	-0.012978	-0.235054	231.979	233.611	274.152	DN
Mll2	0.284615	0.077846	0.207556	901.821	852.779	736.122	DP
Gsk3a	-0.59236	-0.22305	-0.368133	28.2387	32.9132	42.4162	DN
Dyx1c1	0.437504	0.203363	0.234319	74.0845	64.2635	54.4049	DP
Neu1	0.522528	0.295513	0.228518	98.3228	79.8658	67.9951	DP
Slc35f2	2.10448	0.905169	1.20671	5.17666	2.76553	1.18301	DP
Vav1	-0.365816	-0.273478	-0.0916073	100.171	120.849	128.232	DN
Man2b2	0.56726	0.33481	0.232896	45.1389	35.6366	30.3028	DP
Cyb5d2	1.22946	1.23458	-8.93368e-05	15.2427	6.47371	6.4431	DP
Nfil3	0.659321	-0.180639	0.840379	31.701	35.8474	19.9518	SP
Pik3ap1	0.309658	0.13263	0.177607	345.941	314.989	277.556	DP
Gm17072	-1.2125	-0.768414	-0.439318	4.42685	7.50393	10.2199	DN
Gpr146	0.974443	0.244223	0.728938	17.5919	14.8376	8.91569	DP
Lamp1	-0.368289	-0.170361	-0.196469	91.3669	102.552	117.338	DN
Polr2a	-0.345835	-0.0440139	-0.300714	309.672	318.345	391.366	DN
5430405H02Rik	1.11427	0.351772	0.763098	11.8527	9.32184	5.45918	DP
Shisa3	-1.05173	-1.23731	0.18637	5.35092	12.5768	11.0019	SP
Secisbp2	-0.479996	-0.158998	-0.321543	56.7022	63.1975	78.6464	DN
Slc12a3	2.17101	2.17902	-0.00236085	6.20294	1.37638	1.37019	DP
Wbp1	0.933383	0.588029	0.345739	19.0242	12.5793	9.90059	DP
Gm15408	-1.29253	-0.762099	-0.528507	3.58649	6.08746	8.72613	DN
A430084P05Rik	0.561202	0.359911	0.201413	74.4588	57.9133	50.1669	DP
Pigq	0.50826	0.498113	0.0106638	57.2053	40.3894	39.961	DP
Alg2	0.635136	0.267268	0.368437	30.7723	25.5394	19.6856	DP
Acat2	-0.572285	-0.245493	-0.32575	30.5198	36.139	45.1047	DN
Hdac9	-0.365537	0.278194	-0.643385	82.2632	67.6119	105.405	DN
Gm16077	-1.30151	-0.851861	-0.447951	4.23014	7.6363	10.4316	DN
Gbp10	1.29187	0.272866	1.0162	12.2977	10.1581	5.00236	DP
Gimap8	-0.29893	-0.230717	-0.0678353	219.992	257.712	269.171	DN
Dak	0.473531	0.126009	0.348207	59.3513	54.2402	42.4854	DP
Plcb2	-0.499673	0.168935	-0.668576	49.4999	43.9589	69.6176	DN
Timeless	-1.38223	-0.295957	-1.08758	4.64483	5.68567	12.0334	DN
Tspyl3	0.849115	0.715	0.137685	23.8645	14.4845	13.1538	DP
Cybb	0.317094	0.0317772	0.286573	475.764	464.4	379.776	DP
8430410A17Rik	-0.813079	-0.251734	-0.559788	13.5635	16.1068	23.7547	DN
Ccdc104	0.75534	0.179752	0.575714	38.8696	34.2806	22.9221	DP
Gm16814	-2.15465	-1.83803	-0.318857	3.98087	14.2203	17.6995	DN
Klhl21	-0.752713	-0.376717	-0.375038	17.9595	23.2368	30.0419	DN
Adamts14	2.8366	0.833887	2.01831	5.47956	3.08519	0.744843	DP
Slc35a2	0.700873	0.094478	0.606979	36.8211	34.4291	22.4849	DP
Tec	-0.282499	-0.106525	-0.17501	205.453	220.777	248.6	DN
Trit1	-0.720171	-0.62223	-0.094589	22.6675	34.8394	37.1378	DN
Ppia	-0.260427	-0.0519532	-0.207577	519.007	536.872	618.277	DN
Foxn2	0.460131	0.184149	0.27769	104.296	91.6162	75.3789	DP
Ms4a1	0.281748	0.204434	0.0784195	827.992	717.051	677.212	DP
Gna15	-2.4759	-1.05394	-1.42032	0.658324	1.38332	3.71453	DN
Rsrc2	-0.362747	-0.0833693	-0.278278	178.306	188.661	228.06	DN
Ppa2	0.928231	0.38823	0.541192	16.4036	12.534	8.57623	DP
AW146154	0.777461	-0.0449321	0.823879	17.3324	17.8131	10.0429	SP
Igkv6-23	-1.09726	-1.14699	0.0510838	11.8333	26.1207	25.1756	SP
Rfc2	-0.496934	-0.0982505	-0.397216	34.0345	36.3596	47.7605	DN
Strbp	-0.326979	-0.139782	-0.185491	319.145	350.855	398.134	DN
Hdac7	0.405868	0.176676	0.230044	85.8178	75.7949	64.3697	DP
Slc35b4	0.479941	0.0493642	0.431632	50.4643	48.7331	35.9969	DP
Mll1	0.294831	0.204754	0.0909609	1316.21	1139.82	1066.96	DP
Extl3	0.600895	0.105008	0.498299	66.0575	61.3248	43.3216	DP
Nfat5	-0.297903	-0.357553	0.0602077	484.932	620.502	592.868	SP
Nid1	0.669164	0.135585	0.533784	35.5555	32.2761	22.2319	DP
Kcnh7	1.7371	0.673094	1.06552	7.10592	4.44471	2.10724	DP
Capn5	-1.16407	-0.826718	-0.335981	4.90168	8.67586	10.9441	DN
2010109K11Rik	-0.796478	0.0693191	-0.866055	21.8569	20.7876	37.804	DN
Tagln2	0.36452	0.321241	0.0440132	139.716	111.631	107.991	DP
Med7	-0.588829	-0.109431	-0.477518	27.6022	29.7065	41.3241	DN
Man2a2	0.504702	0.289714	0.216685	54.0349	44.1713	37.8547	DP
4930579O11Rik	-1.57056	-1.66907	0.102579	2.56116	8.10452	7.56231	SP
Fan1	1.30707	0.283843	1.02625	8.13783	6.68042	3.25289	DP
Ints2	-0.40231	-0.340573	-0.0606872	65.9742	83.2341	86.6515	DN
Med20	-0.411153	-0.133626	-0.276763	89.5933	98.1039	118.549	DN
Tanc2	-0.457191	-0.552984	0.09637	61.3913	89.9226	83.7578	SP
Capn1	0.469726	0.457714	0.0119679	69.6544	50.5537	50.0246	DP
Nfrkb	0.33776	0.0188646	0.321316	139.751	137.687	109.919	DP
Clip1	0.588574	0.321246	0.269311	60.0027	47.8662	39.6144	DP
Gm4204	0.312879	0.403163	-0.0893872	171.137	129.107	137.016	DP
Gabbr1	0.441058	0.0806706	0.361698	119.072	112.323	87.1806	DP
Rhebl1	-1.37703	0.265774	-1.63772	3.2339	2.66818	8.37783	DN
Rplp0	0.25504	0.162653	0.0928822	352.39	314.118	293.591	DP
Dnase2a	-0.588892	-0.282836	-0.305666	22.4871	27.2889	33.612	DN
2700007P21Rik	0.607444	0.501769	0.106284	50.8728	35.8998	33.194	DP
Xist	1.81218	1.86878	-0.0528038	5.23405	1.42781	1.47365	DP
Hspa5	-0.284002	-0.212014	-0.0711464	360.08	415.97	435.852	DN
Itgam	1.40923	0.176999	1.22856	18.0902	15.932	6.77034	DP
Mllt3	0.487184	0.188199	0.302389	68.0979	59.7015	48.2793	DP
Sorbs2	1.48636	0.985119	0.507401	20.5539	10.3227	7.27047	DP
H2-DMb1	-0.276242	-0.162026	-0.113072	498.533	556.6	600.415	DN
Herpud1	0.364691	0.109784	0.255583	124.777	115.413	96.3524	DP
Magt1	-0.452268	-0.251289	-0.199819	53.833	63.8848	73.2858	DN
Tdrd7	-1.01081	-0.808099	-0.201703	9.68797	16.8693	19.3767	DN
Map2k4	-0.474301	-0.629567	0.156527	42.7114	66.009	59.0541	SP
Echdc3	1.06532	0.212554	0.849631	14.3148	12.3646	6.81619	DP
Tmem55b	-0.354203	-0.245831	-0.107909	85.5493	101.203	108.773	DN
Setd3	0.447959	0.257818	0.192689	102.742	85.7314	74.8845	DP
Relb	-0.640226	-0.367036	-0.273503	25.9498	33.3548	40.2186	DN
Rftn2	-0.78226	-0.424092	-0.35601	12.1956	16.3209	20.8722	DN
Rab35	-0.552929	-0.417049	-0.133134	32.0106	42.6686	46.7129	DN
Gm17325	-5.8226	0.693554	-6.51739	0.0695765	0.0339945	4.56955	DN
Cdc42	-0.241819	-0.173722	-0.0671791	405.757	456.646	477.163	DN
Wnk1	0.300645	0.160377	0.141539	1065.61	951.647	860.377	DP
Zfp839	1.20606	0.381752	0.823157	7.18424	5.47648	3.08568	DP
Gm10222	0.270455	0.0608115	0.21019	536.858	513.762	442.514	DP
Elk1	-0.829576	-0.209944	-0.619283	12.5248	14.4677	22.1832	DN
Gm16882	1.69308	0.437828	1.25916	4.96751	3.66395	1.51434	DP
Tnfrsf13c	-0.273573	-0.138349	-0.134475	897.665	985.707	1078.87	DN
Slc2a6	0.901485	0.446793	0.456542	21.1665	15.4945	11.2619	DP
Stx16	0.312813	0.123675	0.189521	181.414	166.193	145.164	DP
Plbd2	-0.649443	-0.371656	-0.277008	18.8522	24.3656	29.4022	DN
Dmwd	-2.1006	-2.37913	0.277735	1.07478	5.70887	4.68397	SP
Cd97	-0.312936	-0.193536	-0.11864	436.086	497.813	538.861	DN
Dennd4a	-0.273011	-0.180681	-0.0911272	482.945	546.283	580.282	DN
Ccdc163	-0.737818	-0.201292	-0.536558	16.6888	19.1951	27.745	DN
Psme4	-0.370212	-0.432086	0.0627532	109.727	147.8	141.064	SP
Zfp493	1.28913	2.04138	-0.753911	7.74141	1.88394	3.1445	DP
Fubp3	0.53953	0.500962	0.0409986	126.455	89.1064	86.5075	DP
6530402F18Rik	1.38092	1.80132	-0.421457	21.1912	6.03806	8.06632	DP
Cnot4	-0.278054	0.0937128	-0.37068	142.354	133.202	171.742	DN
Slc9a9	1.73574	-0.666474	2.39988	5.92855	9.37367	1.75231	SP
2510009E07Rik	1.50297	1.97433	-0.47262	6.98694	1.75308	2.4444	DP
Trmt2a	-0.313162	0.187314	-0.499814	120.76	105.959	149.28	DN
Exo1	-1.73912	1.08316	-2.82236	1.35039	0.62756	4.54243	DN
Nrp2	0.669951	-0.369879	1.04006	36.5106	47.0261	22.7976	SP
Gm17726	-0.379628	-0.494271	0.115752	71.2846	100.252	92.236	SP
Rgl1	-0.816342	-1.30529	0.487854	16.434	40.5393	28.7517	SP
Csf2rb	1.31026	1.65932	-0.346654	15.9722	5.03038	6.39522	DP
Scamp2	0.449344	-0.276294	0.726645	39.2302	47.3685	28.535	SP
8430419L09Rik	0.466766	0.752226	-0.285607	38.456	22.7481	27.6411	DP
Cnrip1	-2.87066	-4.02584	1.17675	0.413205	7.25705	3.16174	SP
Tmem68	-0.455517	-0.569252	0.116842	42.9882	63.7117	58.6249	SP
Hspa2	0.851258	1.3666	-0.512345	11.3023	4.37747	6.22212	DP
Gm16698	1.42718	3.79978	-2.37305	7.65187	0.532512	2.81462	DP
Insig2	0.44679	0.894327	-0.44446	38.0386	20.4113	27.7091	DP
Zdhhc12	1.14568	-0.722634	1.86762	4.38417	7.20818	1.96263	SP
Ccr4	1.08235	-0.927228	2.006	6.98398	13.3166	3.28455	SP
Gda	2.92692	-3.05688	5.96509	0.516764	4.40057	0.0560073	SP
Klhl32	0.981981	2.49081	-1.50831	8.76105	1.53258	4.39749	DP
Plekhg4	2.99838	-3.09702	6.0886	0.977077	8.5755	0.111117	SP
Cyb5r2	-1.53858	3.82259	-5.37989	1.21122	0.0679889	3.51521	DN
Dtwd1	1.06543	2.50332	-1.43924	6.00972	1.04599	2.85053	DP
Tspan32	0.259932	-0.304078	0.564897	78.1186	96.2223	64.8709	SP
Brsk1	2.23926	4.58813	-2.35744	6.01828	0.228794	1.25775	DP
Uprt	0.408068	0.763839	-0.354302	36.4301	21.3963	27.28	DP
Gm14296	0.716258	1.80623	-1.08885	13.5312	3.86787	8.19572	DP
Pag1	-0.185201	-0.465056	0.281032	354.927	489.089	401.352	SP
Psme1	0.141062	0.433859	-0.29094	320.378	236.454	288.814	DP
March8	1.11455	2.75301	-1.64238	6.16984	0.894603	2.82692	DP
Gm15327	-1.46659	-3.26424	1.81024	0.480729	4.83795	1.36092	SP
Col7a1	-1.88706	-4.21666	2.34169	0.236158	4.57564	0.891172	SP
Ofd1	0.265715	0.808618	-0.540186	33.0259	18.8384	27.282	DP
Arhgap5	-0.250521	-0.892832	0.643663	30.8658	57.2551	36.5453	SP
Dlst	-0.175535	-0.550752	0.376115	51.5628	75.4277	57.8871	SP
Gm20463	-0.307114	-0.966027	0.65986	12.86	25.1264	15.8336	SP
6330403K07Rik	-1.48372	-5.19332	3.73149	0.0971059	4.07035	0.292739	SP
1700110K17Rik	-0.744407	-2.15159	1.4176	1.1814	5.36179	1.98633	SP
Mei1	1.14846	5.82159	-4.68472	6.53008	0.0936166	2.92051	DP
C030046I01Rik	-0.122878	-0.665317	0.542816	60.8865	96.4716	65.9525	SP
Tube1	0.340292	2.27546	-1.9484	6.00836	1.20101	4.72196	DP
Wnt16	-0.255714	-1.20161	0.950514	9.05288	20.8157	10.7548	SP
Neil1	0.0816994	0.625237	-0.542215	54.3662	35.2008	51.0757	DP
Zc3h8	0.0769524	1.47396	-1.39345	11.3999	4.09087	10.7255	DP
Zfp446	0.0238574	1.15663	-1.13154	18.0268	8.07739	17.6213	DP
Cecr2	-0.0105017	0.710572	-0.721464	60.4955	36.8273	60.5585	DN
2810021J22Rik	0.0185469	-1.01674	1.03508	14.9152	30.0883	14.6262	SP
