# Supplementary material for: IgG1 memory B cells keep the memory of IgE responses
Source: Nat Commun. 2017 Sep 21;8:641. doi: 10.1038/s41467-017-00723-0 (PMC5608722; doi:10.1038/s41467-017-00723-0)
Supplement: Supplementary file 5 — Supplementary Dataset 3 [file 41467_2017_723_MOESM5_ESM.xlsx]

## Sheet: (a) GO biological processes
Supplementary Dataset 3
Functional analysis of differentially expressed genes in DP vs DN IgG1 memory B cells
(a) DAVID enriched gene ontology biological processes, (b) significantly modulated Metacore pathway maps, (c) significantly modulated Metacore process networks.
Summary result
#	GO Terms / Uniprot keywords	Enrichment Score	No. of genes	Benjamini
1	SH2 domain	7.51	22	6.4e-08
2	Kinase activity	7.02	65	8.8e-08
3	ATP-binding	7.02	100	4.4e-07
4	Transcription regulation	5.27	127	5.6e-08
5	SH3 domain	5	28	2e-06
6	Metal binding	4.83	198	2e-06
7	Immunity	4.5	38	5.1e-05
8	Guanine-nucleotide releasing factor	3.8	19	0.00011
9	Cell-cell adherens junction	3.04	33	0.00039
10	Membrane	2.45	412	9.83e-11
Detailed result
Annotation Cluster 1	Enrichment Score: 7.510168617849645
Category	Term	Count	%	PValue	Genes	List Total	Pop Hits	Pop Total	Fold Enrichment	Bonferroni	Benjamini	FDR
UP_KEYWORDS	SH2 domain	22	2.27273	1.36025e-09	VAV3, STAP1, LYN, SOCS5, VAV2, VAV1, SLA, HSH2D, BTK, NCK2, SH2D2A, STAT4, SH2D1B1, SH2D6, JAK1, JAK2, JAK3, GRAP2, RIN3, TEC, BLNK, LCP2	928	105	22680	5.12069	4.47522e-07	6.39318e-08	1.84327e-06
INTERPRO	IPR000980:SH2 domain	23	2.37603	2.45715e-09	VAV3, STAP1, LYN, SOCS5, VAV2, VAV1, SLA, HSH2D, BTK, NCK2, SH2D2A, CBLB, STAT4, SH2D1B1, SH2D6, JAK1, JAK2, JAK3, GRAP2, RIN3, TEC, BLNK, LCP2	888	113	20594	4.72038	3.44246e-06	1.14749e-06	4.04892e-06
UP_SEQ_FEATURE	domain:SH2	19	1.96281	1.86757e-07	VAV3, STAP1, LYN, SOCS5, VAV2, VAV1, HSH2D, BTK, SLA, SH2D2A, STAT4, SH2D1B1, SH2D6, JAK1, GRAP2, RIN3, TEC, BLNK, LCP2	826	93	18012	4.45505	0.000435982	0.000109013	0.000326899
SMART	SM00252:SH2	20	2.06612	1.45881e-06	VAV3, STAP1, LYN, SOCS5, VAV2, VAV1, SLA, HSH2D, BTK, NCK2, SH2D2A, SH2D1B1, SH2D6, JAK1, JAK2, JAK3, GRAP2, TEC, BLNK, LCP2	550	103	10425	3.68049	0.00045942	0.00045942	0.00196389
Annotation Cluster 2	Enrichment Score: 7.01612202372619
Category	Term	Count	%	PValue	Genes	List Total	Pop Hits	Pop Total	Fold Enrichment	Bonferroni	Benjamini	FDR
UP_KEYWORDS	Nucleotide-binding	126	13.0165	5.53849e-10	RNASEL, GNA15, ADCY7, STK38, PASK, BTK, DMPK, GBP10, TLK1, DDX20, CRY1, INSR, MAP2K6, GBP8, CIITA, GBP7, TNIK, GBP9, PIK3CD, WNK1, MYH9, STK4, STK3, WEE1, CARNS1, MAP4K4, CDKL1, RFC1, ABCB1B, RFC2, BMP2K, TESK1, RIPK3, CSNK1G3, LRRK2, LRRK1, NEK6, GBP2, CHKA, ADSS, ASS1, STK17B, MYO9A, ABCA3, KRAS, DYRK4, ENTPD1, DDX43, RHEBL1, DHX57, TEC, RAB8B, MYO1C, RYK, MYO1E, TGFBR2, MAP2K4, AK3, MYO1F, TRI…	928	1754	22680	1.75564	1.82216e-07	3.03694e-08	7.50517e-07
INTERPRO	IPR000719:Protein kinase, catalytic domain	56	5.78512	5.61194e-10	RNASEL, NRBP1, STK38, PASK, D8ERTD82E, LATS2, DMPK, BTK, SLK, TLK1, INSR, MAP2K6, TNIK, LYN, SGK3, CDK8, WNK1, STK4, WEE1, STK3, MAST4, MAP4K4, PRKD2, CDKL1, HIPK1, RIPK3, TESK1, BMP2K, CSNK1G3, LRRK2, KSR1, LRRK1, NEK6, MKNK2, STK17B, PXK, TRIB2, PTK2B, DYRK4, DCLK2, TEC, RYK, MAP2K4, TGFBR2, TRIO, MAPK11, IKBKE, RPS6KA3, MAPK12, GSK3A, JAK1, JAK2, JAK3, GRK5, IKBKB, BMPR1A	888	515	20594	2.52179	7.86232e-07	7.86232e-07	9.24742e-07
INTERPRO	IPR011009:Protein kinase-like domain	58	5.99174	1.2489e-09	RNASEL, NRBP1, STK38, PASK, D8ERTD82E, LATS2, DMPK, BTK, SLK, TLK1, INSR, MAP2K6, TNIK, LYN, SGK3, PIK3CD, WNK1, CDK8, STK4, WEE1, STK3, MAST4, MAP4K4, PRKD2, CDKL1, HIPK1, RIPK3, TESK1, BMP2K, CSNK1G3, LRRK2, KSR1, LRRK1, NEK6, CHKA, MKNK2, STK17B, PXK, TRIB2, PTK2B, DYRK4, DCLK2, TEC, RYK, MAP2K4, TGFBR2, TRIO, MAPK11, IKBKE, RPS6KA3, MAPK12, GSK3A, JAK1, JAK2, JAK3, GRK5, IKBKB, BMPR1A	888	556	20594	2.41925	1.74971e-06	8.74855e-07	2.05796e-06
UP_KEYWORDS	Kinase	65	6.71488	2.41948e-09	STK38, PASK, D8ERTD82E, LATS2, DMPK, BTK, CERKL, SLK, GIT2, TLK1, INSR, MAP2K6, CIITA, TNIK, LYN, SGK3, PIK3CD, WNK1, CDK8, PKIB, STK4, WEE1, STK3, PANK4, MAST4, MAP4K4, PRKD2, CDKL1, HIPK1, BMP2K, TESK1, RIPK3, CSNK1G3, LRRK2, LRRK1, NEK6, CHKA, MKNK2, HK2, STK17B, DGKA, PTK2B, DYRK4, DCLK2, PIK3R5, FLT3L, GK5, TEC, PDK1, RYK, MAP2K4, TGFBR2, AK3, TRIO, MAPK11, IKBKE, RPS6KA3, MAPK12, GSK3A, JAK…	928	707	22680	2.24693	7.9601e-07	8.84456e-08	3.27863e-06
GOTERM_MF_DIRECT	GO:0004672~protein kinase activity	57	5.88843	8.32098e-09	RNASEL, NRBP1, STK38, PASK, D8ERTD82E, LATS2, DMPK, BTK, SLK, TLK1, INSR, MAP2K6, TNIK, LYN, SGK3, CDK8, WNK1, STK4, WEE1, STK3, MAST4, MAP4K4, PRKD2, CDKL1, HIPK1, RIPK3, TESK1, BMP2K, CSNK1G3, LRRK2, KSR1, LRRK1, NEK6, MKNK2, STK17B, PXK, TRIB2, PTK2B, DYRK4, DCLK2, TEC, PDK1, RYK, MAP2K4, TGFBR2, TRIO, MAPK11, IKBKE, RPS6KA3, MAPK12, GSK3A, JAK1, JAK2, JAK3, GRK5, IKBKB, BMPR1A	811	531	17446	2.30917	7.96315e-06	3.98158e-06	1.30733e-05
GOTERM_BP_DIRECT	GO:0006468~protein phosphorylation	60	6.19835	9.29695e-09	RNASEL, NRBP1, STK38, PASK, D8ERTD82E, LATS2, DMPK, BTK, SLK, TLK1, INSR, MAP2K6, TNIK, LYN, SGK3, WNK1, CDK8, STK4, WEE1, STK3, HCST, MAST4, MAP4K4, PRKD2, CDKL1, HIPK1, RIPK3, TESK1, BMP2K, CSNK1G3, LRRK2, KSR1, LRRK1, NEK6, MKNK2, STK17B, PXK, TRIB2, STAT4, PTK2B, DYRK4, DCLK2, RUNX3, TEC, PDK1, RYK, MAP2K4, TGFBR2, TRIO, MAPK11, IKBKE, RPS6KA3, MAPK12, GSK3A, JAK1, JAK2, GRK5, JAK3, IKBKB, BM…	839	576	18082	2.24498	3.33662e-05	1.11222e-05	1.70749e-05
GOTERM_BP_DIRECT	GO:0016310~phosphorylation	62	6.40496	1.42453e-08	STK38, PASK, D8ERTD82E, LATS2, DMPK, BTK, SLK, TLK1, INSR, MAP2K6, CIITA, TNIK, LYN, SGK3, PIK3CD, WNK1, CDK8, STK4, WEE1, STK3, PANK4, MAST4, MAP4K4, PRKD2, CDKL1, HIPK1, RIPK3, TESK1, BMP2K, CSNK1G3, LRRK2, LRRK1, NEK6, CHKA, MKNK2, HK2, STK17B, N4BP2, DGKA, PTK2B, DYRK4, DCLK2, LIMD1, GK5, TEC, PDK1, RYK, MAP2K4, TGFBR2, AK3, TRIO, MAPK11, IKBKE, RPS6KA3, MAPK12, GSK3A, JAK1, JAK2, GRK5, JAK3,…	839	612	18082	2.18336	5.11252e-05	1.27815e-05	2.61632e-05
UP_KEYWORDS	ATP-binding	100	10.3306	1.61533e-08	RNASEL, ADCY7, STK38, PASK, DMPK, BTK, TLK1, DDX20, INSR, MAP2K6, CIITA, TNIK, PIK3CD, WNK1, MYH9, STK4, WEE1, STK3, CARNS1, MAP4K4, CDKL1, RFC1, ABCB1B, RFC2, TESK1, RIPK3, BMP2K, CSNK1G3, LRRK2, LRRK1, NEK6, CHKA, ASS1, STK17B, ABCA3, MYO9A, DYRK4, ENTPD1, DDX43, DHX57, TEC, MYO1C, RYK, MYO1E, MAP2K4, TGFBR2, MYO1F, TRIO, IKBKE, HSPA12A, GRK5, SCN8A, IKBKB, ATP10D, D8ERTD82E, LATS2, FANCM, NOD2…	928	1363	22680	1.79308	5.31443e-06	4.4287e-07	2.18893e-05
UP_KEYWORDS	Transferase	115	11.8802	2.20232e-08	STK38, PASK, BTK, DMPK, GOT1, WWP2, GIT2, GXYLT1, TLK1, OGT, INSR, MAP2K6, CIITA, TNIK, CMAS, PIK3CD, WNK1, GSTT2, PKIB, STK4, STK3, WEE1, MAP4K4, CD38, CDKL1, BMP2K, TESK1, RIPK3, CSNK1G3, LRRK2, LRRK1, NEK6, TPST1, CHKA, EXTL3, STK17B, ACAT2, ACAT3, POLM, DYRK4, B4GALT6, GCNT1, TEC, B4GALT1, DNMT3A, MGAT4A, OSGEP, RYK, MAP2K4, TGFBR2, AK3, TRIO, SMYD2, IKBKE, ST8SIA6, PARP8, METTL10, DNMT1, GRK…	928	1654	22680	1.69925	7.24562e-06	5.17546e-07	2.98435e-05
GOTERM_MF_DIRECT	GO:0016301~kinase activity	65	6.71488	4.13079e-08	STK38, PASK, D8ERTD82E, LATS2, DMPK, BTK, CERKL, SLK, GIT2, TLK1, INSR, MAP2K6, CIITA, TNIK, LYN, SGK3, PIK3CD, WNK1, CDK8, PKIB, STK4, WEE1, STK3, PANK4, MAST4, MAP4K4, PRKD2, CDKL1, HIPK1, BMP2K, TESK1, RIPK3, CSNK1G3, LRRK2, LRRK1, NEK6, CHKA, MKNK2, HK2, STK17B, DGKA, PTK2B, DYRK4, DCLK2, PIK3R5, FLT3L, GK5, TEC, PDK1, RYK, MAP2K4, TGFBR2, AK3, TRIO, MAPK11, IKBKE, RPS6KA3, MAPK12, GSK3A, JAK…	811	674	17446	2.07457	3.95309e-05	1.31771e-05	6.48996e-05
GOTERM_MF_DIRECT	GO:0005524~ATP binding	116	11.9835	5.66873e-08	RNASEL, NRBP1, STK38, ADCY7, PASK, BTK, DMPK, OASL1, TLK1, DDX20, INSR, MAP2K6, CIITA, TNIK, PIK3CD, WNK1, MYH9, STK4, STK3, WEE1, CARNS1, MAP4K4, CDKL1, RFC1, ABCB1B, RFC2, BMP2K, TESK1, RIPK3, CSNK1G3, LRRK2, LRRK1, NEK6, CHKA, ASS1, STK17B, PXK, MYO9A, ABCA3, DYRK4, RUNX1, ENTPD1, RUNX2, DNAJA4, RUNX3, DDX43, DHX57, TEC, MYO1C, RYK, MYO1E, MAP2K4, TGFBR2, AK3, MYO1F, TRIO, ABCG3, IKBKE, HSPA12…	811	1507	17446	1.65585	5.42483e-05	1.35623e-05	8.90625e-05
INTERPRO	IPR017441:Protein kinase, ATP binding site	43	4.44215	6.56882e-08	STK38, PASK, MKNK2, STK17B, LATS2, DMPK, BTK, SLK, PTK2B, DYRK4, DCLK2, TLK1, INSR, MAP2K6, TEC, TNIK, SGK3, LYN, MAP2K4, TGFBR2, CDK8, MAPK11, STK4, WEE1, STK3, MAP4K4, PRKD2, IKBKE, RPS6KA3, CDKL1, MAPK12, HIPK1, GSK3A, RIPK3, TESK1, JAK1, JAK2, JAK3, CSNK1G3, GRK5, LRRK2, NEK6, BMPR1A	888	394	20594	2.53105	9.2025e-05	2.3007e-05	0.000108242
UP_SEQ_FEATURE	nucleotide phosphate-binding region:ATP	82	8.47107	7.65087e-08	STK38, PASK, ATP10D, D8ERTD82E, LATS2, DMPK, BTK, FANCM, SLK, TLK1, DDX20, DYNC1H1, TOP2B, INSR, NSF, MAP2K6, KIF2A, CIITA, TNIK, LYN, SGK3, WNK1, CDK8, MYH9, STK4, MCM5, STK3, WEE1, CARNS1, MAST4, MAP4K4, PRKD2, CDKL1, KIF1B, HIPK1, RFC1, RFC2, BMP2K, TESK1, RIPK3, CSNK1G3, LRRK2, LRRK1, NEK6, MYO5A, CHKA, ASS1, MKNK2, STK17B, MYO9A, CHD9, PTK2B, DYRK4, DCLK2, GK5, KIF21B, EHD3, DHX57, TEC, PDK1…	826	963	18012	1.85682	0.000178632	0.000178632	0.000133921
UP_SEQ_FEATURE	domain:Protein kinase	52	5.3719	8.56475e-08	RNASEL, NRBP1, STK38, PASK, D8ERTD82E, LATS2, DMPK, BTK, SLK, TLK1, INSR, MAP2K6, TNIK, SGK3, LYN, CDK8, WNK1, STK4, WEE1, STK3, PRKD2, MAP4K4, MAST4, CDKL1, HIPK1, RIPK3, TESK1, BMP2K, CSNK1G3, LRRK2, KSR1, LRRK1, NEK6, MKNK2, STK17B, PXK, TRIB2, PTK2B, DYRK4, DCLK2, TEC, RYK, MAP2K4, TGFBR2, TRIO, MAPK11, IKBKE, MAPK12, GSK3A, GRK5, IKBKB, BMPR1A	826	502	18012	2.25882	0.000199967	9.99885e-05	0.000149918
UP_SEQ_FEATURE	binding site:ATP	56	5.78512	3.08378e-07	STK38, PASK, D8ERTD82E, LATS2, DMPK, BTK, SLK, TLK1, INSR, MAP2K6, TNIK, SGK3, LYN, WNK1, CDK8, STK4, WEE1, STK3, MAST4, MAP4K4, PRKD2, CDKL1, HIPK1, RIPK3, TESK1, BMP2K, CSNK1G3, LRRK2, LRRK1, NEK6, CHKA, MKNK2, STK17B, PTK2B, DYRK4, MARS2, DCLK2, GK5, EHD3, TEC, PDK1, RYK, MAP2K4, TGFBR2, TRIO, MAPK11, IKBKE, RPS6KA3, MAPK12, GSK3A, JAK1, JAK2, JAK3, GRK5, IKBKB, BMPR1A	826	583	18012	2.0946	0.000719803	0.000144002	0.000539784
UP_KEYWORDS	Serine/threonine-protein kinase	40	4.13223	7.2655e-07	STK38, PASK, MKNK2, STK17B, LATS2, DMPK, SLK, DYRK4, DCLK2, TLK1, MAP2K6, TNIK, SGK3, MAP2K4, TGFBR2, CDK8, WNK1, TRIO, MAPK11, STK4, STK3, MAST4, MAP4K4, PRKD2, IKBKE, RPS6KA3, CDKL1, HIPK1, MAPK12, GSK3A, RIPK3, TESK1, BMP2K, CSNK1G3, GRK5, LRRK2, IKBKB, LRRK1, NEK6, BMPR1A	928	405	22680	2.41379	0.000239007	1.03928e-05	0.000984538
SMART	SM00220:S_TKc	44	4.54545	1.56255e-06	NRBP1, STK38, PASK, MKNK2, STK17B, PXK, LATS2, D8ERTD82E, DMPK, SLK, DYRK4, DCLK2, TLK1, MAP2K6, TNIK, SGK3, MAP2K4, TGFBR2, CDK8, WNK1, TRIO, MAPK11, STK4, WEE1, STK3, MAST4, MAP4K4, PRKD2, IKBKE, RPS6KA3, CDKL1, MAPK12, HIPK1, GSK3A, RIPK3, BMP2K, CSNK1G3, GRK5, LRRK2, KSR1, IKBKB, LRRK1, NEK6, BMPR1A	550	380	10425	2.19474	0.000492083	0.000246072	0.00210355
GOTERM_MF_DIRECT	GO:0016740~transferase activity	106	10.9504	5.46403e-06	STK38, PASK, DMPK, BTK, GOT1, WWP2, OASL1, GXYLT1, TLK1, OGT, INSR, MAP2K6, CIITA, TNIK, CMAS, PIK3CD, WNK1, GSTT2, STK4, WEE1, STK3, MAP4K4, CD38, CDKL1, BMP2K, TESK1, RIPK3, CSNK1G3, LRRK2, LRRK1, NEK6, TPST1, CHKA, EXTL3, STK17B, ACAT2, POLM, DYRK4, B4GALT6, GCNT1, TEC, B4GALT1, DNMT3A, MGAT4A, OSGEP, RYK, MAP2K4, TGFBR2, AK3, TRIO, SMYD2, IKBKE, ST8SIA6, PARP8, METTL10, DNMT1, GRK5, IKBKB, AL…	811	1472	17446	1.54908	0.00521545	0.000653423	0.0085843
UP_SEQ_FEATURE	active site:Proton acceptor	60	6.19835	7.10298e-06	STK38, PASK, D8ERTD82E, LATS2, DMPK, BTK, SLK, TLK1, INSR, MAP2K6, TNIK, LYN, SGK3, WNK1, CDK8, STK4, WEE1, STK3, MAST4, MAP4K4, PRKD2, CDKL1, HIPK1, RIPK3, TESK1, HSD11B1, BMP2K, NEU1, CSNK1G3, LRRK2, LRRK1, NEK6, HSD17B11, ACADSB, MKNK2, STK17B, ACAT2, ALDH1A2, PTK2B, DYRK4, DCLK2, HSD17B7, TEC, RYK, MAP2K4, TGFBR2, TRIO, MAPK11, IKBKE, RPS6KA3, MAPK12, GSK3A, JAK1, JAK2, JAK3, GRK5, IKBKB, PON…	826	710	18012	1.84279	0.0164487	0.00236656	0.0124324
INTERPRO	IPR008271:Serine/threonine-protein kinase, active site	34	3.5124	8.08334e-06	STK38, PASK, MKNK2, STK17B, LATS2, DMPK, SLK, DYRK4, DCLK2, TLK1, MAP2K6, TNIK, SGK3, TGFBR2, MAP2K4, CDK8, WNK1, TRIO, WEE1, MAST4, MAP4K4, PRKD2, RPS6KA3, CDKL1, HIPK1, GSK3A, BMP2K, RIPK3, CSNK1G3, LRRK2, KSR1, IKBKB, NEK6, BMPR1A	888	333	20594	2.36789	0.0112609	0.00161652	0.013319
GOTERM_MF_DIRECT	GO:0004674~protein serine/threonine kinase activity	42	4.33884	9.42539e-06	NRBP1, STK38, PASK, MKNK2, STK17B, LATS2, DMPK, SLK, DYRK4, DCLK2, TLK1, MAP2K6, PDK1, TNIK, SGK3, MAP2K4, TGFBR2, CDK8, WNK1, TRIO, MAPK11, STK4, STK3, MAST4, MAP4K4, PRKD2, IKBKE, RPS6KA3, CDKL1, MAPK12, HIPK1, GSK3A, RIPK3, TESK1, BMP2K, CSNK1G3, GRK5, LRRK2, IKBKB, LRRK1, NEK6, BMPR1A	811	428	17446	2.11096	0.00897958	0.00100174	0.0148074
GOTERM_MF_DIRECT	GO:0000166~nucleotide binding	125	12.9132	0.000115019	RNASEL, GNA15, ADCY7, STK38, PASK, BTK, DMPK, TLK1, DDX20, CRY1, INSR, MAP2K6, CIITA, TNIK, PIK3CD, WNK1, MYH9, STK4, STK3, WEE1, CARNS1, MAP4K4, CDKL1, RFC1, ABCB1B, RFC2, BMP2K, TESK1, RIPK3, CSNK1G3, LRRK2, LRRK1, NEK6, GBP2, CHKA, ADSS, ASS1, STK17B, IGF2BP3, MYO9A, ABCA3, KRAS, DYRK4, ENTPD1, DHX57, TEC, RHEBL1, RAB8B, MYO1C, RYK, MYO1E, TGFBR2, MAP2K4, AK3, MYO1F, TRIO, SRSF3, IKBKE, HSPA12…	811	1936	17446	1.38893	0.104237	0.00913135	0.180556
Annotation Cluster 3	Enrichment Score: 6.487908586069845
Category	Term	Count	%	PValue	Genes	List Total	Pop Hits	Pop Total	Fold Enrichment	Bonferroni	Benjamini	FDR
KEGG_PATHWAY	mmu04662:B cell receptor signaling pathway	20	2.06612	1.19434e-09	VAV3, CR2, LYN, PIK3CD, CD72, VAV2, VAV1, BTK, NRAS, KRAS, FCGR2B, JUN, SOS2, PIK3AP1, CD79B, PIK3R5, PPP3CA, IKBKB, NFATC1, BLNK	398	70	7720	5.542	3.16499e-07	1.5825e-07	1.56577e-06
KEGG_PATHWAY	mmu04660:T cell receptor signaling pathway	21	2.16942	2.4396e-07	VAV3, PIK3CD, MAPK11, VAV2, VAV1, NCK2, NRAS, CDC42, CBLB, KRAS, MAPK12, JUN, SOS2, RHOA, PIK3R5, PPP3CA, IKBKB, GRAP2, TEC, LCP2, NFATC1	398	104	7720	3.9167	6.46473e-05	2.15496e-05	0.000319831
KEGG_PATHWAY	mmu04650:Natural killer cell mediated cytotoxicity	19	1.96281	5.52883e-06	BID, VAV3, PIK3CD, ITGB2, VAV2, VAV1, HCST, NRAS, IFNAR2, KRAS, SH2D1B1, PTK2B, SOS2, PIK3R5, PPP3CA, IFNGR2, IFNGR1, LCP2, NFATC1	398	105	7720	3.50993	0.00146407	0.000146504	0.00724805
KEGG_PATHWAY	mmu04664:Fc epsilon RI signaling pathway	15	1.54959	6.93884e-06	VAV3, LYN, MAP2K4, PIK3CD, MAPK11, VAV2, VAV1, BTK, NRAS, KRAS, MAPK12, SOS2, PIK3R5, MAP2K6, LCP2	398	68	7720	4.27875	0.00183711	0.00016715	0.00909643
Annotation Cluster 4	Enrichment Score: 5.267082742474886
Category	Term	Count	%	PValue	Genes	List Total	Pop Hits	Pop Total	Fold Enrichment	Bonferroni	Benjamini	FDR
UP_KEYWORDS	Nucleus	271	27.9959	7.45505e-12	HMGN1, S100A6, HMGN3, INTS2, MED20, AI314180, BTK, INTS4, WWP2, RPLP0, PHTF2, OASL1, CREB3L2, PQBP1, CEP290, TLK1, OGT, CRY1, MAP2K6, TNIK, UBR4, GSTT2, TAF6L, PPP1CA, RFC1, RFC2, ZWINT, JUN, GRAP2, NEK6, FBXL3, CRTC2, STK17B, TXN1, IGF2BP3, MYBL1, POLM, ARNTL2, TCF4, RANBP17, KLF6, DNMT3A, KLF7, TCF7, OSBPL3, ZBTB46, OSGEP, KLF13, SUB1, MAP2K4, ASXL1, PTPN14, SMAD3, SMYD2, SRSF3, NOTCH2, SYNE1, …	928	4534	22680	1.46077	2.45271e-09	4.90541e-10	1.01023e-08
UP_KEYWORDS	Transcription regulation	127	13.1198	1.36387e-09	JDP2, IL16, FOXO1, MED20, BTK, MDFIC, PHTF2, PQBP1, CREB3L2, CEP290, CRY1, MAP2K6, CIITA, SATB1, RELB, ARID1A, TAF6L, ELL3, TRERF1, JUNB, HIF1A, TIMELESS, RFC1, JUN, NFE2L2, CRTC2, ELK1, TXN1, MYBL1, ELK3, MED12L, HOXA2, HOXA3, HOXA5, HOXA6, JUND, ARNTL2, BHLHE40, TCF4, RUNX1, RUNX2, RUNX3, TFDP1, CREBL2, DNMT3A, KLF6, KLF7, TCF7, ZBTB46, SUB1, KLF13, ASXL1, PTPN14, ARID3A, ARID3B, SMAD3, NR4A1, …	928	1799	22680	1.72531	4.48714e-07	5.60892e-08	1.84817e-06
UP_KEYWORDS	Transcription	129	13.3264	2.88864e-09	JDP2, IL16, FOXO1, MED20, BTK, MDFIC, PHTF2, PQBP1, CREB3L2, CEP290, CRY1, MAP2K6, CIITA, SATB1, RELB, ARID1A, TAF6L, ELL3, TRERF1, JUNB, HIF1A, RFC1, TIMELESS, JUN, NFE2L2, CRTC2, ELK1, TXN1, MYBL1, ELK3, MED12L, HOXA2, HOXA3, HOXA5, HOXA6, JUND, ARNTL2, BHLHE40, TCF4, RUNX1, RUNX2, RUNX3, TFDP1, CREBL2, DNMT3A, KLF6, KLF7, TCF7, ZBTB46, SUB1, KLF13, ASXL1, PTPN14, ARID3A, ARID3B, SMAD3, NR4A1, …	928	1859	22680	1.69592	9.50363e-07	9.50363e-08	3.91438e-06
UP_KEYWORDS	Activator	57	5.88843	3.34858e-08	BACH2, FOXO1, MED20, MDFIC, CREB3L2, CEP290, NFIL3, MYC, RBPJL, EGR1, CIITA, RELB, CDK8, IRF2BP2, TRERF1, NRIP1, MED7, BRWD1, MED4, HIF1A, RFC1, JUN, NFE2L2, CRTC2, PML, ELK1, TXN1, ELK3, MYBL1, MED12L, STAT4, NFAT5, BCL6, ARNTL2, RUNX1, TCF4, RUNX3, CREBL2, TFDP1, NFATC1, MLLT3, KLF6, KLF7, TCF7, KLF13, SUB1, ARID3A, AFF3, BIRC2, NOTCH2, ATF4, DNMT1, EAF2, KLF2, SETD3, KLF3, IFI204	928	624	22680	2.23247	1.10168e-05	7.34455e-07	4.53764e-05
GOTERM_BP_DIRECT	GO:0006351~transcription, DNA-templated	127	13.1198	1.30321e-05	JDP2, IL16, FOXO1, MED20, BTK, MDFIC, PHTF2, PQBP1, CREB3L2, CEP290, CRY1, MAP2K6, CIITA, SATB1, RELB, ARID1A, ELL3, TRERF1, JUNB, HIF1A, RFC1, TIMELESS, JUN, NFE2L2, CRTC2, ELK1, TXN1, MYBL1, ELK3, MED12L, HOXA2, HOXA3, HOXA5, HOXA6, JUND, ARNTL2, BHLHE40, TCF4, RUNX1, RUNX2, RUNX3, TFDP1, CREBL2, DNMT3A, KLF6, KLF7, TCF7, ZBTB46, SUB1, KLF13, ASXL1, PTPN14, ARID3A, ARID3B, SMAD3, NR4A1, SMYD2, …	839	1885	18082	1.45203	0.0456955	0.00518346	0.0239322
UP_KEYWORDS	DNA-binding	99	10.2273	4.08438e-05	HMGN1, HMGN3, JDP2, FOXO1, PHTF2, CREB3L2, DDX20, SATB1, ANKRD33B, FOXN2, ARID1A, TRERF1, JUNB, HIF1A, RFC1, JUN, NFE2L2, TNFAIP3, HMGB1, ELK1, MYBL1, ELK3, HOXA2, HOXA3, HOXA5, HOXA6, JUND, BHLHE40, ARNTL2, STRBP, RUNX1, TCF4, RUNX2, RUNX3, CREBL2, TFDP1, DNMT3A, KLF6, TCF7, KLF7, SUB1, KLF13, ARID3A, ARID3B, SMAD3, NR4A1, FOXP1, AIM2, ATF4, ETS1, ETS2, DNMT1, H3F3A, H3F3B, KLF2, PUF60, KLF3, SP…	928	1604	22680	1.50843	0.013348	0.000479809	0.055333
GOTERM_BP_DIRECT	GO:0045893~positive regulation of transcription, DNA-templated	47	4.85537	0.000241485	FOSL2, CRLF3, FOXO1, ELK1, PAX5, ELK3, PHIP, MDFIC, CREB3L2, CEP290, ARNTL2, TCF4, RUNX1, MYC, RUNX2, RBPJL, INSR, RUNX3, CREBL2, TFDP1, NFATC1, EGR1, CIITA, KLF7, SSBP3, NR4A1, FOXN2, SMAD3, ARID1A, TRERF1, FOXP1, TNNI2, CD38, ATF4, MED4, HIF1A, RFC1, ID2, ETS1, ETS2, JUN, PTCH1, EAF2, NFE2L2, KLF2, SETD3, BMPR1A	839	576	18082	1.75857	0.579703	0.0445957	0.442585
GOTERM_BP_DIRECT	GO:0006355~regulation of transcription, DNA-templated	138	14.2562	0.000709337	JDP2, IL16, FOXO1, PDLIM1, MED20, BTK, MDFIC, PHTF2, PQBP1, CREB3L2, CEP290, CRY1, INSR, MAP2K6, CIITA, SATB1, RELB, ARID1A, ELL3, TRERF1, JUNB, ZFP799, HIF1A, RFC1, TIMELESS, JUN, NFE2L2, CRTC2, ADORA2A, ELK1, TXN1, IGF2BP3, MYBL1, ZFP763, ELK3, MED12L, HOXA2, HOXA3, HOXA5, HOXA6, JUND, ARNTL2, BHLHE40, TCF4, RUNX1, RUNX2, RUNX3, TFDP1, CREBL2, DNMT3A, KLF6, KLF7, TCF7, ZBTB46, SUB1, KLF13, ASXL…	839	2279	18082	1.30503	0.921661	0.0900109	1.29478
GOTERM_MF_DIRECT	GO:0003677~DNA binding	113	11.6736	0.00181698	HMGN1, HMGN3, JDP2, LMO2, FOXO1, PHTF2, OASL1, CREB3L2, DDX20, C130026I21RIK, SATB1, RELB, ANKRD33B, ARID1A, TRERF1, JUNB, HIF1A, RFC1, RFC2, JUN, NFE2L2, TNFAIP3, HMGB1, ELK1, IGF2BP3, MYBL1, ELK3, HOXA2, HOXA3, HOXA5, HOXA6, JUND, POLM, BHLHE40, ARNTL2, STRBP, RUNX1, TCF4, RUNX2, RUNX3, TFDP1, CREBL2, DNMT3A, KLF6, KLF7, TCF7, ZMYM3, SUB1, KLF13, ASXL1, ARID3A, ARID3B, SMAD3, NR4A1, FOXP1, AIM2…	811	1847	17446	1.31609	0.824556	0.0582496	2.81686
GOTERM_MF_DIRECT	GO:0003700~transcription factor activity, sequence-specific DNA binding	56	5.78512	0.0161526	JDP2, FOSL2, BACH2, FOXO1, PAX5, CBFA2T3, ZBTB38, CREB3L2, NFIL3, MYC, RBPJL, EGR1, SATB1, ZFP518B, RELB, FOXN2, FOSB, TRERF1, JUNB, HIF1A, JUN, NFE2L2, NR3C2, ELK1, ELK3, TSC22D3, FBXW7, HOXA2, STAT4, HOXA3, HOXA5, HOXA6, JUND, NFAT5, BCL6, ARNTL2, RUNX1, TCF4, RUNX2, RUNX3, CREBL2, TFDP1, NFATC1, KLF6, KLF7, ZFP52, TCF7, ARID3A, AFF3, NR4A1, SMAD3, FOXP1, ATF4, ETS1, ETS2, KLF2	811	883	17446	1.36428	1	0.258957	22.5741
GOTERM_MF_DIRECT	GO:0043565~sequence-specific DNA binding	40	4.13223	0.0438365	JDP2, FOSL2, BACH2, NR3C2, FOXO1, ELK1, MYBL1, ELK3, STAT4, HOXA2, HOXA3, HOXA5, BCL2, MTPN, HOXA6, BCL11A, JUND, CREB3L2, BCL6, NFIL3, MYC, CREBL2, NFATC1, EGR1, SATB1, TCF7, NR4A1, FOXN2, SMAD3, FOSB, FOXP1, JUNB, ATF4, HIF1A, RFC1, ETS1, ETS2, JUN, NFE2L2, KLF2	811	633	17446	1.35935	1	0.45819	50.5533
Annotation Cluster 5	Enrichment Score: 4.99956093808304
Category	Term	Count	%	PValue	Genes	List Total	Pop Hits	Pop Total	Fold Enrichment	Bonferroni	Benjamini	FDR
UP_KEYWORDS	SH3 domain	28	2.89256	1.17084e-07	SNX9, SH3RF1, FUT8, NEDD9, ABI2, CD2AP, BTK, SLA, MACF1, SORBS2, DLG5, TEC, VAV3, NCF2, LYN, ARHGEF6, MYO1E, AHI1, TRIO, MYO1F, SAMSN1, DOCK5, VAV2, VAV1, NCK2, FNBP1, GRAP2, SPATA13	928	208	22680	3.28995	3.852e-05	2.02741e-06	0.00015866
INTERPRO	IPR001452:Src homology-3 domain	27	2.78926	1.5982e-06	SNX9, SH3RF1, FUT8, NEDD9, ABI2, CD2AP, BTK, SLA, SORBS2, DLG5, TEC, VAV3, NCF2, LYN, ARHGEF6, MYO1E, AHI1, TRIO, MYO1F, SAMSN1, DOCK5, VAV2, VAV1, NCK2, FNBP1, GRAP2, SPATA13	888	212	20594	2.95363	0.00223658	0.000447716	0.0026335
SMART	SM00326:SH3	27	2.78926	1.33114e-05	SNX9, SH3RF1, FUT8, NEDD9, ABI2, CD2AP, BTK, SLA, SORBS2, DLG5, TEC, VAV3, NCF2, LYN, ARHGEF6, MYO1E, AHI1, TRIO, MYO1F, SAMSN1, DOCK5, VAV2, VAV1, NCK2, FNBP1, GRAP2, SPATA13	550	197	10425	2.59783	0.00418435	0.00139673	0.0179189
UP_SEQ_FEATURE	domain:SH3	17	1.7562	0.00403089	SNX9, LYN, FUT8, ARHGEF6, NEDD9, TRIO, MYO1F, ABI2, AHI1, SAMSN1, DOCK5, BTK, SLA, FNBP1, MACF1, SPATA13, TEC	826	166	18012	2.23317	0.99992	0.336383	6.82581
Annotation Cluster 6	Enrichment Score: 4.833821082444
Category	Term	Count	%	PValue	Genes	List Total	Pop Hits	Pop Total	Fold Enrichment	Bonferroni	Benjamini	FDR
UP_KEYWORDS	Metal-binding	198	20.4545	1.09301e-07	S100A6, S100A8, ADCY7, PLEKHM1, S100A9, PDLIM1, ZNRF3, BTK, GIT2, PLS3, UBR4, OPTN, CARNS1, PGM2, PPP1CA, UNC13A, NEK6, FCER2A, ADSS, ENPP4, MYO9A, MACF1, POLM, DHX57, MGAT4A, KLF6, DNMT3A, KLF7, ZBTB46, OSGEP, SCD2, CRIP3, KLF13, TGFBR2, ASXL1, SMAD3, SMYD2, GM14295, PPA2, ZFP608, TAX1BP1, TNNI2, CBLB, KLF2, PON3, KLF3, ZBTB32, SH3RF1, ATP10D, ZEB2, LATS2, TRIM12C, SMAP1, SMPDL3A, ZC3HAV1L, TOP2…	928	3395	22680	1.42535	3.59593e-05	1.99777e-06	0.000148112
UP_KEYWORDS	Zinc	124	12.8099	2.65823e-05	RNASEL, APOBEC1, S100A8, LMO2, PLEKHM1, S100A9, LMO7, PDLIM1, ZNRF3, BTK, GIT2, UBR4, OPTN, TRERF1, ZFP799, RNF130, TRIM35, CLIP1, TNFAIP3, NEURL3, UNC13A, SYVN1, ENPP4, ZFP763, MYO9A, TTC3, TRIM65, RNF165, RNFT1, SLC30A4, DNAJA4, FGD3, DHX57, TEC, DNMT3A, KLF6, KLF7, VAV3, ZBTB46, CRIP3, ZMYM3, KLF13, ASXL1, SMAD3, NR4A1, SMYD2, VAV2, VAV1, ZFP608, TAX1BP1, FOXP1, GM14295, CBLB, TRIM59, DNMT1, K…	928	2099	22680	1.44379	0.00870755	0.000323862	0.0360154
UP_KEYWORDS	Zinc-finger	95	9.81405	0.000109434	ZBTB32, SH3RF1, RNASEL, PLEKHM1, ZEB2, CBFA2T3, TRIM12C, ZNRF3, BTK, SMAP1, GIT2, ZC3HAV1L, EGR1, ZFP36, ZBTB20, ZFP518B, ZSWIM6, UBR4, AW146154, ZCCHC18, IRF2BP2, OPTN, TRERF1, ZFP799, PRKD2, RNF130, TRIM35, ZMIZ1, CLIP1, TNFAIP3, KSR1, NEURL3, GM14305, UNC13A, ZMYND11, ZFP710, ZFP64, SYVN1, POLR2K, NR3C2, PML, ZFP763, ZFP318, MYO9A, TTC3, MYCBP2, DGKA, TRIM65, FAN1, RNF165, BCL11A, RNFT1, BCL6,…	928	1565	22680	1.48356	0.0353652	0.0011608	0.148191
GOTERM_MF_DIRECT	GO:0046872~metal ion binding	198	20.4545	0.000145328	S100A6, S100A8, ADCY7, PLEKHM1, S100A9, PDLIM1, ZNRF3, BTK, ZFP839, GIT2, PLS3, UBR4, OPTN, CARNS1, PGM2, PPP1CA, UNC13A, NEK6, FCER2A, ADSS, ENPP4, MYO9A, MACF1, POLM, DHX57, MGAT4A, KLF6, DNMT3A, KLF7, ZBTB46, OSGEP, SCD2, CRIP3, KLF13, TGFBR2, ASXL1, SMAD3, SMYD2, GM14295, PPA2, ZFP608, TAX1BP1, TNNI2, CBLB, KLF2, PON3, KLF3, ZBTB32, SH3RF1, ZEB2, LATS2, ZBTB38, SMAP1, SMPDL3A, ZC3HAV1L, TOP2B…	811	3355	17446	1.26954	0.12985	0.00988575	0.228084
Annotation Cluster 7	Enrichment Score: 4.822598268416969
Category	Term	Count	%	PValue	Genes	List Total	Pop Hits	Pop Total	Fold Enrichment	Bonferroni	Benjamini	FDR
KEGG_PATHWAY	mmu05140:Leishmaniasis	15	1.54959	3.25407e-06	NCF2, ELK1, H2-DMB1, ITGB2, MAPK11, ITGA4, ITGB1, ITGAM, MAPK12, JUN, IL12A, JAK1, JAK2, IFNGR2, IFNGR1	398	64	7720	4.54617	0.000861957	0.000123182	0.00426599
KEGG_PATHWAY	mmu05145:Toxoplasmosis	20	2.06612	4.08645e-06	CIITA, LDLR, PIK3CD, H2-DMB1, MAPK11, BIRC3, ITGB1, BIRC2, ITGA6, MAPK12, IL10RA, BCL2, IL12A, JAK1, JAK2, PIK3R5, IKBKB, IFNGR2, MAP2K6, IFNGR1	398	113	7720	3.43309	0.00108233	0.000135355	0.0053572
KEGG_PATHWAY	mmu05152:Tuberculosis	22	2.27273	0.000256114	BID, CIITA, H2-DMB1, ITGB2, MAPK11, ITGAM, LAMP1, NOD2, MAPK12, FCGR2B, IL10RA, BCL2, IL12A, RHOA, ATP6V0A1, JAK1, JAK2, PPP3CA, KSR1, IFNGR2, IFNGR1, CALM1	398	176	7720	2.42462	0.0656263	0.00308064	0.335244
Annotation Cluster 8	Enrichment Score: 4.495725873710678
Category	Term	Count	%	PValue	Genes	List Total	Pop Hits	Pop Total	Fold Enrichment	Bonferroni	Benjamini	FDR
UP_KEYWORDS	Adaptive immunity	19	1.96281	8.09617e-08	TNFRSF21, HMGB1, ICOSL, LYN, TNFRSF13B, PIK3CD, SLAMF6, TNFRSF13C, SLAMF1, BTK, CD84, PRKD2, SH2D1B1, PTK2B, LAX1, JAK2, CD79B, JAK3, TEC	928	98	22680	4.7383	2.66361e-05	1.56685e-06	0.000109711
UP_KEYWORDS	Immunity	38	3.92562	3.7433e-06	HMGB1, TNFRSF21, S100A8, IL4RA, S100A9, PML, TLR7, BTK, H60B, NOD2, SERINC5, SH2D1B1, PTK2B, OASL1, CFH, BCL6, TEC, ICOSL, CR2, LYN, PIK3CD, TNFRSF13B, SLAMF6, TNFRSF13C, SAMHD1, H2-DMB1, SLAMF1, AIM2, CD84, PRKD2, CD55, ETS1, LAX1, LRMP, CD300LF, CD79B, JAK2, JAK3	928	401	22680	2.31598	0.00123079	5.13132e-05	0.0050724
GOTERM_BP_DIRECT	GO:0002376~immune system process	37	3.82231	4.74712e-05	TNFRSF21, S100A8, IL4RA, S100A9, PML, TLR7, BTK, H60B, NOD2, SERINC5, SH2D1B1, PTK2B, OASL1, CFH, BCL6, TEC, ICOSL, CR2, LYN, PIK3CD, TNFRSF13B, SLAMF6, TNFRSF13C, SAMHD1, H2-DMB1, SLAMF1, AIM2, CD84, PRKD2, CD55, ETS1, LAX1, LRMP, CD300LF, CD79B, JAK2, JAK3	839	383	18082	2.08203	0.156654	0.0130205	0.0871503
GOTERM_BP_DIRECT	GO:0002250~adaptive immune response	19	1.96281	7.65885e-05	TNFRSF21, HMGB1, ICOSL, LYN, TNFRSF13B, PIK3CD, SLAMF6, TNFRSF13C, SLAMF1, BTK, CD84, PRKD2, SH2D1B1, PTK2B, LAX1, JAK2, CD79B, JAK3, TEC	839	139	18082	2.94594	0.240342	0.0170337	0.14057
UP_KEYWORDS	Innate immunity	22	2.27273	0.000952503	HMGB1, CR2, S100A8, LYN, S100A9, PIK3CD, SLAMF6, PML, SAMHD1, SLAMF1, TLR7, AIM2, BTK, CD84, CD55, SERINC5, NOD2, SH2D1B1, OASL1, CFH, JAK2, JAK3	928	241	22680	2.23101	0.269132	0.00800682	1.28304
GOTERM_BP_DIRECT	GO:0045087~innate immune response	34	3.5124	0.00101077	HMGB1, S100A8, S100A9, PML, IGHG2C, IGHM, TLR7, BTK, NOD2, SERINC5, SH2D1B1, PTK2B, OASL1, CFH, IGKC, TEC, CR2, LYN, PIK3CD, RELB, SLAMF6, SAMHD1, SLAMF1, AIM2, MID2, CD84, IGHG, TRIM35, CD55, CYBB, TRIM59, JAK1, JAK2, JAK3	839	400	18082	1.83191	0.97347	0.104152	1.84018
Annotation Cluster 9	Enrichment Score: 3.8018820596272995
Category	Term	Count	%	PValue	Genes	List Total	Pop Hits	Pop Total	Fold Enrichment	Bonferroni	Benjamini	FDR
INTERPRO	IPR011993:Pleckstrin homology-like domain	39	4.02893	7.77193e-06	RALGPS2, PLEKHM1, PREX1, RDX, BTK, PLCL2, EZR, PTK2B, SOS2, DOCK11, AFAP1, NBEAL2, PLCB2, FGD3, TEC, ARHGEF3, CCM2, ABR, OSBPL3, VAV3, STAP1, ARHGEF18, ARHGEF6, WDFY4, PTPN14, TRIO, VAV2, VAV1, PLEKHA4, PRKD2, KIF1B, SBF2, LYST, JAK1, JAK2, JAK3, SPATA13, DNM2, PLEKHA1	888	409	20594	2.21141	0.0108295	0.00181311	0.0128059
UP_KEYWORDS	Guanine-nucleotide releasing factor	19	1.96281	8.15358e-06	ARHGEF3, RALGPS2, ABR, VAV3, MADD, ARHGEF18, PREX1, ARHGEF6, RASGEF1B, TRIO, DOCK5, VAV2, VAV1, SOS2, DENND4B, RAPGEF1, SPATA13, DOCK11, FGD3	928	133	22680	3.49138	0.00267894	0.000107296	0.0110483
INTERPRO	IPR001331:Guanine-nucleotide dissociation stimulator, CDC24, conserved site	8	0.826446	4.88148e-05	ARHGEF3, ABR, VAV3, PREX1, ARHGEF6, VAV2, VAV1, SPATA13	888	24	20594	7.73048	0.0661049	0.00681578	0.0804072
INTERPRO	IPR001849:Pleckstrin homology domain	27	2.78926	6.97425e-05	RALGPS2, PLEKHM1, PREX1, BTK, PLCL2, SOS2, DOCK11, AFAP1, FGD3, TEC, ARHGEF3, ABR, VAV3, OSBPL3, STAP1, ARHGEF18, ARHGEF6, TRIO, VAV2, VAV1, PLEKHA4, PRKD2, KIF1B, SBF2, SPATA13, DNM2, PLEKHA1	888	262	20594	2.38996	0.0930905	0.00884363	0.11486
GOTERM_MF_DIRECT	GO:0005089~Rho guanyl-nucleotide exchange factor activity	13	1.34298	0.00014297	ARHGEF3, VAV3, ABR, ARHGEF18, PREX1, ARHGEF6, TRIO, VAV2, VAV1, SOS2, SPATA13, DOCK11, FGD3	811	74	17446	3.77908	0.127884	0.0104704	0.224388
INTERPRO	IPR000219:Dbl homology (DH) domain	12	1.23967	0.000143949	ARHGEF3, ABR, VAV3, ARHGEF18, PREX1, ARHGEF6, SOS2, TRIO, VAV2, VAV1, SPATA13, FGD3	888	68	20594	4.09261	0.18265	0.0166668	0.236937
UP_SEQ_FEATURE	domain:DH	11	1.13636	0.000314458	ARHGEF3, ABR, VAV3, ARHGEF18, PREX1, ARHGEF6, SOS2, VAV2, VAV1, SPATA13, FGD3	826	59	18012	4.06558	0.520195	0.0549245	0.549003
GOTERM_MF_DIRECT	GO:0005085~guanyl-nucleotide exchange factor activity	19	1.96281	0.000340096	ARHGEF3, RALGPS2, ABR, VAV3, MADD, ARHGEF18, PREX1, ARHGEF6, RASGEF1B, TRIO, DOCK5, VAV2, VAV1, SOS2, DENND4B, RAPGEF1, SPATA13, DOCK11, FGD3	811	156	17446	2.62002	0.277854	0.0201399	0.532997
SMART	SM00325:RhoGEF	12	1.23967	0.000523008	ARHGEF3, ABR, VAV3, ARHGEF18, PREX1, ARHGEF6, SOS2, TRIO, VAV2, VAV1, SPATA13, FGD3	550	65	10425	3.4993	0.151929	0.0270914	0.701805
GOTERM_BP_DIRECT	GO:0035023~regulation of Rho protein signal transduction	12	1.23967	0.000807895	ARHGEF3, ABR, VAV3, ARHGEF18, PREX1, ARHGEF6, SOS2, TRIO, VAV2, VAV1, SPATA13, FGD3	839	77	18082	3.35873	0.945016	0.0921629	1.47343
SMART	SM00233:PH	27	2.78926	0.000824308	RALGPS2, PLEKHM1, PREX1, BTK, PLCL2, SOS2, DOCK11, AFAP1, FGD3, TEC, ARHGEF3, ABR, VAV3, OSBPL3, STAP1, ARHGEF18, ARHGEF6, TRIO, VAV2, VAV1, PLEKHA4, PRKD2, KIF1B, SBF2, SPATA13, DNM2, PLEKHA1	550	253	10425	2.02282	0.228766	0.036429	1.10403
UP_SEQ_FEATURE	domain:PH	21	2.16942	0.00144183	ARHGEF3, RALGPS2, ABR, VAV3, OSBPL3, STAP1, ARHGEF18, PREX1, ARHGEF6, VAV2, VAV1, BTK, PLEKHA4, PLCL2, PRKD2, KIF1B, SOS2, SPATA13, DOCK11, DNM2, TEC	826	208	18012	2.2016	0.96558	0.1707	2.49399
Annotation Cluster 10	Enrichment Score: 3.776206804303623
Category	Term	Count	%	PValue	Genes	List Total	Pop Hits	Pop Total	Fold Enrichment	Bonferroni	Benjamini	FDR
INTERPRO	IPR001715:Calponin homology domain	14	1.44628	1.98322e-05	VAV3, SPECC1, ARHGEF6, MICAL3, LMO7, VAV2, TAGLN2, VAV1, IQGAP1, SYNE1, LRCH1, MACF1, CAMSAP1, PLS3	888	76	20594	4.27211	0.0274027	0.00308248	0.0326747
SMART	SM00033:CH	13	1.34298	0.000145935	VAV3, ARHGEF6, SPECC1, MICAL3, LMO7, TAGLN2, VAV2, VAV1, IQGAP1, SYNE1, LRCH1, MACF1, PLS3	550	66	10425	3.73347	0.0449321	0.0114274	0.196285
UP_SEQ_FEATURE	domain:CH	9	0.929752	0.000465735	VAV3, LRCH1, SPECC1, ARHGEF6, MICAL3, VAV2, TAGLN2, VAV1, IQGAP1	826	41	18012	4.78675	0.663024	0.0747544	0.812099
INTERPRO	IPR003096:Smooth muscle protein/calponin	5	0.516529	0.00058278	VAV3, ARHGEF6, LMO7, TAGLN2, VAV1	888	10	20594	11.5957	0.558118	0.0608913	0.955993
Annotation Cluster 11	Enrichment Score: 3.7256544785690036
Category	Term	Count	%	PValue	Genes	List Total	Pop Hits	Pop Total	Fold Enrichment	Bonferroni	Benjamini	FDR
UP_SEQ_FEATURE	domain:Leucine-zipper	20	2.06612	4.11483e-07	JDP2, BACH2, FOSL2, RELB, PAWR, FOSB, JUNB, FOXP1, IKBKE, TSC22D3, ATF4, JUN, JUND, CREB3L2, NFE2L2, TCF4, NFIL3, IKBKB, MYC, CREBL2	826	108	18012	4.0382	0.000960351	0.000160123	0.000720259
INTERPRO	IPR004827:Basic-leucine zipper domain	12	1.23967	1.55661e-05	JDP2, ATF4, BACH2, FOSL2, JUN, JUND, CREB3L2, FOSB, NFE2L2, NFIL3, JUNB, CREBL2	888	54	20594	5.15365	0.0215722	0.00272232	0.0256469
SMART	SM00338:BRLZ	11	1.13636	0.000272797	JDP2, ATF4, BACH2, FOSL2, JUN, JUND, CREB3L2, FOSB, NFE2L2, NFIL3, JUNB	550	51	10425	4.08824	0.0823533	0.0170417	0.366627
UP_SEQ_FEATURE	DNA-binding region:Basic motif	19	1.96281	0.000289577	JDP2, BACH2, FOSL2, FOSB, JUNB, ATF4, HIF1A, JUN, JUND, PHTF2, CREB3L2, BHLHE40, NFE2L2, ARNTL2, TCF4, NFIL3, BHLHE41, MYC, CREBL2	826	156	18012	2.65589	0.491484	0.0596265	0.505667
KEGG_PATHWAY	mmu05030:Cocaine addiction	4	0.413223	0.46515	ATF4, JUN, CREB3L2, FOSB	398	49	7720	1.58343	1	0.704572	99.9726
Annotation Cluster 12	Enrichment Score: 3.0468923596306823
Category	Term	Count	%	PValue	Genes	List Total	Pop Hits	Pop Total	Fold Enrichment	Bonferroni	Benjamini	FDR
GOTERM_CC_DIRECT	GO:0005913~cell-cell adherens junction	33	3.40909	1.20466e-05	SNX9, STK38, SNX5, SNX2, LMO7, ABI2, RDX, PDLIM1, TAGLN2, ITGB1, CD2AP, IQGAP1, VCL, EZR, SLK, PPL, BAG3, NDRG1, HSPA5, DLG5, AHNAK, APC, COBLL1, LYN, FSCN1, MYH9, ANXA2, EPS15, ITGA6, PTPN1, CD200, PUF60, ADD1	871	316	19662	2.35742	0.00663965	0.000391793	0.0175917
GOTERM_MF_DIRECT	GO:0098641~cadherin binding involved in cell-cell adhesion	27	2.78926	0.000593796	SNX9, STK38, SNX5, SNX2, RDX, PDLIM1, TAGLN2, ITGB1, CD2AP, IQGAP1, VCL, EZR, SLK, PPL, BAG3, NDRG1, HSPA5, AHNAK, COBLL1, FSCN1, MYH9, ANXA2, EPS15, ITGA6, PTPN1, PUF60, ADD1	811	279	17446	2.08178	0.433587	0.0280215	0.92886
GOTERM_BP_DIRECT	GO:0098609~cell-cell adhesion	14	1.44628	0.101117	COBLL1, SNX9, STK38, SNX5, FSCN1, PDLIM1, TAGLN2, EPS15, SLK, BAG3, PPL, NDRG1, PUF60, ADD1	839	189	18082	1.59643	1	0.86367	85.8841
Annotation Cluster 13	Enrichment Score: 2.7465651797415087
Category	Term	Count	%	PValue	Genes	List Total	Pop Hits	Pop Total	Fold Enrichment	Bonferroni	Benjamini	FDR
KEGG_PATHWAY	mmu05164:Influenza A	21	2.16942	0.000465361	CIITA, RNASEL, PIK3CD, MAP2K4, PML, H2-DMB1, MAPK11, IVNS1ABP, TLR7, IKBKE, IFNAR2, MAPK12, JUN, IL12A, JAK1, JAK2, PIK3R5, IKBKB, IFNGR2, IFNGR1, MAP2K6	398	171	7720	2.38209	0.116045	0.00492183	0.608372
KEGG_PATHWAY	mmu05142:Chagas disease (American trypanosomiasis)	14	1.44628	0.0022737	GNA15, PIK3CD, MAP2K4, TGFBR2, SMAD3, MAPK11, MAPK12, JUN, IL12A, PIK3R5, IKBKB, IFNGR2, PLCB2, IFNGR1	398	103	7720	2.63648	0.452951	0.016171	2.94012
KEGG_PATHWAY	mmu04620:Toll-like receptor signaling pathway	13	1.34298	0.00544229	PIK3CD, MAP2K4, MAPK11, TLR7, IFNAR2, IKBKE, MAPK12, CD80, JUN, IL12A, PIK3R5, IKBKB, MAP2K6	398	101	7720	2.49664	0.764524	0.0303005	6.90439
Annotation Cluster 14	Enrichment Score: 2.5511563654436133
Category	Term	Count	%	PValue	Genes	List Total	Pop Hits	Pop Total	Fold Enrichment	Bonferroni	Benjamini	FDR
GOTERM_MF_DIRECT	GO:0017124~SH3 domain binding	15	1.54959	0.0011424	EPS15, FMN1, SH2D2A, CBLB, FUT8, LYN, HIP1R, DTX1, ABI2, ARHGAP17, ADAM19, LRP2, AFAP1, CD2AP, DNM2	811	118	17446	2.73454	0.665094	0.0464478	1.77985
UP_KEYWORDS	SH3-binding	9	0.929752	0.00294094	EPS15, SH2D2A, FUT8, DTX1, ARHGAP17, ADAM19, LRP2, AFAP1, CD2AP	928	60	22680	3.66595	0.620536	0.0204059	3.91253
UP_SEQ_FEATURE	short sequence motif:SH3-binding	8	0.826446	0.00661036	SH2D2A, FUT8, DTX1, ARHGAP17, ADAM19, LRP2, AFAP1, CD2AP	826	49	18012	3.56021	1	0.436491	10.9607
Annotation Cluster 15	Enrichment Score: 2.4529588410178667
Category	Term	Count	%	PValue	Genes	List Total	Pop Hits	Pop Total	Fold Enrichment	Bonferroni	Benjamini	FDR
GOTERM_MF_DIRECT	GO:0035091~phosphatidylinositol binding	15	1.54959	5.77525e-05	SNX9, SNX29, SGK3, HIP1R, SNX5, PITPNA, MYO1E, SNX25, PASK, SNX2, PXK, ITPR1, SBF2, SNX10, PLEKHA1	811	89	17446	3.62557	0.0537711	0.00501201	0.0906975
UP_SEQ_FEATURE	domain:PX	8	0.826446	0.00314179	SNX9, SNX29, SGK3, SNX5, SNX25, SNX2, PXK, SNX10	826	43	18012	4.05699	0.999356	0.295232	5.35911
INTERPRO	IPR001683:Phox homologous domain	8	0.826446	0.00595354	SNX9, SNX29, SGK3, SNX5, SNX25, SNX2, PXK, SNX10	888	51	20594	3.63787	0.999767	0.27513	9.37104
SMART	SM00312:PX	7	0.72314	0.0216653	SNX9, SNX29, SGK3, SNX25, SNX2, PXK, SNX10	550	42	10425	3.15909	0.998992	0.437276	25.5374
GOTERM_BP_DIRECT	GO:0016050~vesicle organization	5	0.516529	0.0232229	SNX9, SNX5, SNX2, CD2AP, SNX10	839	24	18082	4.48997	1	0.545307	35.0496
Annotation Cluster 16	Enrichment Score: 2.4482061888115814
Category	Term	Count	%	PValue	Genes	List Total	Pop Hits	Pop Total	Fold Enrichment	Bonferroni	Benjamini	FDR
GOTERM_CC_DIRECT	GO:0016020~membrane	412	42.562	3.554e-13	IL9R, PLEKHM1, TGOLN1, INTS2, IGHM, BTK, AI314180, ERO1LB, RPLP0, OGT, PTPRJ, ICOSL, NCF2, LIFR, SPIRE1, SSPN, MYH9, THY1, TMEM131, SIPA1L1, HSD11B1, RYR2, UNC13A, RALGPS2, SORCS2, PROCR, TMEM123, SLC28A2, MGAT4A, SPNS2, BRI3BP, TGFBR2, SYNE1, FNBP1, RGS2, MARCKS, TREML2, CD200, LDLR, GPR82, NAP1L1, BNIP3, ST6GALNAC3, NOD2, TMEM108, SMAP1, XYLT1, PIK3AP1, CEACAM1, ZDHHC2, CLN3, FMNL3, LYN, ARHGEF…	871	6998	19662	1.32902	1.96526e-10	9.82632e-11	5.19007e-10
UP_SEQ_FEATURE	topological domain:Cytoplasmic	175	18.0785	4.56414e-05	IL9R, ADCY7, TGOLN1, IGHG2C, ILDR1, TLR7, ZNRF3, S1PR1, CD44, SLC2A3, MS4A1, CREB3L2, IL15RA, GXYLT1, INSR, SPN, SLC12A6, PTPRJ, ICOSL, EFNB1, LIFR, H2-DMB1, SSPN, HCST, CD38, IGHG, RNF130, CCR7, ABCB1B, HSD11B1, CD300LF, TPST1, FCER2A, GPR146, EXTL3, SYVN1, CYSLTR2, ADORA2A, ITGAE, ENPP4, ITGB2, ITGB3, CD72, ITGB1, ITGAM, SORCS2, SERINC5, PROCR, CD69, STX16, CNR2, TMEM123, SLC30A4, EMB, ENTPD1, …	826	2880	18012	1.32504	0.101092	0.0132335	0.0798608
UP_KEYWORDS	Membrane	413	42.6653	5.46724e-05	B430306N03RIK, IL9R, PLEKHM1, TGOLN1, D17H6S56E-5, INTS2, IGHM, BTK, ERO1LB, PHTF2, OGT, PTPRJ, ICOSL, GBP9, LIFR, SPIRE1, SSPN, THY1, TMEM131, SPAG9, SIPA1L1, HSD11B1, RYR2, UNC13A, RALGPS2, ACADSB, SORCS2, PROCR, TMEM123, SLC28A2, TCF4, MGAT4A, SPNS2, BRI3BP, TGFBR2, SYNE1, FNBP1, RGS2, PARP8, MARCKS, TREML2, CD200, LDLR, GPR82, BNIP3, ATP10D, ST6GALNAC3, NOD2, TMEM108, SMAP1, XYLT1, PIK3AP1, C…	928	8683	22680	1.16245	0.0178269	0.000620074	0.0740608
GOTERM_CC_DIRECT	GO:0005886~plasma membrane	266	27.4793	6.13259e-05	S100A6, IL9R, S100A8, ADCY7, TGOLN1, S100A9, IGHM, CD2AP, ZNRF3, BTK, H60B, S1PR1, TRAK2, CD44, SEMA7A, CFH, OGT, PTPRJ, EFNB1, PIK3CD, LIFR, SPIRE1, SSPN, MYH9, THY1, CD38, CCR7, PPP1CA, ABCB1B, SIPA1L1, RYR2, ADD3, UNC13A, ADD1, ADSS, FCER2A, GPR146, RALGPS2, ENPP4, STK17B, PXK, FAM65B, SERINC5, KRAS, MACF1, EMB, RAP1GAP2, IGKC, SLC31A1, BLNK, RHBDF2, OSBPL3, GPR157, ABR, TGFBR2, SLAMF6, SMAD3,…	871	4874	19662	1.23199	0.0333456	0.00161366	0.0895248
UP_SEQ_FEATURE	transmembrane region	241	24.8967	0.000290249	IL9R, ADCY7, TGOLN1, INTS2, IGHM, SLC35A2, ZNRF3, S1PR1, CD44, CREB3L2, GXYLT1, SLC12A6, PTPRJ, ICOSL, EFNB1, PLD4, UBR4, LIFR, SSPN, TMEM131, IGHG, CD38, CCR7, ABCB1B, HSD11B1, TPST1, FCER2A, GPR146, ENPP4, SFXN1, CD72, MYO9A, SORCS2, TRAM2, SERINC5, PROCR, CD69, STX16, TMEM123, EMB, SLC28A2, GCNT1, SLC31A1, RHBDF2, MGAT4A, SPNS2, GPR157, BRI3BP, SCD2, RHBDF1, TGFBR2, SLAMF6, CELSR1, GPR152, ABC…	826	4312	18012	1.21877	0.492283	0.0549202	0.506839
UP_KEYWORDS	Glycoprotein	195	20.1446	0.000508638	IL9R, ADCY7, TGOLN1, IGHM, H60B, ERO1LB, S1PR1, CD44, SEMA7A, CFH, CREB3L2, GXYLT1, OGT, PTPRJ, SLC12A6, CRISP3, ICOSL, EFNB1, LIFR, THY1, CD38, CCR7, ABCB1B, TANC2, HSD11B1, TPST1, FCER2A, GPR146, ENPP4, CD72, SORCS2, SERINC5, TRAM2, PROCR, CD69, TMEM123, FGL2, EMB, GCNT1, SLC31A1, PLTP, MGAT4A, TGFBR2, RHBDF1, SLAMF6, CELSR1, CD63, SLAMF1, NOTCH2, CD55, IL5RA, TREML2, SLC36A4, CD200, PON3, TM7S…	928	3815	22680	1.24921	0.154126	0.00463877	0.687055
UP_SEQ_FEATURE	topological domain:Extracellular	131	13.5331	0.0031043	IL9R, TGOLN1, ILDR1, TLR7, ZNRF3, S1PR1, CD44, SLC2A3, IL15RA, INSR, SPN, PTPRJ, ICOSL, EFNB1, LIFR, SSPN, HCST, RNF130, CD38, CCR7, CD300LF, GPR146, FCER2A, CYSLTR2, ADORA2A, ITGAE, ENPP4, ITGB2, ITGB3, CD72, ITGB1, ITGAM, SERINC5, PROCR, CD69, TMEM123, CNR2, EMB, ENTPD1, SLC31A1, HAVCR1, GPR157, RYK, TNFRSF13B, TGFBR2, TNFRSF13C, SLAMF6, GPR137B, CELSR1, ITGA4, GPR152, ABCG3, CD63, SLAMF1, NOTC…	826	2256	18012	1.26623	0.999297	0.304407	5.29678
UP_KEYWORDS	Disulfide bond	149	15.3926	0.0290132	ILDR1, IGHM, ERO1LB, S1PR1, CD44, SEMA7A, CFH, IL15RA, INSR, CRISP3, ICOSL, NGP, PLXNB2, EFNB1, LIFR, H2-DMB1, IGKV3-4, THY1, HCST, CD38, CCR7, IGKV3-2, CD59A, CD300LF, TPST1, FCER2A, HMGB1, EXTL3, CYSLTR2, ADORA2A, ITGAE, ENPP4, TXN1, CTSA, ITGB2, ITGB3, CD72, ITGB1, ITGAM, PROCR, CD69, ANGPTL1, FGL2, EMB, IGKC, B4GALT6, ENTPD1, GCNT1, PLTP, B4GALT1, HAVCR1, TNFRSF13B, TGFBR2, TNFRSF13C, SLAMF6,…	928	3124	22680	1.16566	0.999938	0.132768	32.899
UP_SEQ_FEATURE	glycosylation site:N-linked (GlcNAc...)	180	18.595	0.0852465	IL9R, ADCY7, TGOLN1, IGHG2C, IGHM, TLR7, ERO1LB, S1PR1, CD44, SLC2A3, SEMA7A, CREB3L2, CFH, IL15RA, GXYLT1, INSR, SPN, SLC12A6, PTPRJ, CRISP3, ICOSL, EFNB1, LIFR, H2-DMB1, THY1, GNS, CD38, IGHG, RNF130, CCR7, ABCB1B, CD59A, HSD11B1, NEU1, SLC40A1, EMP2, TPST1, FCER2A, GPR146, EXTL3, CYSLTR2, ADORA2A, ITGAE, ENPP4, KCNA3, ITGB2, ITGB3, CD72, ITGB1, ITGAM, SORCS2, TRAM2, SERINC5, PROCR, CD69, CNR2,…	826	3563	18012	1.10164	1	0.965113	78.9784
UP_KEYWORDS	Transmembrane	296	30.5785	0.22798	B430306N03RIK, IL9R, ADCY7, TGOLN1, INTS2, D17H6S56E-5, IGHM, SLC35A2, ZNRF3, H60B, S1PR1, CD44, PHTF2, CREB3L2, GXYLT1, SLC12A6, PTPRJ, ICOSL, EFNB1, PLD4, GBP9, LIFR, UBR4, SSPN, TMEM131, SPAG9, CD38, CCR7, ABCB1B, HSD11B1, RYR2, TPST1, GPR146, FCER2A, ACADSB, ENPP4, SFXN1, CD72, MYO9A, SORCS2, TRAM2, SERINC5, PROCR, CD69, TMEM123, STX16, EMB, SLC28A2, TCF4, SLC31A1, GCNT1, RHBDF2, MGAT4A, SPNS…	928	6955	22680	1.04013	1	0.565943	96.999
UP_KEYWORDS	Transmembrane helix	295	30.4752	0.231759	B430306N03RIK, IL9R, ADCY7, TGOLN1, INTS2, D17H6S56E-5, IGHM, SLC35A2, ZNRF3, H60B, S1PR1, CD44, PHTF2, CREB3L2, GXYLT1, SLC12A6, PTPRJ, ICOSL, EFNB1, PLD4, GBP9, LIFR, UBR4, SSPN, TMEM131, SPAG9, CD38, CCR7, ABCB1B, HSD11B1, RYR2, TPST1, GPR146, FCER2A, ACADSB, ENPP4, SFXN1, CD72, MYO9A, SORCS2, TRAM2, SERINC5, PROCR, CD69, TMEM123, STX16, EMB, SLC28A2, TCF4, SLC31A1, GCNT1, RHBDF2, MGAT4A, SPNS…	928	6938	22680	1.03916	1	0.569217	97.1921
UP_SEQ_FEATURE	disulfide bond	121	12.5	0.32169	IGHG2C, ILDR1, IGHM, ERO1LB, CD44, SEMA7A, CFH, IL15RA, INSR, CRISP3, ICOSL, EFNB1, LIFR, IGKV3-4, THY1, IGHG, CD38, CCR7, IGKV3-2, CD59A, CD300LF, FCER2A, EXTL3, CYSLTR2, ADORA2A, ITGAE, CTSA, TXN1, ITGB2, ITGB3, CD72, ITGB1, ITGAM, PROCR, CD69, ANGPTL1, FGL2, EMB, IGKC, B4GALT6, GCNT1, PLTP, B4GALT1, HAVCR1, TNFRSF13B, TGFBR2, SLAMF6, TNFRSF13C, TRIO, CELSR1, ITGA4, GPR152, SLAMF1, LAMP1, NOTCH…	826	2510	18012	1.05122	1	0.999694	99.888
GOTERM_CC_DIRECT	GO:0016021~integral component of membrane	296	30.5785	0.762264	B430306N03RIK, IL9R, ADCY7, PITPNA, TGOLN1, INTS2, D17H6S56E-5, IGHM, SLC35A2, ZNRF3, H60B, S1PR1, CD44, PHTF2, CREB3L2, GXYLT1, PTPRJ, ICOSL, EFNB1, PLD4, GBP9, LIFR, UBR4, SSPN, TMEM131, SPAG9, CD38, CCR7, ABCB1B, HSD11B1, RYR2, TPST1, GPR146, FCER2A, ACADSB, ENPP4, SFXN1, CD72, MYO9A, SORCS2, TRAM2, SERINC5, PROCR, CD69, TMEM123, STX16, EMB, SLC28A2, TCF4, SLC31A1, GCNT1, RHBDF2, MGAT4A, SPNS2…	871	6878	19662	0.971492	1	0.991652	100
UP_SEQ_FEATURE	signal peptide	130	13.4298	0.916522	IL9R, TGOLN1, ILDR1, TLR7, ZNRF3, H60B, ERO1LB, CD44, SEMA7A, CFH, IL15RA, INSR, SPN, PTPRJ, CRISP3, GM128, ICOSL, EFNB1, LIFR, H2-DMB1, HCST, THY1, GNS, RNF130, CCR7, CD59A, CD300LF, NEU1, HSD17B11, SYVN1, ITGAE, ENPP4, CTSA, ITGB2, ITGB3, ITGB1, SORCS2, ITGAM, PROCR, TMEM123, ANGPTL1, FGL2, EMB, PLTP, B4GALT1, HAVCR1, RYK, TGFBR2, SLAMF6, CELSR1, ITGA4, SLAMF1, LAMP1, NOTCH2, CD55, ITGA6, CD274…	826	3124	18012	0.907432	1	1	100
UP_KEYWORDS	Signal	170	17.562	0.926312	B430306N03RIK, IL9R, TGOLN1, ILDR1, TLR7, ZNRF3, H60B, ERO1LB, CD44, SEMA7A, CFH, IL15RA, INSR, SPN, PTPRJ, CRISP3, GM128, ICOSL, NGP, IGKV4-72, PLXNB2, EFNB1, WNK1, LIFR, H2-DMB1, IGKV3-4, PDE4D, IGKV3-3, THY1, HCST, GNS, IGHG, RNF130, CCR7, IGKV3-2, CD59A, CLIP1, CD300LF, NEU1, HSD17B11, FCER2A, SYVN1, ITGAE, ENPP4, IGKV6-23, ITGB2, CTSA, ITGB3, ITGB1, ITGAM, SORCS2, PUS7, PROCR, TMEM123, IGKV6…	928	4543	22680	0.914537	1	0.991715	100
UP_KEYWORDS	Receptor	85	8.78099	0.994077	B430306N03RIK, IL9R, LDLR, GPR82, IL21R, SORL1, GABBR1, FCRL1, CXCR2, ILDR1, FCRL5, TLR7, S1PR1, CXCR5, CD44, CXCR4, GIT2, IL15RA, CRY1, IFNGR2, INSR, IFNGR1, CEACAM1, GPR174, MS4A6C, PLXNB2, LIFR, NRIP1, CD84, IFNAR2, CCR7, ADRB2, CD80, GPR15, CD300LF, RYR2, TNFRSF21, GPR146, FCER2A, RTN4RL1, CYSLTR2, ADORA2A, ITGAE, IL4RA, NR3C2, TNFRSF8, ITGB2, ITGB3, ITGB1, ITGAM, SORCS2, PROCR, IL10RA, TMEM1…	928	2613	22680	0.795014	1	0.999755	100
Annotation Cluster 17	Enrichment Score: 2.4424753883160735
Category	Term	Count	%	PValue	Genes	List Total	Pop Hits	Pop Total	Fold Enrichment	Bonferroni	Benjamini	FDR
UP_SEQ_FEATURE	domain:SH3 2	8	0.826446	0.00107426	SH3RF1, VAV3, NCF2, SORBS2, VAV2, GRAP2, VAV1, CD2AP	826	36	18012	4.84584	0.918711	0.145175	1.86381
INTERPRO	IPR022613:Calmodulin-regulated spectrin-associated protein, CH domain	4	0.413223	0.00144419	VAV3, CAMSAP1, VAV2, VAV1	888	6	20594	15.461	0.867977	0.126271	2.35335
UP_SEQ_FEATURE	domain:SH3 1	7	0.72314	0.00471463	SH3RF1, VAV3, NCF2, SORBS2, VAV2, GRAP2, VAV1	826	35	18012	4.36126	0.999984	0.368577	7.93913
GOTERM_BP_DIRECT	GO:0008361~regulation of cell size	5	0.516529	0.0232229	VAV3, RDX, VAV2, RAP1GAP2, VAV1	839	24	18082	4.48997	1	0.545307	35.0496
Annotation Cluster 18	Enrichment Score: 2.3362934756256806
Category	Term	Count	%	PValue	Genes	List Total	Pop Hits	Pop Total	Fold Enrichment	Bonferroni	Benjamini	FDR
INTERPRO	IPR002219:Protein kinase C-like, phorbol ester/diacylglycerol binding	10	1.03306	0.00200179	DGKA, PRKD2, VAV3, PLEKHM1, VAV2, RACGAP1, KSR1, MYO9A, VAV1, UNC13A	888	66	20594	3.51385	0.939634	0.160927	3.24797
SMART	SM00109:C1	10	1.03306	0.00602833	DGKA, PRKD2, VAV3, PLEKHM1, VAV2, RACGAP1, KSR1, MYO9A, VAV1, UNC13A	550	64	10425	2.96165	0.851128	0.211863	7.81765
UP_SEQ_FEATURE	zinc finger region:Phorbol-ester/DAG-type	7	0.72314	0.00811901	VAV3, PLEKHM1, VAV2, RACGAP1, KSR1, VAV1, UNC13A	826	39	18012	3.91395	1	0.481279	13.2982
Annotation Cluster 19	Enrichment Score: 2.189941135620231
Category	Term	Count	%	PValue	Genes	List Total	Pop Hits	Pop Total	Fold Enrichment	Bonferroni	Benjamini	FDR
KEGG_PATHWAY	mmu04912:GnRH signaling pathway	18	1.8595	1.84371e-06	ADCY7, MAP2K4, ELK1, MAPK11, ITPR1, NRAS, CDC42, ATF4, KRAS, MAPK12, PTK2B, JUN, SOS2, CACNA1C, CACNA1D, PLCB2, MAP2K6, CALM1	398	88	7720	3.96757	0.000488464	8.14272e-05	0.00241707
KEGG_PATHWAY	mmu04915:Estrogen signaling pathway	13	1.34298	0.00425836	NRAS, ATF4, KRAS, ADCY7, JUN, SOS2, PIK3CD, GABBR1, CREB3L2, PIK3R5, PLCB2, ITPR1, CALM1	398	98	7720	2.57307	0.677249	0.0259566	5.44101
KEGG_PATHWAY	mmu04725:Cholinergic synapse	13	1.34298	0.0130029	NRAS, ATF4, KRAS, ADCY7, BCL2, PIK3CD, CREB3L2, PIK3R5, JAK2, CACNA1C, PLCB2, CACNA1D, ITPR1	398	113	7720	2.23151	0.968832	0.0552721	15.7672
KEGG_PATHWAY	mmu05214:Glioma	6	0.619835	0.241367	NRAS, KRAS, SOS2, PIK3CD, PIK3R5, CALM1	398	65	7720	1.79049	1	0.495475	97.3256
KEGG_PATHWAY	mmu04540:Gap junction	6	0.619835	0.455662	NRAS, KRAS, ADCY7, SOS2, PLCB2, ITPR1	398	86	7720	1.35328	1	0.699634	99.9655
Annotation Cluster 20	Enrichment Score: 2.1570316672504544
Category	Term	Count	%	PValue	Genes	List Total	Pop Hits	Pop Total	Fold Enrichment	Bonferroni	Benjamini	FDR
UP_KEYWORDS	Signal-anchor	32	3.30579	0.00235144	TPST1, FCER2A, IMPAD1, EXTL3, FUT8, CD72, ITM2C, ST6GALNAC3, GALNT10, XYLT1, CD69, CHST11, CREB3L2, GXYLT1, CHST15, B4GALT6, GCNT1, ACSL3, C1GALT1, B4GALT1, MGAT4A, CCPG1, WBSCR17, TNFRSF13B, TNFRSF13C, GOLIM4, EPHX1, MAN2A2, CD38, ST8SIA6, LAX1, HSD11B1	928	439	22680	1.78148	0.539082	0.017449	3.13982
UP_KEYWORDS	Glycosyltransferase	19	1.96281	0.0052719	B4GALT1, MGAT4A, EXTL3, FUT8, WBSCR17, ALG2, PIGQ, ART4, ST6GALNAC3, GALNT10, ST8SIA6, XYLT1, PARP8, PIGB, GXYLT1, OGT, B4GALT6, GCNT1, C1GALT1	928	225	22680	2.06379	0.824312	0.034183	6.9123
GOTERM_MF_DIRECT	GO:0016757~transferase activity, transferring glycosyl groups	19	1.96281	0.00837065	B4GALT1, MGAT4A, EXTL3, FUT8, WBSCR17, ALG2, PIGQ, ART4, ST6GALNAC3, GALNT10, ST8SIA6, XYLT1, PARP8, PIGB, GXYLT1, OGT, B4GALT6, GCNT1, C1GALT1	811	208	17446	1.96501	0.999679	0.160441	12.3717
UP_SEQ_FEATURE	topological domain:Lumenal	30	3.09917	0.0226889	TPST1, EXTL3, SYVN1, FUT8, SORCS2, ST6GALNAC3, GALNT10, XYLT1, CHST11, CREB3L2, GXYLT1, CHST15, B4GALT6, GCNT1, C1GALT1, RHBDF2, B4GALT1, MGAT4A, CCPG1, WBSCR17, PGAP1, RHBDF1, GOLIM4, H2-DMB1, ITPR1, LAMP1, ST8SIA6, HSD11B1, ATP6V0A1, LRMP	826	427	18012	1.53206	1	0.755913	33.0833
Annotation Cluster 21	Enrichment Score: 2.1404844648427863
Category	Term	Count	%	PValue	Genes	List Total	Pop Hits	Pop Total	Fold Enrichment	Bonferroni	Benjamini	FDR
GOTERM_BP_DIRECT	GO:0032922~circadian regulation of gene expression	10	1.03306	0.00187921	PPP1CA, ATF4, ID2, RELB, PML, OGT, BHLHE40, BHLHE41, CRY1, NRIP1	839	61	18082	3.53309	0.99883	0.155297	3.39563
UP_KEYWORDS	Biological rhythms	14	1.44628	0.0019693	RELB, PML, NRIP1, ATF4, PPP1CA, ID2, TIMELESS, ARNTL2, BHLHE40, OGT, BHLHE41, NFIL3, CRY1, FBXL3	928	126	22680	2.71552	0.477191	0.0149691	2.63586
GOTERM_BP_DIRECT	GO:0043153~entrainment of circadian clock by photoperiod	6	0.619835	0.00231129	PPP1CA, ID2, PML, BHLHE40, CRY1, FBXL3	839	21	18082	6.15767	0.999753	0.168523	4.16082
GOTERM_BP_DIRECT	GO:0048511~rhythmic process	14	1.44628	0.00646329	RELB, PML, NRIP1, ATF4, PPP1CA, ID2, TIMELESS, ARNTL2, BHLHE40, OGT, BHLHE41, NFIL3, CRY1, FBXL3	839	128	18082	2.35723	1	0.293438	11.2273
GOTERM_BP_DIRECT	GO:0007623~circadian rhythm	11	1.13636	0.028226	ATF4, TIMELESS, ID2, JUN, JUND, ARNTL2, BHLHE40, BHLHE41, CRY1, NFIL3, FBXL3	839	108	18082	2.1951	1	0.587642	40.8952
GOTERM_BP_DIRECT	GO:0042752~regulation of circadian rhythm	6	0.619835	0.0920131	PPP1CA, TIMELESS, ID2, PML, CRY1, FBXL3	839	52	18082	2.48675	1	0.847832	83.0143
Annotation Cluster 22	Enrichment Score: 2.0539284815072336
Category	Term	Count	%	PValue	Genes	List Total	Pop Hits	Pop Total	Fold Enrichment	Bonferroni	Benjamini	FDR
GOTERM_CC_DIRECT	GO:0031234~extrinsic component of cytoplasmic side of plasma membrane	16	1.65289	2.13619e-07	SNX9, S100A6, LYN, SNX5, RACGAP1, IQGAP1, BTK, KRAS, PTK2B, CNR2, RHOA, JAK1, RYR2, JAK2, JAK3, TEC	871	68	19662	5.31154	0.000118124	1.31256e-05	0.000311975
UP_KEYWORDS	Tyrosine-protein kinase	14	1.44628	0.000718762	LYN, RYK, MAP2K4, D8ERTD82E, WEE1, BTK, PTK2B, TESK1, JAK1, JAK2, JAK3, INSR, MAP2K6, TEC	928	113	22680	3.02792	0.21066	0.00637306	0.969608
GOTERM_BP_DIRECT	GO:0018108~peptidyl-tyrosine phosphorylation	11	1.13636	0.000766114	SH2D1B1, LYN, PTK2B, ABI2, JAK1, JAK2, JAK3, INSR, WEE1, TEC, BTK	839	65	18082	3.64724	0.936113	0.093566	1.39773
GOTERM_MF_DIRECT	GO:0004715~non-membrane spanning protein tyrosine kinase activity	9	0.929752	0.000975641	LYN, PTK2B, JAK1, JAK2, JAK3, WEE1, D8ERTD82E, TEC, BTK	811	45	17446	4.30234	0.607078	0.0415723	1.5219
GOTERM_BP_DIRECT	GO:0038083~peptidyl-tyrosine autophosphorylation	8	0.826446	0.00253502	LYN, PTK2B, JAK1, JAK2, JAK3, INSR, TEC, BTK	839	41	18082	4.20524	0.999889	0.176198	4.55478
GOTERM_MF_DIRECT	GO:0004713~protein tyrosine kinase activity	14	1.44628	0.00407779	LYN, RYK, MAP2K4, D8ERTD82E, WEE1, BTK, PTK2B, TESK1, JAK1, JAK2, JAK3, INSR, MAP2K6, TEC	811	121	17446	2.48896	0.979968	0.102931	6.21806
INTERPRO	IPR001245:Serine-threonine/tyrosine-protein kinase catalytic domain	14	1.44628	0.00708444	NRBP1, LYN, RYK, TGFBR2, BTK, PTK2B, TESK1, JAK1, JAK2, JAK3, KSR1, INSR, NEK6, TEC	888	139	20594	2.33583	0.999953	0.299343	11.0552
INTERPRO	IPR008266:Tyrosine-protein kinase, active site	11	1.13636	0.0102518	LYN, RYK, PTK2B, TESK1, JAK1, JAK2, JAK3, INSR, D8ERTD82E, TEC, BTK	888	99	20594	2.57683	0.999999	0.363108	15.6169
PIR_SUPERFAMILY	PIRSF000636:tyrosine-protein kinase, Jak/Tyk2 type	3	0.309917	0.0104321	JAK1, JAK2, JAK3	79	4	1807	17.1551	0.520054	0.520054	10.2848
INTERPRO	IPR016251:Tyrosine-protein kinase, non-receptor Jak/Tyk2	3	0.309917	0.0104917	JAK1, JAK2, JAK3	888	4	20594	17.3936	1	0.36095	15.9532
GOTERM_BP_DIRECT	GO:0007169~transmembrane receptor protein tyrosine kinase signaling pathway	11	1.13636	0.0174798	LYN, STAP1, SH2D6, JAK1, AHI1, ANGPTL1, JAK3, INSR, LCP2, TEC, BTK	839	100	18082	2.3707	1	0.482771	27.666
UP_SEQ_FEATURE	domain:FERM	7	0.72314	0.0178123	EZR, PTK2B, PTPN14, JAK1, RDX, JAK2, JAK3	826	46	18012	3.31835	1	0.698518	26.9917
INTERPRO	IPR019749:Band 4.1 domain	7	0.72314	0.0181258	EZR, PTK2B, PTPN14, JAK1, RDX, JAK2, JAK3	888	49	20594	3.31306	1	0.519152	26.0232
INTERPRO	IPR000299:FERM domain	7	0.72314	0.0181258	EZR, PTK2B, PTPN14, JAK1, RDX, JAK2, JAK3	888	49	20594	3.31306	1	0.519152	26.0232
INTERPRO	IPR020635:Tyrosine-protein kinase, catalytic domain	9	0.929752	0.0231763	LYN, RYK, PTK2B, JAK1, JAK2, JAK3, INSR, TEC, BTK	888	81	20594	2.57683	1	0.569309	32.0499
UP_SEQ_FEATURE	domain:Protein kinase 1	4	0.413223	0.0288448	RPS6KA3, JAK1, JAK2, JAK3	826	15	18012	5.81501	1	0.795946	40.0899
UP_SEQ_FEATURE	domain:Protein kinase 2	4	0.413223	0.0288448	RPS6KA3, JAK1, JAK2, JAK3	826	15	18012	5.81501	1	0.795946	40.0899
SMART	SM00295:B41	7	0.72314	0.0425216	EZR, PTK2B, PTPN14, JAK1, RDX, JAK2, JAK3	550	49	10425	2.70779	0.999999	0.574914	44.2878
GOTERM_BP_DIRECT	GO:0007167~enzyme linked receptor protein signaling pathway	3	0.309917	0.049876	JAK1, JAK2, JAK3	839	8	18082	8.08194	1	0.708399	60.924
SMART	SM00219:TyrKc	9	0.929752	0.0625129	LYN, RYK, PTK2B, JAK1, JAK2, JAK3, INSR, TEC, BTK	550	81	10425	2.10606	1	0.657063	58.0642
BIOCARTA	m_il22bpPathway:IL22 Soluble Receptor Signaling Pathway	4	0.413223	0.0761328	IL10RA, JAK1, JAK2, JAK3	122	11	1289	3.84203	1	0.80189	62.43
BIOCARTA	m_stat3Pathway:Stat3 Signaling Pathway	3	0.309917	0.168463	JAK1, JAK2, JAK3	122	8	1289	3.96209	1	0.86422	89.7784
BIOCARTA	m_il6Pathway:IL 6 signaling pathway	5	0.516529	0.181775	JUN, JAK1, ELK1, JAK2, JAK3	122	24	1289	2.20116	1	0.871363	91.6271
Annotation Cluster 23	Enrichment Score: 2.0339672189665596
Category	Term	Count	%	PValue	Genes	List Total	Pop Hits	Pop Total	Fold Enrichment	Bonferroni	Benjamini	FDR
INTERPRO	IPR008967:p53-like transcription factor, DNA-binding	8	0.826446	0.00255471	STAT4, RELB, NFAT5, RUNX1, RUNX2, RBPJL, RUNX3, NFATC1	888	44	20594	4.21663	0.972228	0.180529	4.12747
INTERPRO	IPR013524:Runt domain	3	0.309917	0.00539999	RUNX1, RUNX2, RUNX3	888	3	20594	23.1914	0.999492	0.270998	8.53583
INTERPRO	IPR000040:Acute myeloid leukemia 1 protein (AML1)/Runt	3	0.309917	0.00539999	RUNX1, RUNX2, RUNX3	888	3	20594	23.1914	0.999492	0.270998	8.53583
INTERPRO	IPR013711:Runx, C-terminal domain	3	0.309917	0.00539999	RUNX1, RUNX2, RUNX3	888	3	20594	23.1914	0.999492	0.270998	8.53583
INTERPRO	IPR027384:Runx, central domain	3	0.309917	0.00539999	RUNX1, RUNX2, RUNX3	888	3	20594	23.1914	0.999492	0.270998	8.53583
UP_SEQ_FEATURE	domain:Runt	3	0.309917	0.0060949	RUNX1, RUNX2, RUNX3	826	3	18012	21.8063	0.999999	0.422498	10.1485
INTERPRO	IPR012346:p53/RUNT-type transcription factor, DNA-binding domain	3	0.309917	0.0247611	RUNX1, RUNX2, RUNX3	888	6	20594	11.5957	1	0.575463	33.8439
GOTERM_BP_DIRECT	GO:0002062~chondrocyte differentiation	5	0.516529	0.163159	CREB3L2, RUNX1, RUNX2, RUNX3, BMPR1A	839	46	18082	2.34259	1	0.942382	96.2047
Annotation Cluster 24	Enrichment Score: 1.9958800780439945
Category	Term	Count	%	PValue	Genes	List Total	Pop Hits	Pop Total	Fold Enrichment	Bonferroni	Benjamini	FDR
GOTERM_MF_DIRECT	GO:0004896~cytokine receptor activity	9	0.929752	0.000975641	IL9R, CD44, IL21R, IL4RA, LIFR, IL2RG, IL5RA, IFNGR2, IFNGR1	811	45	17446	4.30234	0.607078	0.0415723	1.5219
INTERPRO	IPR003531:Short hematopoietin receptor, family 1, conserved site	4	0.413223	0.00550321	IL9R, IL21R, IL4RA, IL2RG	888	9	20594	10.3073	0.999561	0.266004	8.69211
UP_SEQ_FEATURE	short sequence motif:Box 1 motif	6	0.619835	0.00587198	IL9R, IL21R, IL4RA, LIFR, IL2RG, IL5RA	826	26	18012	5.03222	0.999999	0.423085	9.79509
UP_SEQ_FEATURE	short sequence motif:WSXWS motif	6	0.619835	0.0183961	IL9R, IL21R, IL4RA, LIFR, IL2RG, IL5RA	826	34	18012	3.84817	1	0.700099	27.7476
INTERPRO	IPR003961:Fibronectin, type III	17	1.7562	0.0206099	PTPRJ, IL9R, CRLF3, SORL1, IL21R, IL4RA, LIFR, MID2, IFNAR2, IL10RA, CDON, IL2RG, IL5RA, IFNGR2, INSR, FNDC3B, IFNGR1	888	211	20594	1.8685	1	0.545495	29.0477
UP_SEQ_FEATURE	domain:Fibronectin type-III	6	0.619835	0.0885578	IL9R, CRLF3, IL21R, IL4RA, IL2RG, MID2	826	52	18012	2.51611	1	0.966058	80.2713
Annotation Cluster 25	Enrichment Score: 1.9785415957314412
Category	Term	Count	%	PValue	Genes	List Total	Pop Hits	Pop Total	Fold Enrichment	Bonferroni	Benjamini	FDR
GOTERM_BP_DIRECT	GO:0042832~defense response to protozoan	9	0.929752	4.84668e-05	NRAS, GBP7, CCDC88B, LYST, GBP9, IL4RA, GBP10, IL12A, GBP2	839	30	18082	6.46555	0.159663	0.0123483	0.0889774
INTERPRO	IPR003191:Guanylate-binding protein, C-terminal	5	0.516529	0.00241968	GBP8, GBP7, GBP9, GBP10, GBP2	888	14	20594	8.28266	0.966429	0.180984	3.91338
INTERPRO	IPR015894:Guanylate-binding protein, N-terminal	5	0.516529	0.00318806	GBP8, GBP7, GBP9, GBP10, GBP2	888	15	20594	7.73048	0.988594	0.209787	5.12568
GOTERM_CC_DIRECT	GO:0020005~symbiont-containing vacuole membrane	3	0.309917	0.0458524	GBP7, GBP9, GBP2	871	8	19662	8.46527	1	0.337677	49.6152
GOTERM_BP_DIRECT	GO:0044406~adhesion of symbiont to host	3	0.309917	0.0621969	GBP7, GBP9, GBP2	839	9	18082	7.18395	1	0.767453	69.2533
GOTERM_BP_DIRECT	GO:0071346~cellular response to interferon-gamma	7	0.72314	0.0946585	CIITA, GBP8, GBP7, GBP9, GBP10, MYC, GBP2	839	68	18082	2.21857	1	0.85322	83.9005
GOTERM_BP_DIRECT	GO:0050830~defense response to Gram-positive bacterium	8	0.826446	0.14002	GBP7, NOD2, GBP9, GBP10, IL12A, MYO1F, GBP2, LTA	839	93	18082	1.85392	1	0.922207	93.7367
Annotation Cluster 26	Enrichment Score: 1.7602568300951922
Category	Term	Count	%	PValue	Genes	List Total	Pop Hits	Pop Total	Fold Enrichment	Bonferroni	Benjamini	FDR
GOTERM_BP_DIRECT	GO:0007229~integrin-mediated signaling pathway	16	1.65289	2.29413e-05	VAV3, ADAMTS14, FUT8, ITGAE, ITGB2, ITGB3, ITGA4, ITGB1, VAV1, ITGAM, ITGA6, PTK2B, SEMA7A, RHOA, ADAM19, TEC	839	93	18082	3.70784	0.0790386	0.00745725	0.0421258
GOTERM_CC_DIRECT	GO:0008305~integrin complex	8	0.826446	7.73472e-05	ITGA6, ITGAE, ITGB2, ITGB3, ITGA4, MYH9, ITGB1, ITGAM	871	25	19662	7.2237	0.0418727	0.00185804	0.112901
UP_SEQ_FEATURE	repeat:IV	7	0.72314	0.000272131	ITGB2, SCN8A, ITGB3, CACNA1C, ITGB1, CACNA1D, SCN4A	826	21	18012	7.26877	0.470336	0.061574	0.475271
UP_SEQ_FEATURE	repeat:III	7	0.72314	0.000272131	ITGB2, SCN8A, ITGB3, CACNA1C, ITGB1, CACNA1D, SCN4A	826	21	18012	7.26877	0.470336	0.061574	0.475271
UP_SEQ_FEATURE	repeat:II	7	0.72314	0.000272131	ITGB2, SCN8A, ITGB3, CACNA1C, ITGB1, CACNA1D, SCN4A	826	21	18012	7.26877	0.470336	0.061574	0.475271
UP_SEQ_FEATURE	repeat:I	7	0.72314	0.000272131	ITGB2, SCN8A, ITGB3, CACNA1C, ITGB1, CACNA1D, SCN4A	826	21	18012	7.26877	0.470336	0.061574	0.475271
UP_KEYWORDS	Integrin	9	0.929752	0.00130885	ADAMTS14, ITGA6, ITGAE, ITGB2, ITGB3, ITGA4, ADAM19, ITGB1, ITGAM	928	53	22680	4.15013	0.350073	0.0104546	1.75912
BIOCARTA	m_monocytePathway:Monocyte and its Surface Molecules	6	0.619835	0.00195567	CD44, SELL, ITGB2, ITGA4, ITGB1, ITGAM	122	11	1289	5.76304	0.30246	0.30246	2.39105
GOTERM_BP_DIRECT	GO:0007159~leukocyte cell-cell adhesion	6	0.619835	0.00430288	EZR, ITGB2, ITGA4, ITGB1, NT5E, ITGAM	839	24	18082	5.38796	1	0.237776	7.61429
BIOCARTA	m_lymphocytePathway:Adhesion Molecules on Lymphocyte	5	0.516529	0.00641906	CD44, SELL, ITGB2, ITGA4, ITGB1	122	9	1289	5.86976	0.694228	0.326301	7.6526
GOTERM_MF_DIRECT	GO:0051393~alpha-actinin binding	5	0.516529	0.00837935	ADORA2A, ALMS1, CACNA1C, ITGB1, CACNA1D	811	18	17446	5.97548	0.999682	0.157462	12.3838
GOTERM_BP_DIRECT	GO:0007160~cell-matrix adhesion	10	1.03306	0.00985807	LIMS1, ITGA6, RHOA, ITGB2, NID1, ITGB3, ITGA4, CD63, ITGB1, EMP2	839	78	18082	2.76306	1	0.373649	16.6359
GOTERM_BP_DIRECT	GO:0034113~heterotypic cell-cell adhesion	5	0.516529	0.0101681	CD2, ITGB2, ITGB3, ITGA4, ITGB1	839	19	18082	5.67154	1	0.371429	17.1141
UP_SEQ_FEATURE	domain:VWFA	8	0.826446	0.0112001	VWA5A, CPNE4, ITGAE, ITIH5, ITGB2, ITGB3, ITGB1, ITGAM	826	54	18012	3.23056	1	0.571892	17.8935
INTERPRO	IPR016201:Plexin-like fold	7	0.72314	0.0121938	SEMA4F, SEMA7A, PLXNB2, SEMA4B, ITGB2, ITGB3, ITGB1	888	45	20594	3.60756	1	0.396824	18.3041
SMART	SM00423:PSI	7	0.72314	0.0173111	SEMA4F, SEMA7A, PLXNB2, SEMA4B, ITGB2, ITGB3, ITGB1	550	40	10425	3.31705	0.995916	0.393511	20.95
KEGG_PATHWAY	mmu05410:Hypertrophic cardiomyopathy (HCM)	10	1.03306	0.0195102	ITGA6, PRKAB2, RYR2, ITGB3, ITGA4, CACNA1C, ITGB1, TPM1, CACNA1D, TPM4	398	79	7720	2.45531	0.9946	0.0760622	22.7641
GOTERM_MF_DIRECT	GO:0019960~C-X3-C chemokine binding	3	0.309917	0.0196049	ITGB3, ITGA4, ITGB1	811	5	17446	12.907	1	0.291434	26.7341
INTERPRO	IPR014836:Integrin beta subunit, cytoplasmic domain	3	0.309917	0.0247611	ITGB2, ITGB3, ITGB1	888	6	20594	11.5957	1	0.575463	33.8439
KEGG_PATHWAY	mmu05414:Dilated cardiomyopathy	10	1.03306	0.0260694	ADCY7, ITGA6, RYR2, ITGB3, ITGA4, CACNA1C, ITGB1, TPM1, CACNA1D, TPM4	398	83	7720	2.33699	0.999088	0.0964733	29.2702
INTERPRO	IPR002035:von Willebrand factor, type A	10	1.03306	0.0269059	VWA5A, CPNE4, ITGAE, ITIH5, ITGB2, ITGB3, MDN1, ITGB1, SEC24D, ITGAM	888	99	20594	2.34257	1	0.57222	36.201
GOTERM_BP_DIRECT	GO:0050919~negative chemotaxis	5	0.516529	0.030386	RYK, SEMA4F, RHOA, SEMA4B, ITGB3	839	26	18082	4.14459	1	0.593584	43.2621
BIOCARTA	m_neutrophilPathway:Neutrophil and Its Surface Molecules	4	0.413223	0.0318084	CD44, SELL, ITGB2, ITGAM	122	8	1289	5.28279	0.997389	0.62891	32.943
PIR_SUPERFAMILY	PIRSF002512:integrin, beta subunit	3	0.309917	0.0335512	ITGB2, ITGB3, ITGB1	79	7	1807	9.80289	0.908268	0.697127	29.7553
SMART	SM01241:SM01241	3	0.309917	0.0360488	ITGB2, ITGB3, ITGB1	550	6	10425	9.47727	0.999991	0.562237	38.9982
INTERPRO	IPR012896:Integrin beta subunit, tail	3	0.309917	0.0436527	ITGB2, ITGB3, ITGB1	888	8	20594	8.69679	1	0.685889	52.0728
UP_SEQ_FEATURE	region of interest:Cysteine-rich tandem repeats	3	0.309917	0.0488229	ITGB2, ITGB3, ITGB1	826	8	18012	8.17736	1	0.898909	58.3623
INTERPRO	IPR002369:Integrin beta subunit, N-terminal	3	0.309917	0.0545526	ITGB2, ITGB3, ITGB1	888	9	20594	7.73048	1	0.742061	60.322
SMART	SM01242:SM01242	3	0.309917	0.0627572	ITGB2, ITGB3, ITGB1	550	8	10425	7.10795	1	0.639695	58.211
INTERPRO	IPR015812:Integrin beta subunit	3	0.309917	0.0662877	ITGB2, ITGB3, ITGB1	888	10	20594	6.95743	1	0.777185	67.7026
KEGG_PATHWAY	mmu05412:Arrhythmogenic right ventricular cardiomyopathy (ARVC)	8	0.826446	0.0713501	TCF7, ITGA6, RYR2, ITGB3, ITGA4, CACNA1C, ITGB1, CACNA1D	398	71	7720	2.18558	1	0.203952	62.1086
SMART	SM00187:INB	3	0.309917	0.0779418	ITGB2, ITGB3, ITGB1	550	9	10425	6.31818	1	0.687102	66.4601
INTERPRO	IPR027359:Voltage-dependent potassium channel, four helix bundle domain	6	0.619835	0.0821116	CACNA1I, KCNA3, SCN8A, CACNA1C, CACNA1D, SCN4A	888	54	20594	2.57683	1	0.828856	75.6305
GOTERM_MF_DIRECT	GO:0050839~cell adhesion molecule binding	7	0.72314	0.111361	EZR, SELL, ITGB2, ITGB3, ITGA4, ITGB1, CD200	811	71	17446	2.12087	1	0.673292	84.3536
GOTERM_BP_DIRECT	GO:0031623~receptor internalization	5	0.516529	0.112684	EZR, ITGB2, CXCR2, ITGB1, DNM2	839	40	18082	2.69398	1	0.881723	88.8725
GOTERM_BP_DIRECT	GO:0086010~membrane depolarization during action potential	4	0.413223	0.138276	CACNA1I, SCN8A, CACNA1C, SCN4A	839	28	18082	3.07884	1	0.920448	93.4992
GOTERM_MF_DIRECT	GO:0001968~fibronectin binding	4	0.413223	0.149808	ITGB3, ITGA4, SDC4, ITGB1	811	29	17446	2.96713	1	0.750109	92.1904
GOTERM_BP_DIRECT	GO:0033627~cell adhesion mediated by integrin	3	0.309917	0.151442	ITGA6, ITGB3, ITGB1	839	15	18082	4.31037	1	0.933862	95.1004
GOTERM_BP_DIRECT	GO:0019228~neuronal action potential	4	0.413223	0.207592	ANK3, CACNA1I, SCN8A, SCN4A	839	34	18082	2.53551	1	0.962661	98.6066
GOTERM_BP_DIRECT	GO:0031589~cell-substrate adhesion	3	0.309917	0.219249	ITGA6, ITGB3, ITGB1	839	19	18082	3.40292	1	0.968877	98.9386
SMART	SM00327:VWA	6	0.619835	0.31867	VWA5A, CPNE4, ITGAE, ITIH5, MDN1, ITGAM	550	71	10425	1.60179	1	0.951282	99.4291
GOTERM_MF_DIRECT	GO:0005178~integrin binding	7	0.72314	0.319927	ITGA6, LYN, SEMA7A, ITGB3, ITGB1, EMP2, THY1	811	100	17446	1.50582	1	0.92832	99.766
KEGG_PATHWAY	mmu04512:ECM-receptor interaction	6	0.619835	0.475854	CD44, ITGA6, ITGB3, ITGA4, SDC4, ITGB1	398	88	7720	1.32252	1	0.708162	99.979
Annotation Cluster 27	Enrichment Score: 1.6359720299046456
Category	Term	Count	%	PValue	Genes	List Total	Pop Hits	Pop Total	Fold Enrichment	Bonferroni	Benjamini	FDR
UP_KEYWORDS	Coated pit	7	0.72314	0.0143503	EPS15, FNBP1, CLTB, LDLR, RAB35, LRP2, DNM2	928	49	22680	3.49138	0.991395	0.0738329	17.7879
GOTERM_CC_DIRECT	GO:0005905~clathrin-coated pit	8	0.826446	0.0163056	EPS15, FNBP1, CLTB, LDLR, HIP1R, RAB35, LRP2, DNM2	871	60	19662	3.00987	0.999887	0.160403	21.3446
UP_KEYWORDS	Endocytosis	10	1.03306	0.052831	EPS15, SNX9, FNBP1, LDLR, SNX5, HIP1R, SORL1, LRP2, MARCH3, DNM2	928	118	22680	2.07116	1	0.219655	52.0741
Annotation Cluster 28	Enrichment Score: 1.62063450754237
Category	Term	Count	%	PValue	Genes	List Total	Pop Hits	Pop Total	Fold Enrichment	Bonferroni	Benjamini	FDR
GOTERM_CC_DIRECT	GO:0008305~integrin complex	8	0.826446	7.73472e-05	ITGA6, ITGAE, ITGB2, ITGB3, ITGA4, MYH9, ITGB1, ITGAM	871	25	19662	7.2237	0.0418727	0.00185804	0.112901
UP_KEYWORDS	Integrin	9	0.929752	0.00130885	ADAMTS14, ITGA6, ITGAE, ITGB2, ITGB3, ITGA4, ADAM19, ITGB1, ITGAM	928	53	22680	4.15013	0.350073	0.0104546	1.75912
UP_SEQ_FEATURE	short sequence motif:GFFKR motif	4	0.413223	0.0194043	ITGA6, ITGAE, ITGA4, ITGAM	826	13	18012	6.70963	1	0.709632	29.0357
INTERPRO	IPR018184:Integrin alpha chain, C-terminal cytoplasmic region, conserved site	4	0.413223	0.0344834	ITGA6, ITGAE, ITGA4, ITGAM	888	17	20594	5.45681	1	0.625917	43.9121
INTERPRO	IPR013649:Integrin alpha-2	4	0.413223	0.0400904	ITGA6, ITGAE, ITGA4, ITGAM	888	18	20594	5.15365	1	0.667919	49.0447
INTERPRO	IPR000413:Integrin alpha chain	4	0.413223	0.0400904	ITGA6, ITGAE, ITGA4, ITGAM	888	18	20594	5.15365	1	0.667919	49.0447
UP_SEQ_FEATURE	repeat:FG-GAP 7	4	0.413223	0.0402942	ITGA6, ITGAE, ITGA4, ITGAM	826	17	18012	5.13089	1	0.864764	51.3207
UP_SEQ_FEATURE	repeat:FG-GAP 6	4	0.413223	0.0402942	ITGA6, ITGAE, ITGA4, ITGAM	826	17	18012	5.13089	1	0.864764	51.3207
UP_SEQ_FEATURE	repeat:FG-GAP 5	4	0.413223	0.0402942	ITGA6, ITGAE, ITGA4, ITGAM	826	17	18012	5.13089	1	0.864764	51.3207
UP_SEQ_FEATURE	repeat:FG-GAP 4	4	0.413223	0.0402942	ITGA6, ITGAE, ITGA4, ITGAM	826	17	18012	5.13089	1	0.864764	51.3207
UP_SEQ_FEATURE	repeat:FG-GAP 3	4	0.413223	0.0402942	ITGA6, ITGAE, ITGA4, ITGAM	826	17	18012	5.13089	1	0.864764	51.3207
UP_SEQ_FEATURE	repeat:FG-GAP 2	4	0.413223	0.0402942	ITGA6, ITGAE, ITGA4, ITGAM	826	17	18012	5.13089	1	0.864764	51.3207
UP_SEQ_FEATURE	repeat:FG-GAP 1	4	0.413223	0.0402942	ITGA6, ITGAE, ITGA4, ITGAM	826	17	18012	5.13089	1	0.864764	51.3207
INTERPRO	IPR013519:Integrin alpha beta-propellor	4	0.413223	0.0461272	ITGA6, ITGAE, ITGA4, ITGAM	888	19	20594	4.88241	1	0.699692	54.0758
SMART	SM00191:Int_alpha	4	0.413223	0.0751487	ITGA6, ITGAE, ITGA4, ITGAM	550	19	10425	3.99043	1	0.690202	65.0662
INTERPRO	IPR013517:FG-GAP repeat	3	0.309917	0.180445	ITGAE, ITGA4, ITGAM	888	18	20594	3.86524	1	0.960904	96.2336
Annotation Cluster 29	Enrichment Score: 1.6173985617170308
Category	Term	Count	%	PValue	Genes	List Total	Pop Hits	Pop Total	Fold Enrichment	Bonferroni	Benjamini	FDR
GOTERM_CC_DIRECT	GO:0005783~endoplasmic reticulum	83	8.57438	0.00120655	SLC27A1, SGPP1, LRRC8C, ALG2, SORL1, CLSTN1, DNAJC10, PDE3B, BNIP3, UBQLN1, SLC35A2, TLR7, DMPK, AI314180, ERO1LB, STARD4, MCTP2, XYLT1, PHTF2, CREB3L2, PIGB, IFNGR2, IFNGR1, FNDC3B, ZDHHC2, CLN3, PGAP1, PLD4, CMAH, THY1, FAM134B, NCK2, MAGT1, DGAT1, SEMA4F, HSD11B1, LRMP, RYR2, LRRK2, AKAP1, KSR1, SNX10, MYO5A, EXTL3, SYVN1, EEF1B2, ASS1, VPREB3, PML, NR3C2, KCNRG, STT3B, FBXW7, SHISA3, BCL2, SL…	871	1323	19662	1.41621	0.487074	0.0206471	1.74769
UP_KEYWORDS	Endoplasmic reticulum	53	5.47521	0.0427941	SGPP1, LRRC8C, CLSTN1, DNAJC10, ATP10D, UBQLN1, TLR7, AI314180, DMPK, ERO1LB, XYLT1, CREB3L2, PIGB, PGAP1, CMAH, FAM134B, NCK2, MAGT1, DGAT1, HSD11B1, LRMP, LRRK2, KSR1, AKAP1, EXTL3, SYVN1, PML, NR3C2, KCNRG, STT3B, SHISA3, BCL2, HSPA5, ACSL3, RNF122, NBEAL2, RHBDF2, HERPUD1, OSBPL3, SCD2, GIMAP8, RHBDF1, EPHX1, REEP3, ITPR1, RNF43, TXNDC11, CYP4F18, TRIM59, FAAH, PTPN1, RCN1, ATP8A1	928	997	22680	1.2992	0.999999	0.185811	44.7153
GOTERM_CC_DIRECT	GO:0005789~endoplasmic reticulum membrane	36	3.71901	0.272193	EXTL3, SGPP1, LRRC8C, CLSTN1, NR3C2, GABBR1, ATP10D, TLR7, DMPK, ERO1LB, XYLT1, SHISA3, BCL2, PIGB, CREB3L2, HSPA5, ACSL3, RHBDF2, HERPUD1, SCD2, OSBPL3, PGAP1, RHBDF1, PLD4, EPHX1, REEP3, ITPR1, RNF43, TXNDC11, DGAT1, TRIM59, CYP4F18, FAAH, HSD11B1, LRMP, KSR1	871	710	19662	1.1446	1	0.763108	99.0343
Annotation Cluster 30	Enrichment Score: 1.6137130775493658
Category	Term	Count	%	PValue	Genes	List Total	Pop Hits	Pop Total	Fold Enrichment	Bonferroni	Benjamini	FDR
INTERPRO	IPR008917:Eukaryotic transcription factor, Skn-1-like, DNA-binding	5	0.516529	0.00519015	BACH2, JUN, JUND, NFE2L2, JUNB	888	17	20594	6.82101	0.999318	0.271648	8.21733
INTERPRO	IPR002112:Transcription factor Jun	3	0.309917	0.00539999	JUN, JUND, JUNB	888	3	20594	23.1914	0.999492	0.270998	8.53583
INTERPRO	IPR005643:Jun-like transcription factor	3	0.309917	0.00539999	JUN, JUND, JUNB	888	3	20594	23.1914	0.999492	0.270998	8.53583
GOTERM_BP_DIRECT	GO:0009612~response to mechanical stimulus	9	0.929752	0.00835359	PTK2B, ETS1, JUN, JUND, TGFBR2, RHOA, PTCH1, FOSB, JUNB	839	63	18082	3.07884	1	0.334256	14.2786
GOTERM_BP_DIRECT	GO:0034097~response to cytokine	9	0.929752	0.0337671	ALDH1A2, JUN, BCL2, JUND, CD274, RELB, PML, LIFR, JUNB	839	81	18082	2.39465	1	0.621196	46.7879
GOTERM_BP_DIRECT	GO:0009314~response to radiation	5	0.516529	0.0482172	JUN, JUND, TXN1, MYC, JUNB	839	30	18082	3.59197	1	0.700772	59.6519
GOTERM_BP_DIRECT	GO:0051591~response to cAMP	6	0.619835	0.0862773	PTK2B, JUN, JUND, FOSB, BIRC2, JUNB	839	51	18082	2.53551	1	0.839513	80.9317
GOTERM_BP_DIRECT	GO:0071277~cellular response to calcium ion	6	0.619835	0.0979398	CLIC4, JUN, JUND, FOSB, JUNB, IQGAP1	839	53	18082	2.43983	1	0.8573	84.9392
GOTERM_BP_DIRECT	GO:0032870~cellular response to hormone stimulus	5	0.516529	0.172263	NCF2, JUN, JUND, FOSB, JUNB	839	47	18082	2.29275	1	0.948338	96.8954
Annotation Cluster 31	Enrichment Score: 1.508055829271221
Category	Term	Count	%	PValue	Genes	List Total	Pop Hits	Pop Total	Fold Enrichment	Bonferroni	Benjamini	FDR
KEGG_PATHWAY	mmu04722:Neurotrophin signaling pathway	17	1.7562	0.000481937	PIK3CD, MAPK11, CDC42, NRAS, RPS6KA3, ATF4, KRAS, MAPK12, JUN, BCL2, SOS2, RHOA, RAP1A, PIK3R5, IKBKB, RAPGEF1, CALM1	398	122	7720	2.70286	0.119921	0.00490118	0.629978
KEGG_PATHWAY	mmu04910:Insulin signaling pathway	18	1.8595	0.000798762	PRKAB2, PIK3CD, MKNK2, HK2, ELK1, PDE3B, FOXO1, NRAS, PPP1CA, CBLB, KRAS, SOS2, PIK3R5, PTPN1, IKBKB, RAPGEF1, INSR, CALM1	398	140	7720	2.4939	0.190838	0.00781216	1.04213
KEGG_PATHWAY	mmu05211:Renal cell carcinoma	10	1.03306	0.00694238	NRAS, CDC42, HIF1A, KRAS, JUN, SOS2, PIK3CD, RAP1A, PIK3R5, RAPGEF1	398	67	7720	2.89507	0.842156	0.0377312	8.72853
KEGG_PATHWAY	mmu04370:VEGF signaling pathway	9	0.929752	0.0111498	NRAS, SH2D2A, CDC42, KRAS, MAPK12, PIK3CD, MAPK11, PIK3R5, PPP3CA	398	60	7720	2.90955	0.948763	0.0507926	13.6702
KEGG_PATHWAY	mmu04917:Prolactin signaling pathway	10	1.03306	0.0120375	NRAS, KRAS, MAPK12, CCND2, SOS2, PIK3CD, MAPK11, PIK3R5, JAK2, SOCS5	398	73	7720	2.65712	0.959615	0.0529419	14.6807
KEGG_PATHWAY	mmu05160:Hepatitis C	13	1.34298	0.0468323	RNASEL, LDLR, PIK3CD, MAPK11, IFNAR2, IKBKE, NRAS, KRAS, MAPK12, SOS2, JAK1, PIK3R5, IKBKB	398	136	7720	1.85412	0.999997	0.145228	46.6776
KEGG_PATHWAY	mmu04071:Sphingolipid signaling pathway	12	1.23967	0.0537703	BID, NRAS, KRAS, S1PR1, MAPK12, SGPP1, BCL2, PIK3CD, RHOA, MAPK11, PIK3R5, PLCB2	398	124	7720	1.87713	1	0.161771	51.5476
KEGG_PATHWAY	mmu04914:Progesterone-mediated oocyte maturation	8	0.826446	0.159291	RPS6KA3, KRAS, ADCY7, MAPK12, PIK3CD, PDE3B, MAPK11, PIK3R5	398	87	7720	1.78363	1	0.377507	89.7174
KEGG_PATHWAY	mmu05223:Non-small cell lung cancer	6	0.619835	0.159415	NRAS, KRAS, SOS2, PIK3CD, PIK3R5, STK4	398	56	7720	2.07825	1	0.374738	89.7372
KEGG_PATHWAY	mmu04014:Ras signaling pathway	16	1.65289	0.202205	PIK3CD, ELK1, STK4, NRAS, CDC42, KRAS, ETS1, ETS2, SOS2, RHOA, RAP1A, PIK3R5, IKBKB, KSR1, INSR, CALM1	398	229	7720	1.35525	1	0.440777	94.8263
KEGG_PATHWAY	mmu05214:Glioma	6	0.619835	0.241367	NRAS, KRAS, SOS2, PIK3CD, PIK3R5, CALM1	398	65	7720	1.79049	1	0.495475	97.3256
KEGG_PATHWAY	mmu05218:Melanoma	4	0.413223	0.715042	NRAS, KRAS, PIK3CD, PIK3R5	398	71	7720	1.09279	1	0.879849	100
Annotation Cluster 32	Enrichment Score: 1.4809349335976152
Category	Term	Count	%	PValue	Genes	List Total	Pop Hits	Pop Total	Fold Enrichment	Bonferroni	Benjamini	FDR
INTERPRO	IPR015943:WD40/YVTN repeat-like-containing domain	27	2.78926	0.00349224	DMWD, PHIP, DMXL1, FBXW7, DCAF12, DMXL2, WDR78, SEMA7A, KIF21B, NBEAL2, WDFY1, RBBP4, DTL, PLXNB2, WDFY4, TLE3, BIRC6, AHI1, TLE4, EML6, SPAG9, SMU1, BRWD1, SEMA4F, LYST, SEMA4B, LRRK2	888	340	20594	1.84167	0.992562	0.217342	5.60162
INTERPRO	IPR017986:WD40-repeat-containing domain	24	2.47934	0.00729613	WDFY1, RBBP4, DTL, WDFY4, TLE3, UBR4, TLE4, AHI1, BIRC6, DMWD, EML6, PHIP, SMU1, SPAG9, DMXL1, DCAF12, FBXW7, BRWD1, DMXL2, WDR78, LYST, LRRK2, KIF21B, NBEAL2	888	307	20594	1.81301	0.999965	0.297964	11.3671
UP_KEYWORDS	WD repeat	20	2.06612	0.00923575	WDFY1, RBBP4, DTL, TLE3, AHI1, TLE4, DMWD, EML6, PHIP, SMU1, DMXL1, FBXW7, BRWD1, DCAF12, DMXL2, WDR78, LYST, LRRK2, KIF21B, NBEAL2	928	256	22680	1.90935	0.952768	0.0549629	11.8151
INTERPRO	IPR001680:WD40 repeat	20	2.06612	0.0196774	WDFY1, RBBP4, DTL, WDFY4, TLE3, AHI1, TLE4, DMWD, EML6, PHIP, SMU1, DMXL1, FBXW7, BRWD1, DCAF12, DMXL2, WDR78, LYST, KIF21B, NBEAL2	888	263	20594	1.76361	1	0.538565	27.9262
INTERPRO	IPR019775:WD40 repeat, conserved site	14	1.44628	0.0221158	WDFY1, RBBP4, DTL, WDFY4, TLE3, TLE4, EML6, PHIP, SMU1, FBXW7, BRWD1, DCAF12, LYST, KIF21B	888	161	20594	2.01665	1	0.561558	30.8241
UP_SEQ_FEATURE	repeat:WD 7	12	1.23967	0.0315037	PHIP, BRWD1, DMXL1, FBXW7, DMXL2, DTL, LYST, TLE3, TLE4, AHI1, EML6, KIF21B	826	127	18012	2.06044	1	0.817088	42.8971
UP_SEQ_FEATURE	repeat:WD 6	14	1.44628	0.0435719	RBBP4, DTL, TLE3, AHI1, TLE4, EML6, PHIP, SMU1, DMXL1, FBXW7, BRWD1, DMXL2, LYST, KIF21B	826	167	18012	1.82807	1	0.880319	54.1502
UP_SEQ_FEATURE	repeat:WD 5	16	1.65289	0.0614633	RBBP4, DTL, TLE3, AHI1, TLE4, DMWD, EML6, PHIP, SMU1, DMXL1, FBXW7, BRWD1, DMXL2, LYST, KIF21B, NBEAL2	826	211	18012	1.65356	1	0.935617	67.0553
UP_SEQ_FEATURE	repeat:WD 4	17	1.7562	0.0640956	RBBP4, DTL, TLE3, AHI1, TLE4, DMWD, EML6, PHIP, SMU1, DMXL1, FBXW7, BRWD1, DCAF12, DMXL2, LYST, KIF21B, NBEAL2	826	230	18012	1.61177	1	0.933702	68.6357
UP_SEQ_FEATURE	repeat:WD 3	17	1.7562	0.0927361	RBBP4, DTL, TLE3, AHI1, TLE4, DMWD, EML6, PHIP, SMU1, DMXL1, FBXW7, BRWD1, DCAF12, DMXL2, LYST, KIF21B, NBEAL2	826	243	18012	1.52554	1	0.969685	81.7959
SMART	SM00320:WD40	20	2.06612	0.0960687	WDFY1, RBBP4, DTL, WDFY4, TLE3, AHI1, TLE4, DMWD, EML6, PHIP, SMU1, DMXL1, FBXW7, BRWD1, DCAF12, DMXL2, WDR78, LYST, KIF21B, NBEAL2	550	262	10425	1.44691	1	0.749247	74.327
UP_SEQ_FEATURE	repeat:WD 1	17	1.7562	0.106496	RBBP4, DTL, TLE3, AHI1, TLE4, DMWD, EML6, PHIP, SMU1, DMXL1, FBXW7, BRWD1, DCAF12, DMXL2, LYST, KIF21B, NBEAL2	826	248	18012	1.49479	1	0.977865	86.0686
UP_SEQ_FEATURE	repeat:WD 2	17	1.7562	0.106496	RBBP4, DTL, TLE3, AHI1, TLE4, DMWD, EML6, PHIP, SMU1, DMXL1, FBXW7, BRWD1, DCAF12, DMXL2, LYST, KIF21B, NBEAL2	826	248	18012	1.49479	1	0.977865	86.0686
Annotation Cluster 33	Enrichment Score: 1.4724722127309706
Category	Term	Count	%	PValue	Genes	List Total	Pop Hits	Pop Total	Fold Enrichment	Bonferroni	Benjamini	FDR
INTERPRO	IPR001315:Caspase Recruitment	6	0.619835	0.00379376	NOD2, DLG5, CARD6, BIRC3, BIRC2, CASP2	888	25	20594	5.56595	0.995132	0.223982	6.07118
INTERPRO	IPR011029:Death-like domain	11	1.13636	0.00490264	TNFRSF21, NOD2, ANK3, MNDAL, DLG5, CARD6, BIRC3, IFI203, BIRC2, CASP2, AIM2	888	89	20594	2.86636	0.998977	0.268733	7.77924
SMART	SM00114:CARD	4	0.413223	0.00961126	CARD6, BIRC3, BIRC2, CASP2	550	9	10425	8.42424	0.95227	0.28682	12.1919
KEGG_PATHWAY	mmu04621:NOD-like receptor signaling pathway	8	0.826446	0.02376	NOD2, MAPK12, MAPK11, CARD6, TNFAIP3, BIRC3, IKBKB, BIRC2	398	56	7720	2.771	0.998292	0.089455	27.0396
GOTERM_BP_DIRECT	GO:0042981~regulation of apoptotic process	15	1.54959	0.0795223	EGR1, BID, TNFRSF21, SELL, MADD, TNFRSF8, BIRC3, CARD6, BIRC2, NOD2, SLK, BCL2, DLG5, MYC, CASP2	839	199	18082	1.62451	1	0.820762	78.1696
UP_SEQ_FEATURE	domain:CARD	3	0.309917	0.232567	BIRC3, BIRC2, CASP2	826	20	18012	3.27094	1	0.998959	99.0278
BIOCARTA	m_caspasePathway:Caspase Cascade in Apoptosis	3	0.309917	0.627379	BIRC3, BIRC2, CASP2	122	22	1289	1.44076	1	0.975449	99.9995
Annotation Cluster 34	Enrichment Score: 1.4599106240968696
Category	Term	Count	%	PValue	Genes	List Total	Pop Hits	Pop Total	Fold Enrichment	Bonferroni	Benjamini	FDR
INTERPRO	IPR001841:Zinc finger, RING-type	23	2.37603	0.00635833	DTX4, RNF144A, SH3RF1, SYVN1, DTX1, PML, BIRC3, BIRC2, TTC3, TRIM12C, ZNRF3, MYCBP2, MID2, RNF43, RNF130, TRIM65, CBLB, TRIM35, TRIM59, RNF165, RNFT1, RNF122, NEURL3	888	286	20594	1.86505	0.999868	0.281781	9.97726
GOTERM_MF_DIRECT	GO:0016874~ligase activity	28	2.89256	0.0106624	ADSS, SLC27A1, SH3RF1, SYVN1, ASS1, TTC3, ZNRF3, MYCBP2, WWP2, MARS2, ACSL3, DTX4, RNF144A, PELI1, DTX1, UBR4, BIRC6, GM15800, BIRC3, BIRC2, CARNS1, MARCH3, MID2, RNF43, RNF130, CBLB, TNFAIP3, NEURL3	811	362	17446	1.66389	0.999965	0.185495	15.5
SMART	SM00184:RING	22	2.27273	0.0117647	DTX4, SH3RF1, SYVN1, DTX1, PML, BIRC3, BIRC2, TTC3, TRIM12C, ZNRF3, MYCBP2, MID2, RNF43, RNF130, TRIM65, CBLB, TRIM35, TRIM59, RNF165, RNFT1, RNF122, NEURL3	550	234	10425	1.78205	0.975956	0.311187	14.7277
UP_KEYWORDS	Ligase	23	2.37603	0.0173358	DTX4, ADSS, SLC27A1, SH3RF1, PELI1, SYVN1, ASS1, DTX1, UBR4, TTC3, ZNRF3, MARCH3, CARNS1, MYCBP2, MID2, RNF43, RNF130, CBLB, WWP2, MARS2, TNFAIP3, ACSL3, NEURL3	928	330	22680	1.70337	0.996828	0.085976	21.099
INTERPRO	IPR013083:Zinc finger, RING/FYVE/PHD-type	29	2.99587	0.0296005	ZMYND11, SH3RF1, SYVN1, PML, TTC3, ZNRF3, TRIM12C, MYCBP2, TRIM65, RNF165, RNFT1, RNF122, FGD3, DTX4, WDFY1, SP100, DTX1, SPIRE1, BIRC3, MARCH3, MID2, RNF43, RNF130, TRIM35, CBLB, PHF19, TRIM59, ZMIZ1, NEURL3	888	445	20594	1.51135	1	0.576462	39.0506
GOTERM_MF_DIRECT	GO:0008270~zinc ion binding	64	6.61157	0.0312589	SH3RF1, ZBTB32, S100A6, APOBEC1, S100A8, LMO2, AGTPBP1, S100A9, LMO7, PDLIM1, TRIM12C, ZNRF3, MAN2B2, SMPDL3A, SEC24D, EGR1, ZDHHC2, MICAL3, UBR4, ZSWIM6, MAN2A2, RNF130, TRIM35, ZMIZ1, CLIP1, AICDA, TNFAIP3, NEURL3, ZMYND11, CPM, LIMS1, SYVN1, ADAMTS14, PML, NR3C2, ZFP318, TTC3, MYCBP2, GCH1, TRIM65, RNF165, RNFT1, LIMD1, RNF122, DTX4, RNF144A, CRIP3, DTX1, ZMYM3, SAMHD1, NR4A1, SMAD3, SOD1, BIR…	811	1075	17446	1.2807	1	0.378041	39.2835
UP_KEYWORDS	Ubl conjugation pathway	35	3.6157	0.0607036	USP7, SH3RF1, SYVN1, TTC3, ZNRF3, MYCBP2, DCAF12, FBXW7, WWP2, KLHL9, KLHL21, USP11, DTX4, RNF144A, PELI1, DTL, ASXL1, UBR4, HERC4, BIRC6, GM15800, SOCS5, BIRC3, BIRC2, MARCH3, MID2, RNF43, RNF130, CBLB, SENP1, FBXO33, TNFAIP3, NEURL3, PMEPA1, FBXL3	928	631	22680	1.35561	1	0.245906	57.1993
GOTERM_MF_DIRECT	GO:0004842~ubiquitin-protein transferase activity	22	2.27273	0.0816963	RNF144A, PELI1, BACH2, DTL, UBR4, HERC4, BIRC6, GM15800, BIRC3, BIRC2, TTC3, TRIM12C, ZNRF3, RNF43, RNF130, CBLB, FBXW7, WWP2, KLHL9, KLHL21, TNFAIP3, FBXL3	811	326	17446	1.45171	1	0.604199	73.7897
UP_SEQ_FEATURE	zinc finger region:RING-type	13	1.34298	0.146835	SH3RF1, DTX1, PML, BIRC3, BIRC2, MID2, TRIM65, RNF130, CBLB, TRIM35, TRIM59, RNFT1, NEURL3	826	186	18012	1.5241	1	0.991898	93.7942
INTERPRO	IPR017907:Zinc finger, RING-type, conserved site	10	1.03306	0.270178	RNF144A, SH3RF1, TRIM65, TRIM35, CBLB, TRIM59, PML, RNFT1, TRIM12C, MID2	888	163	20594	1.42279	1	0.988404	99.4427
Annotation Cluster 35	Enrichment Score: 1.411206175924374
Category	Term	Count	%	PValue	Genes	List Total	Pop Hits	Pop Total	Fold Enrichment	Bonferroni	Benjamini	FDR
INTERPRO	IPR001194:DENN domain	4	0.413223	0.029314	MADD, SBF2, DENND4A, DENND4B	888	16	20594	5.79786	1	0.580375	38.7534
INTERPRO	IPR005112:dDENN domain	4	0.413223	0.029314	MADD, SBF2, DENND4A, DENND4B	888	16	20594	5.79786	1	0.580375	38.7534
INTERPRO	IPR005113:uDENN domain	4	0.413223	0.029314	MADD, SBF2, DENND4A, DENND4B	888	16	20594	5.79786	1	0.580375	38.7534
SMART	SM00800:uDENN	4	0.413223	0.0411671	MADD, SBF2, DENND4A, DENND4B	550	15	10425	5.05455	0.999998	0.58638	43.2174
SMART	SM00801:dDENN	4	0.413223	0.0487431	MADD, SBF2, DENND4A, DENND4B	550	16	10425	4.73864	1	0.603839	48.9687
SMART	SM00799:DENN	4	0.413223	0.0487431	MADD, SBF2, DENND4A, DENND4B	550	16	10425	4.73864	1	0.603839	48.9687
GOTERM_MF_DIRECT	GO:0017112~Rab guanyl-nucleotide exchange factor activity	5	0.516529	0.0536975	MADD, SBF2, DENND4A, DENND4B, RIN3	811	31	17446	3.46963	1	0.49195	57.9852
Annotation Cluster 36	Enrichment Score: 1.4023304092685334
Category	Term	Count	%	PValue	Genes	List Total	Pop Hits	Pop Total	Fold Enrichment	Bonferroni	Benjamini	FDR
INTERPRO	IPR027417:P-loop containing nucleoside triphosphate hydrolase	61	6.30165	0.000668704	GNA15, IQGAP1, CDC42, FANCM, NOD2, RHOA, GBP10, CHST15, DDX20, DLG5, DYNC1H1, MDN1, NSF, RHOH, KIF2A, GBP8, RABL2, CIITA, GBP7, GBP9, MYH9, MCM5, KIF1B, RFC1, ABCB1B, RFC2, TANC2, LRRK2, LRRK1, GBP2, MYO5A, TPST1, ADSS, ABCA3, MYO9A, N4BP2, CHD9, KRAS, KIF21B, DDX43, EHD3, RHEBL1, DHX57, RAB8B, MYO1C, GIMAP6, GIMAP7, MYO1E, GIMAP8, MSH5, AK3, MYO1F, ABCG3, SMC4, NRAS, RAB37, RAB35, ABCC4, RAP1A, …	888	909	20594	1.5563	0.608264	0.0647492	1.09621
UP_KEYWORDS	GTP-binding	26	2.68595	0.00260113	GBP8, RABL2, CIITA, ADSS, GBP7, GNA15, RAB8B, GIMAP6, GIMAP8, GBP9, AK3, GCH1, NRAS, CDC42, KRAS, RAB37, RAB35, RHOA, GBP10, RAP1A, LRRK2, LRRK1, GBP2, RHOH, RHEBL1, DNM2	928	332	22680	1.91395	0.575518	0.0188618	3.46781
GOTERM_BP_DIRECT	GO:0007264~small GTPase mediated signal transduction	22	2.27273	0.00329655	RABL2, RALGPS2, RAB8B, VAV3, ARHGEF18, RASGEF1B, DOCK5, VAV2, VAV1, NRAS, CDC42, KRAS, RAB37, RAB35, SOS2, RHOA, RAP1A, LRRK2, LRRK1, DOCK11, RHOH, RHEBL1	839	236	18082	2.00907	0.999993	0.21483	5.88427
GOTERM_MF_DIRECT	GO:0005525~GTP binding	30	3.09917	0.00679051	ADSS, GNA15, GCH1, ANXA6, CDC42, KRAS, GBP10, RHOA, INSR, EHD3, RHEBL1, RHOH, GBP8, CIITA, RABL2, GBP7, RAB8B, GIMAP6, GIMAP7, GIMAP8, GBP9, AK3, NRAS, RAB37, RAB35, RAP1A, LRRK2, LRRK1, GBP2, DNM2	811	383	17446	1.68499	0.998527	0.140706	10.152
UP_KEYWORDS	Prenylation	14	1.44628	0.0124372	CLN3, RAB8B, NAP1L1, CDC42, NRAS, KRAS, RAB37, RAB35, RHOA, RAP1A, DNAJA4, GBP2, RHOH, RHEBL1	928	157	22680	2.17933	0.983715	0.06853	15.5991
UP_SEQ_FEATURE	propeptide:Removed in mature form	20	2.06612	0.0135634	CPM, RAB8B, RTN4RL1, SORL1, NTNG2, THY1, NRAS, CDC42, CD55, KRAS, LY6E, RAB37, CD59A, SEMA7A, RHOA, RAP1A, NT5E, GBP2, RHOH, RHEBL1	826	238	18012	1.83246	1	0.619504	21.2616
UP_SEQ_FEATURE	short sequence motif:Effector region	10	1.03306	0.039744	NRAS, CDC42, RAB8B, KRAS, RAB37, RAB35, RHOA, RAP1A, RHEBL1, RHOH	826	100	18012	2.18063	1	0.866656	50.8298
GOTERM_MF_DIRECT	GO:0003924~GTPase activity	16	1.65289	0.0631114	GBP8, GBP7, GNA15, GIMAP7, GBP9, NRAS, CDC42, KRAS, RAB37, RAB35, GBP10, RHOA, RAP1A, LRRK2, GBP2, DNM2	811	209	17446	1.64683	1	0.537088	64.0926
INTERPRO	IPR001806:Small GTPase superfamily	11	1.13636	0.0641413	RABL2, NRAS, CDC42, RAB8B, KRAS, RAB37, RAB35, RHOA, RAP1A, RHEBL1, RHOH	888	134	20594	1.90378	1	0.771034	66.4572
INTERPRO	IPR005225:Small GTP-binding protein domain	12	1.23967	0.100661	RABL2, NRAS, CDC42, RAB8B, KRAS, RAB37, RAB35, RHOA, RAP1A, LRRK2, RHEBL1, RHOH	888	165	20594	1.68665	1	0.87311	82.5922
UP_SEQ_FEATURE	lipid moiety-binding region:S-geranylgeranyl cysteine	8	0.826446	0.239589	CDC42, RAB8B, RAB37, RAB35, RHOA, RAP1A, GBP2, RHOH	826	110	18012	1.58591	1	0.999043	99.1723
INTERPRO	IPR020849:Small GTPase superfamily, Ras type	4	0.413223	0.247047	NRAS, KRAS, RAP1A, RHEBL1	888	40	20594	2.31914	1	0.985435	99.0681
UP_SEQ_FEATURE	nucleotide phosphate-binding region:GTP	18	1.8595	0.295444	ADSS, GNA15, RAB8B, GIMAP6, GIMAP8, AK3, NRAS, CDC42, KRAS, RAB37, RAB35, RHOA, RAP1A, LRRK2, GBP2, DNM2, RHOH, RHEBL1	826	319	18012	1.23045	1	0.999615	99.7823
GOTERM_MF_DIRECT	GO:0019003~GDP binding	4	0.413223	0.531927	RAB8B, KRAS, RAB35, RHOA	811	60	17446	1.43411	1	0.988717	99.9993
KEGG_PATHWAY	mmu04530:Tight junction	5	0.516529	0.932487	NRAS, CDC42, KRAS, RHOA, MYH9	398	139	7720	0.697733	1	0.983899	100
Annotation Cluster 37	Enrichment Score: 1.324694981107587
Category	Term	Count	%	PValue	Genes	List Total	Pop Hits	Pop Total	Fold Enrichment	Bonferroni	Benjamini	FDR
KEGG_PATHWAY	mmu05221:Acute myeloid leukemia	10	1.03306	0.00202206	NRAS, TCF7, KRAS, SOS2, PIK3CD, PML, PIK3R5, RUNX1, IKBKB, MYC	398	56	7720	3.46375	0.415144	0.0152086	2.61871
KEGG_PATHWAY	mmu05213:Endometrial cancer	9	0.929752	0.00468331	NRAS, TCF7, KRAS, SOS2, PIK3CD, ELK1, PIK3R5, MYC, APC	398	52	7720	3.35717	0.711769	0.0272657	5.96869
KEGG_PATHWAY	mmu05211:Renal cell carcinoma	10	1.03306	0.00694238	NRAS, CDC42, HIF1A, KRAS, JUN, SOS2, PIK3CD, RAP1A, PIK3R5, RAPGEF1	398	67	7720	2.89507	0.842156	0.0377312	8.72853
KEGG_PATHWAY	mmu05220:Chronic myeloid leukemia	10	1.03306	0.0110377	NRAS, CBLB, KRAS, TGFBR2, SOS2, PIK3CD, PIK3R5, RUNX1, IKBKB, MYC	398	72	7720	2.69403	0.9472	0.0511667	13.5417
KEGG_PATHWAY	mmu04012:ErbB signaling pathway	11	1.13636	0.013398	NCK2, NRAS, CBLB, KRAS, JUN, SOS2, MAP2K4, PIK3CD, ELK1, PIK3R5, MYC	398	87	7720	2.45249	0.97197	0.0560223	16.2082
KEGG_PATHWAY	mmu05215:Prostate cancer	11	1.13636	0.014448	NRAS, TCF7, ATF4, KRAS, BCL2, SOS2, PIK3CD, CREB3L2, FOXO1, PIK3R5, IKBKB	398	88	7720	2.42462	0.978861	0.0593806	17.3698
KEGG_PATHWAY	mmu04919:Thyroid hormone signaling pathway	12	1.23967	0.0303329	NRAS, NOTCH2, MED4, HIF1A, KRAS, PIK3CD, FOXO1, PIK3R5, ITGB3, MYC, PLCB2, MED12L	398	113	7720	2.05986	0.999715	0.108604	33.2235
KEGG_PATHWAY	mmu05230:Central carbon metabolism in cancer	8	0.826446	0.0450124	PDK1, NRAS, HIF1A, KRAS, PIK3CD, HK2, PIK3R5, MYC	398	64	7720	2.42462	0.999995	0.144847	45.3273
KEGG_PATHWAY	mmu05231:Choline metabolism in cancer	9	0.929752	0.147595	DGKA, NRAS, CHKA, HIF1A, KRAS, JUN, SOS2, PIK3CD, PIK3R5	398	101	7720	1.72844	1	0.362499	87.6755
KEGG_PATHWAY	mmu04960:Aldosterone-regulated sodium reabsorption	5	0.516529	0.148101	KRAS, PIK3CD, NR3C2, PIK3R5, INSR	398	40	7720	2.42462	1	0.360531	87.7711
KEGG_PATHWAY	mmu05223:Non-small cell lung cancer	6	0.619835	0.159415	NRAS, KRAS, SOS2, PIK3CD, PIK3R5, STK4	398	56	7720	2.07825	1	0.374738	89.7372
KEGG_PATHWAY	mmu05216:Thyroid cancer	4	0.413223	0.185229	NRAS, TCF7, KRAS, MYC	398	29	7720	2.67545	1	0.415777	93.1817
KEGG_PATHWAY	mmu05214:Glioma	6	0.619835	0.241367	NRAS, KRAS, SOS2, PIK3CD, PIK3R5, CALM1	398	65	7720	1.79049	1	0.495475	97.3256
KEGG_PATHWAY	mmu05219:Bladder cancer	3	0.309917	0.630771	NRAS, KRAS, MYC	398	41	7720	1.41929	1	0.821948	99.9998
KEGG_PATHWAY	mmu05218:Melanoma	4	0.413223	0.715042	NRAS, KRAS, PIK3CD, PIK3R5	398	71	7720	1.09279	1	0.879849	100
Annotation Cluster 38	Enrichment Score: 1.2438009588417873
Category	Term	Count	%	PValue	Genes	List Total	Pop Hits	Pop Total	Fold Enrichment	Bonferroni	Benjamini	FDR
INTERPRO	IPR023362:PH-BEACH domain	3	0.309917	0.0436527	LYST, WDFY4, NBEAL2	888	8	20594	8.69679	1	0.685889	52.0728
INTERPRO	IPR000409:BEACH domain	3	0.309917	0.0545526	LYST, WDFY4, NBEAL2	888	9	20594	7.73048	1	0.742061	60.322
SMART	SM01026:SM01026	3	0.309917	0.0779418	LYST, WDFY4, NBEAL2	550	9	10425	6.31818	1	0.687102	66.4601
Annotation Cluster 39	Enrichment Score: 1.2332189660758128
Category	Term	Count	%	PValue	Genes	List Total	Pop Hits	Pop Total	Fold Enrichment	Bonferroni	Benjamini	FDR
UP_KEYWORDS	Calmodulin-binding	13	1.34298	0.0117495	MYO5A, MYO1C, MYO1E, UBR4, MYO1F, RYR2, MARCKS, PPP3CA, MYH9, ADD3, IQGAP1, ADD1, KCNH5	928	139	22680	2.28572	0.979523	0.067081	14.7992
UP_KEYWORDS	Myosin	7	0.72314	0.013031	MYO5A, MYL4, MYO1C, MYO1E, MYO1F, MYH9, MYO9A	928	48	22680	3.56412	0.986638	0.0705312	16.2842
UP_KEYWORDS	Motor protein	12	1.23967	0.0159425	MYO5A, MYL4, KIF1B, MYO1C, MYO1E, MYO1F, MYH9, DYNC1H1, MYO9A, KIF21B, KIF2A, DNM2	928	128	22680	2.29122	0.994945	0.0805006	19.5694
INTERPRO	IPR001609:Myosin head, motor domain	6	0.619835	0.0250993	MYO5A, MYO1C, MYO1E, MYO1F, MYH9, MYO9A	888	39	20594	3.56791	1	0.563168	34.2209
GOTERM_CC_DIRECT	GO:0016459~myosin complex	7	0.72314	0.0266037	MYO5A, MYL4, MYO1C, MYO1E, MYO1F, MYH9, MYO9A	871	52	19662	3.03881	1	0.23018	32.5505
INTERPRO	IPR000048:IQ motif, EF-hand binding site	9	0.929752	0.0357676	MYO5A, MYO1C, MYO1E, MYO1F, SCN8A, MYH9, MYO9A, SCN4A, IQGAP1	888	88	20594	2.37185	1	0.632326	45.1288
INTERPRO	IPR010926:Myosin tail 2	3	0.309917	0.0436527	MYO1C, MYO1E, MYO1F	888	8	20594	8.69679	1	0.685889	52.0728
SMART	SM00242:MYSc	6	0.619835	0.0522898	MYO5A, MYO1C, MYO1E, MYO1F, MYH9, MYO9A	550	39	10425	2.91608	1	0.609319	51.4715
GOTERM_BP_DIRECT	GO:0061024~membrane organization	7	0.72314	0.070973	MYO5A, CLN3, MYO1C, HIP1R, PRKAB2, MYH9, CALM1	839	63	18082	2.39465	1	0.796409	74.1295
UP_SEQ_FEATURE	domain:IQ 4	3	0.309917	0.0738765	MYO5A, MYO9A, IQGAP1	826	10	18012	6.54189	1	0.94955	73.9042
UP_SEQ_FEATURE	region of interest:Actin-binding	4	0.413223	0.0949674	MYO5A, MYO1F, MYH9, MYO9A	826	24	18012	3.63438	1	0.970702	82.5639
UP_SEQ_FEATURE	domain:IQ 2	4	0.413223	0.11422	MYO5A, MYO1C, MYO9A, IQGAP1	826	26	18012	3.35481	1	0.982504	88.0329
UP_SEQ_FEATURE	domain:IQ 1	4	0.413223	0.124354	MYO5A, MYO1C, MYO9A, IQGAP1	826	27	18012	3.23056	1	0.98652	90.216
SMART	SM00015:IQ	6	0.619835	0.129142	MYO5A, MYO1C, SCN8A, MYH9, MYO9A, IQGAP1	550	51	10425	2.22995	1	0.812743	84.4566
UP_SEQ_FEATURE	domain:IQ 3	3	0.309917	0.132635	MYO5A, MYO9A, IQGAP1	826	14	18012	4.67278	1	0.989449	91.7151
UP_SEQ_FEATURE	domain:Myosin head-like	4	0.413223	0.145533	MYO5A, MYO1C, MYO1F, MYH9	826	29	18012	3.00776	1	0.99203	93.6263
GOTERM_MF_DIRECT	GO:0003774~motor activity	7	0.72314	0.160364	MYO5A, MYO1C, MYO1E, MYO1F, MYH9, DYNC1H1, MYO9A	811	79	17446	1.9061	1	0.769451	93.5823
GOTERM_MF_DIRECT	GO:0000146~microfilament motor activity	3	0.309917	0.168506	MYO5A, MYO1C, MYH9	811	16	17446	4.03345	1	0.784679	94.4934
Annotation Cluster 40	Enrichment Score: 1.2253698633376746
Category	Term	Count	%	PValue	Genes	List Total	Pop Hits	Pop Total	Fold Enrichment	Bonferroni	Benjamini	FDR
UP_SEQ_FEATURE	repeat:BNR 4	3	0.309917	0.0377444	SORL1, NEU1, SORCS2	826	7	18012	9.34556	1	0.864181	49.0065
UP_SEQ_FEATURE	repeat:BNR 3	3	0.309917	0.0609053	SORL1, NEU1, SORCS2	826	9	18012	7.26877	1	0.937242	66.7107
UP_SEQ_FEATURE	repeat:BNR 2	3	0.309917	0.0738765	SORL1, NEU1, SORCS2	826	10	18012	6.54189	1	0.94955	73.9042
UP_SEQ_FEATURE	repeat:BNR 1	3	0.309917	0.0738765	SORL1, NEU1, SORCS2	826	10	18012	6.54189	1	0.94955	73.9042
Annotation Cluster 41	Enrichment Score: 1.219765620888835
Category	Term	Count	%	PValue	Genes	List Total	Pop Hits	Pop Total	Fold Enrichment	Bonferroni	Benjamini	FDR
INTERPRO	IPR008967:p53-like transcription factor, DNA-binding	8	0.826446	0.00255471	STAT4, RELB, NFAT5, RUNX1, RUNX2, RBPJL, RUNX3, NFATC1	888	44	20594	4.21663	0.972228	0.180529	4.12747
UP_SEQ_FEATURE	domain:RHD	3	0.309917	0.0609053	RELB, NFAT5, NFATC1	826	9	18012	7.26877	1	0.937242	66.7107
INTERPRO	IPR011539:Rel homology domain	3	0.309917	0.0662877	RELB, NFAT5, NFATC1	888	10	20594	6.95743	1	0.777185	67.7026
INTERPRO	IPR002909:Cell surface receptor IPT/TIG	4	0.413223	0.13729	PLXNB2, RELB, NFAT5, NFATC1	888	30	20594	3.09219	1	0.91979	91.2265
SMART	SM00429:IPT	4	0.413223	0.167666	PLXNB2, RELB, NFAT5, NFATC1	550	27	10425	2.80808	1	0.863771	91.5469
INTERPRO	IPR014756:Immunoglobulin E-set	8	0.826446	0.202252	PLXNB2, PRKAB2, RELB, NFAT5, ARRDC3, RBPJL, NFATC1, MYCBP2	888	111	20594	1.67146	1	0.972606	97.5849
Annotation Cluster 42	Enrichment Score: 1.1361643795493737
Category	Term	Count	%	PValue	Genes	List Total	Pop Hits	Pop Total	Fold Enrichment	Bonferroni	Benjamini	FDR
INTERPRO	IPR000436:Sushi/SCR/CCP	8	0.826446	0.00991636	CFHR2, CD55, CR2, SELL, SUSD1, GABBR1, CFH, IL15RA	888	56	20594	3.31306	0.999999	0.362622	15.1443
UP_KEYWORDS	Sushi	7	0.72314	0.011799	CD55, CR2, SELL, SUSD1, GABBR1, CFH, IL15RA	928	47	22680	3.63995	0.979858	0.0662142	14.8571
SMART	SM00032:CCP	8	0.826446	0.0223524	CFHR2, CD55, CR2, SELL, SUSD1, GABBR1, CFH, IL15RA	550	54	10425	2.80808	0.999192	0.421756	26.2383
UP_SEQ_FEATURE	domain:Sushi 1	5	0.516529	0.0744767	CD55, CR2, SELL, GABBR1, CFH	826	35	18012	3.11519	1	0.948317	74.1986
UP_SEQ_FEATURE	domain:Sushi 2	5	0.516529	0.0744767	CD55, CR2, SELL, GABBR1, CFH	826	35	18012	3.11519	1	0.948317	74.1986
UP_SEQ_FEATURE	domain:Sushi 4	3	0.309917	0.232567	CD55, CR2, CFH	826	20	18012	3.27094	1	0.998959	99.0278
UP_SEQ_FEATURE	domain:Sushi 3	3	0.309917	0.318656	CD55, CR2, CFH	826	25	18012	2.61676	1	0.999688	99.8789
KEGG_PATHWAY	mmu04610:Complement and coagulation cascades	4	0.413223	0.757271	CD55, CR2, CD59A, CFH	398	76	7720	1.02089	1	0.901331	100
Annotation Cluster 43	Enrichment Score: 1.1009505389588738
Category	Term	Count	%	PValue	Genes	List Total	Pop Hits	Pop Total	Fold Enrichment	Bonferroni	Benjamini	FDR
UP_KEYWORDS	Immunoglobulin domain	34	3.5124	0.00273444	IGHG2C, FCRL1, ILDR1, IGHM, FCRL5, IGSF10, SEMA7A, CD2, EMB, IGKV3-10, IGKC, IFNGR1, CEACAM1, ICOSL, HAVCR1, SLAMF6, TRIO, IGKV3-4, SLAMF1, THY1, CD84, IGHG, AMIGO2, FCGR2B, CD80, SEMA4F, IGKV3-2, CDON, CD274, CD300LF, SEMA4B, CD79B, TREML2, CD200	928	481	22680	1.72754	0.593782	0.0193935	3.64251
UP_SEQ_FEATURE	domain:Ig-like V-type	13	1.34298	0.00388805	ICOSL, HAVCR1, CD80, CD274, CD2, CD300LF, CD79B, ILDR1, TREML2, CD200, SLAMF1, CEACAM1, THY1	826	108	18012	2.62483	0.999888	0.338647	6.59163
INTERPRO	IPR013783:Immunoglobulin-like fold	62	6.40496	0.024839	B430306N03RIK, IL9R, SORL1, IL21R, IGHG2C, FCRL1, ILDR1, IGHM, FCRL5, SEMA7A, IFNGR2, RBPJL, INSR, IFNGR1, FNDC3B, CEACAM1, PTPRJ, ICOSL, PLXNB2, IGKV4-72, RELB, LIFR, H2-DMB1, IGKV3-4, IGKV3-3, THY1, CD84, IFNAR2, AMIGO2, IGHG, CD80, IGKV3-2, CD300LF, SIGLECG, VPREB3, CRLF3, IL4RA, IGKV6-23, MYCBP2, IGSF10, IL10RA, CD2, NFAT5, IGKV6-32, IL2RG, EMB, IGKV3-10, IGKC, NFATC1, HAVCR1, SLAMF6, TRIO, S…	888	1099	20594	1.30834	1	0.567866	33.9309
INTERPRO	IPR003599:Immunoglobulin subtype	31	3.20248	0.0633174	SIGLECG, B430306N03RIK, IGKV6-23, FCRL1, ILDR1, IGHM, FCRL5, IGSF10, IGKV6-32, IGKV3-10, EMB, IGKC, CEACAM1, ICOSL, HAVCR1, IGKV4-72, TRIO, IGKV3-4, IGKV3-3, CD84, IGHG, AMIGO2, FCGR2B, CD80, IGKV3-2, CDON, CD274, CD300LF, CD79B, TREML2, CD200	888	518	20594	1.3879	1	0.771923	65.9673
SMART	SM00409:IG	31	3.20248	0.320189	SIGLECG, B430306N03RIK, IGKV6-23, FCRL1, ILDR1, IGHM, FCRL5, IGSF10, IGKV6-32, IGKV3-10, EMB, IGKC, CEACAM1, ICOSL, HAVCR1, IGKV4-72, TRIO, IGKV3-4, IGKV3-3, CD84, IGHG, AMIGO2, FCGR2B, CD80, IGKV3-2, CDON, CD274, CD300LF, CD79B, TREML2, CD200	550	518	10425	1.13435	1	0.948448	99.446
INTERPRO	IPR013106:Immunoglobulin V-set	25	2.58264	0.524948	SIGLECG, B430306N03RIK, ICOSL, HAVCR1, VPREB3, IGKV4-72, IGKV6-23, IGKV3-4, IGKV3-3, IGHM, THY1, IGSF10, IGHG, IGKV1-135, CD80, IGKV3-2, CD274, CD2, IGKV6-32, CD300LF, TREML2, IGKV3-10, IGKC, CD200, CEACAM1	888	554	20594	1.04655	1	0.999477	99.9995
INTERPRO	IPR007110:Immunoglobulin-like domain	40	4.13223	0.565332	SIGLECG, B430306N03RIK, VPREB3, IGKV6-23, IGHG2C, FCRL1, ILDR1, IGHM, FCRL5, IGSF10, SEMA7A, CD2, IGKV6-32, EMB, IGKV3-10, IGKC, CEACAM1, ICOSL, HAVCR1, IGKV4-72, SLAMF6, H2-DMB1, TRIO, IGKV3-4, IGKV3-3, SLAMF1, THY1, CD84, IGHG, AMIGO2, IGKV1-135, FCGR2B, CD80, IGKV3-2, CDON, CD274, CD300LF, CD79B, TREML2, CD200	888	920	20594	1.00832	1	0.999698	99.9999
SMART	SM00406:IGv	15	1.54959	0.980192	VPREB3, IGKV4-72, IGKV6-23, IGKV3-4, IGKV3-3, IGHM, THY1, IGSF10, IGHG, IGKV1-135, IGKV3-2, IGKV6-32, IGKV3-10, IGKC, CD200	550	423	10425	0.672147	1	1	100
Annotation Cluster 44	Enrichment Score: 1.0631004116219498
Category	Term	Count	%	PValue	Genes	List Total	Pop Hits	Pop Total	Fold Enrichment	Bonferroni	Benjamini	FDR
INTERPRO	IPR016201:Plexin-like fold	7	0.72314	0.0121938	SEMA4F, SEMA7A, PLXNB2, SEMA4B, ITGB2, ITGB3, ITGB1	888	45	20594	3.60756	1	0.396824	18.3041
SMART	SM00423:PSI	7	0.72314	0.0173111	SEMA4F, SEMA7A, PLXNB2, SEMA4B, ITGB2, ITGB3, ITGB1	550	40	10425	3.31705	0.995916	0.393511	20.95
GOTERM_BP_DIRECT	GO:0050919~negative chemotaxis	5	0.516529	0.030386	RYK, SEMA4F, RHOA, SEMA4B, ITGB3	839	26	18082	4.14459	1	0.593584	43.2621
GOTERM_BP_DIRECT	GO:0001755~neural crest cell migration	6	0.619835	0.0753898	HIF1A, SEMA4F, SEMA7A, EFNB1, SEMA4B, ZEB2	839	49	18082	2.639	1	0.810733	76.2976
INTERPRO	IPR002165:Plexin	4	0.413223	0.0907413	SEMA4F, SEMA7A, PLXNB2, SEMA4B	888	25	20594	3.71063	1	0.855064	79.1432
INTERPRO	IPR001627:Semaphorin/CD100 antigen	4	0.413223	0.147421	SEMA4F, SEMA7A, PLXNB2, SEMA4B	888	31	20594	2.99244	1	0.932262	92.7784
GOTERM_BP_DIRECT	GO:0071526~semaphorin-plexin signaling pathway	4	0.413223	0.207592	CRMP1, SEMA4F, PLXNB2, SEMA4B	839	34	18082	2.53551	1	0.962661	98.6066
INTERPRO	IPR027231:Semaphorin	3	0.309917	0.21221	SEMA4F, SEMA7A, SEMA4B	888	20	20594	3.47872	1	0.975596	98.0364
SMART	SM00630:Sema	4	0.413223	0.22221	SEMA4F, SEMA7A, PLXNB2, SEMA4B	550	31	10425	2.44575	1	0.889071	96.6057
UP_SEQ_FEATURE	domain:Sema	3	0.309917	0.369353	SEMA4F, SEMA7A, SEMA4B	826	28	18012	2.33639	1	0.999842	99.9687
Annotation Cluster 45	Enrichment Score: 1.057382418375748
Category	Term	Count	%	PValue	Genes	List Total	Pop Hits	Pop Total	Fold Enrichment	Bonferroni	Benjamini	FDR
INTERPRO	IPR001751:S100/Calbindin-D9k, conserved site	4	0.413223	0.0400904	S100A6, S100A8, S100A9, S100A10	888	18	20594	5.15365	1	0.667919	49.0447
INTERPRO	IPR013787:S100/CaBP-9k-type, calcium binding, subdomain	4	0.413223	0.108469	S100A6, S100A8, S100A9, S100A10	888	27	20594	3.43577	1	0.889585	84.9221
SMART	SM01394:SM01394	4	0.413223	0.154706	S100A6, S100A8, S100A9, S100A10	550	26	10425	2.91608	1	0.859257	89.5924
Annotation Cluster 46	Enrichment Score: 1.0439941924836833
Category	Term	Count	%	PValue	Genes	List Total	Pop Hits	Pop Total	Fold Enrichment	Bonferroni	Benjamini	FDR
INTERPRO	IPR004021:HIN-200/IF120x	4	0.413223	0.00761196	MNDAL, IFI203, AIM2, IFI204	888	10	20594	9.27658	0.999978	0.300114	11.8306
UP_SEQ_FEATURE	domain:HIN-200	3	0.309917	0.0377444	IFI203, AIM2, IFI204	826	7	18012	9.34556	1	0.864181	49.0065
INTERPRO	IPR004020:DAPIN domain	4	0.413223	0.108469	MNDAL, IFI203, AIM2, IFI204	888	27	20594	3.43577	1	0.889585	84.9221
SMART	SM01289:SM01289	4	0.413223	0.167666	MNDAL, IFI203, AIM2, IFI204	550	27	10425	2.80808	1	0.863771	91.5469
GOTERM_BP_DIRECT	GO:0035458~cellular response to interferon-beta	4	0.413223	0.295566	IFI203, GBP2, AIM2, IFI204	839	41	18082	2.10262	1	0.98787	99.8395
UP_SEQ_FEATURE	domain:DAPIN	3	0.309917	0.352599	IFI203, AIM2, IFI204	826	27	18012	2.42292	1	0.999817	99.9505
Annotation Cluster 47	Enrichment Score: 1.0251059325231746
Category	Term	Count	%	PValue	Genes	List Total	Pop Hits	Pop Total	Fold Enrichment	Bonferroni	Benjamini	FDR
INTERPRO	IPR000961:AGC-kinase, C-terminal	7	0.72314	0.0257804	MAST4, RPS6KA3, SGK3, STK38, GRK5, LATS2, DMPK	888	53	20594	3.06302	1	0.564665	34.9741
UP_SEQ_FEATURE	domain:AGC-kinase C-terminal	7	0.72314	0.0391354	MAST4, RPS6KA3, SGK3, STK38, GRK5, LATS2, DMPK	826	55	18012	2.77535	1	0.8682	50.2815
SMART	SM00133:S_TK_X	5	0.516529	0.21103	RPS6KA3, SGK3, GRK5, LATS2, DMPK	550	45	10425	2.10606	1	0.881548	95.8868
INTERPRO	IPR017892:Protein kinase, C-terminal	3	0.309917	0.37271	RPS6KA3, SGK3, STK38	888	30	20594	2.31914	1	0.995874	99.954
Annotation Cluster 48	Enrichment Score: 1.0121528628976328
Category	Term	Count	%	PValue	Genes	List Total	Pop Hits	Pop Total	Fold Enrichment	Bonferroni	Benjamini	FDR
UP_SEQ_FEATURE	domain:FERM	7	0.72314	0.0178123	EZR, PTK2B, PTPN14, JAK1, RDX, JAK2, JAK3	826	46	18012	3.31835	1	0.698518	26.9917
INTERPRO	IPR019749:Band 4.1 domain	7	0.72314	0.0181258	EZR, PTK2B, PTPN14, JAK1, RDX, JAK2, JAK3	888	49	20594	3.31306	1	0.519152	26.0232
INTERPRO	IPR000299:FERM domain	7	0.72314	0.0181258	EZR, PTK2B, PTPN14, JAK1, RDX, JAK2, JAK3	888	49	20594	3.31306	1	0.519152	26.0232
SMART	SM00295:B41	7	0.72314	0.0425216	EZR, PTK2B, PTPN14, JAK1, RDX, JAK2, JAK3	550	49	10425	2.70779	0.999999	0.574914	44.2878
INTERPRO	IPR019748:FERM central domain	6	0.619835	0.0587703	EZR, PTK2B, PTPN14, JAK1, RDX, JAK2	888	49	20594	2.83977	1	0.762654	63.1402
BIOCARTA	m_il7Pathway:IL-7 Signal Transduction	5	0.516529	0.11021	PTK2B, BCL2, JAK1, IL2RG, JAK3	122	20	1289	2.64139	1	0.833119	76.3922
INTERPRO	IPR019747:FERM conserved site	3	0.309917	0.276852	EZR, PTPN14, RDX	888	24	20594	2.89893	1	0.988849	99.521
INTERPRO	IPR018980:FERM, C-terminal PH-like domain	3	0.309917	0.309168	EZR, PTPN14, RDX	888	26	20594	2.67594	1	0.992467	99.7745
INTERPRO	IPR018979:FERM, N-terminal	3	0.309917	0.34118	EZR, PTPN14, RDX	888	28	20594	2.4848	1	0.995082	99.8968
INTERPRO	IPR014352:FERM/acyl-CoA-binding protein, 3-helical bundle	4	0.413223	0.38936	EZR, PTK2B, PTPN14, RDX	888	52	20594	1.78396	1	0.996845	99.9705
SMART	SM01196:SM01196	3	0.309917	0.401087	EZR, PTPN14, RDX	550	26	10425	2.18706	1	0.9678	99.8994
Annotation Cluster 49	Enrichment Score: 1.0076457368336764
Category	Term	Count	%	PValue	Genes	List Total	Pop Hits	Pop Total	Fold Enrichment	Bonferroni	Benjamini	FDR
GOTERM_MF_DIRECT	GO:0008017~microtubule binding	17	1.7562	0.0243371	S100A8, S100A9, RACGAP1, MID2, FMN1, KIF1B, EZR, CEP57, MACF1, CAMSAP1, CLIP1, NDRG1, AKAP1, KIF21B, KIF2A, APC, DNM2	811	200	17446	1.8285	1	0.334043	32.0974
UP_KEYWORDS	Microtubule	15	1.54959	0.193593	EML6, REEP3, MID2, KIF1B, CEP57, MACF1, CAMSAP1, CLIP1, NDRG1, STMN1, DYNC1H1, KIF21B, KIF2A, APC, DNM2	928	264	22680	1.38862	1	0.507322	94.5835
GOTERM_CC_DIRECT	GO:0005874~microtubule	19	1.96281	0.201327	EML6, REEP3, IQGAP1, MID2, KIF1B, CEP57, MACF1, GSK3A, CAMSAP1, CLIP1, DCLK2, NDRG1, STMN1, DYNC1H1, KIF21B, KIF2A, DNM2, TCP11L1, APC	871	327	19662	1.31164	1	0.677015	96.2488
Annotation Cluster 50	Enrichment Score: 1.0021262754036078
Category	Term	Count	%	PValue	Genes	List Total	Pop Hits	Pop Total	Fold Enrichment	Bonferroni	Benjamini	FDR
GOTERM_MF_DIRECT	GO:0070888~E-box binding	7	0.72314	0.00433846	HIF1A, LMO2, ARNTL2, BHLHE40, TCF4, BHLHE41, MYC	811	34	17446	4.42888	0.984407	0.103716	6.60296
GOTERM_BP_DIRECT	GO:0009649~entrainment of circadian clock	3	0.309917	0.0284136	ID2, BHLHE40, BHLHE41	839	6	18082	10.7759	1	0.586962	41.1045
GOTERM_MF_DIRECT	GO:0046983~protein dimerization activity	13	1.34298	0.174013	MYO5A, HIF1A, ID2, PPP3CA, ARNTL2, CELSR1, BHLHE40, TCF4, BHLHE41, MYC, STK4, CEACAM1, STK3	811	190	17446	1.47185	1	0.790646	95.0393
UP_SEQ_FEATURE	domain:Helix-loop-helix motif	8	0.826446	0.239589	HIF1A, ID2, PHTF2, ARNTL2, BHLHE40, TCF4, BHLHE41, MYC	826	110	18012	1.58591	1	0.999043	99.1723
INTERPRO	IPR011598:Myc-type, basic helix-loop-helix (bHLH) domain	7	0.72314	0.360081	HIF1A, ID2, ARNTL2, BHLHE40, TCF4, BHLHE41, MYC	888	113	20594	1.43664	1	0.995654	99.9361
SMART	SM00353:HLH	7	0.72314	0.524724	HIF1A, ID2, ARNTL2, BHLHE40, TCF4, BHLHE41, MYC	550	110	10425	1.2062	1	0.984766	99.9955
Annotation Cluster 51	Enrichment Score: 0.9845853745068791
Category	Term	Count	%	PValue	Genes	List Total	Pop Hits	Pop Total	Fold Enrichment	Bonferroni	Benjamini	FDR
GOTERM_BP_DIRECT	GO:0050853~B cell receptor signaling pathway	12	1.23967	3.6539e-05	IGHG, CD38, VAV3, KLHL6, LYN, BCL2, IGHG2C, CD79B, IGKC, IGHM, TEC, PLEKHA1	839	55	18082	4.70222	0.122906	0.0108689	0.0670867
GOTERM_BP_DIRECT	GO:0050871~positive regulation of B cell activation	6	0.619835	0.0170591	IGHG, PELI1, NOD2, IGHG2C, IGKC, IGHM	839	33	18082	3.91852	1	0.477972	27.095
GOTERM_MF_DIRECT	GO:0003823~antigen binding	10	1.03306	0.0450368	H60B, IGHG, IGKV3-2, CD2, IGHG2C, IGKV3-4, IGKV3-10, ITGA4, IGKC, IGHM	811	101	17446	2.12987	1	0.458012	51.5196
GOTERM_BP_DIRECT	GO:0006911~phagocytosis, engulfment	6	0.619835	0.0560099	IGHG, FCGR2B, IGHG2C, MYH9, IGKC, IGHM	839	45	18082	2.87358	1	0.739017	65.3065
GOTERM_BP_DIRECT	GO:0006958~complement activation, classical pathway	6	0.619835	0.110352	IGHG, CD55, CR2, IGHG2C, IGKC, IGHM	839	55	18082	2.35111	1	0.877336	88.323
GOTERM_CC_DIRECT	GO:0042571~immunoglobulin complex, circulating	4	0.413223	0.13511	IGHG, IGHG2C, IGKC, IGHM	871	29	19662	3.11366	1	0.570417	87.9951
GOTERM_MF_DIRECT	GO:0034987~immunoglobulin receptor binding	4	0.413223	0.17257	IGHG, IGHG2C, IGKC, IGHM	811	31	17446	2.77571	1	0.790452	94.9013
GOTERM_BP_DIRECT	GO:0006910~phagocytosis, recognition	4	0.413223	0.257316	IGHG, IGHG2C, IGKC, IGHM	839	38	18082	2.26862	1	0.980829	99.5762
INTERPRO	IPR003006:Immunoglobulin/major histocompatibility complex, conserved site	5	0.516529	0.501015	IGHG, IGHG2C, H2-DMB1, IGKC, IGHM	888	85	20594	1.3642	1	0.999264	99.9989
INTERPRO	IPR003597:Immunoglobulin C1-set	5	0.516529	0.637645	IGHG, IGHG2C, H2-DMB1, IGKC, IGHM	888	101	20594	1.14809	1	0.999914	100
GOTERM_CC_DIRECT	GO:0072562~blood microparticle	6	0.619835	0.706063	IGHG, IGHG2C, CFH, IGKC, IGHM, ZBTB38	871	133	19662	1.01838	1	0.984297	100
SMART	SM00407:IGc1	5	0.516529	0.765816	IGHG, IGHG2C, H2-DMB1, IGKC, IGHM	550	98	10425	0.967069	1	0.998676	100
GOTERM_BP_DIRECT	GO:0042742~defense response to bacterium	7	0.72314	0.882164	IGHG, NOTCH2, NOD2, LYST, IGHG2C, IGKC, SPN	839	191	18082	0.789858	1	1	100
Annotation Cluster 52	Enrichment Score: 0.9570642350505545
Category	Term	Count	%	PValue	Genes	List Total	Pop Hits	Pop Total	Fold Enrichment	Bonferroni	Benjamini	FDR
KEGG_PATHWAY	mmu04720:Long-term potentiation	11	1.13636	0.00183564	NRAS, PPP1CA, RPS6KA3, ATF4, KRAS, RAP1A, PPP3CA, CACNA1C, PLCB2, ITPR1, CALM1	398	66	7720	3.23283	0.385467	0.014646	2.37996
KEGG_PATHWAY	mmu04022:cGMP-PKG signaling pathway	19	1.96281	0.00292888	ADCY7, PIK3CD, PDE3B, ITPR1, PPP1CA, ADRB2, ATF4, RGS2, GTF2I, CREB3L2, RHOA, PIK3R5, PPP3CA, CACNA1C, CACNA1D, PLCB2, INSR, CALM1, NFATC1	398	171	7720	2.15522	0.540351	0.0197332	3.77239
KEGG_PATHWAY	mmu04925:Aldosterone synthesis and secretion	12	1.23967	0.00436285	PRKD2, ATF4, ADCY7, LDLR, CACNA1I, CREB3L2, NR4A1, CACNA1C, PLCB2, CACNA1D, ITPR1, CALM1	398	86	7720	2.70656	0.686101	0.02599	5.57101
KEGG_PATHWAY	mmu04725:Cholinergic synapse	13	1.34298	0.0130029	NRAS, ATF4, KRAS, ADCY7, BCL2, PIK3CD, CREB3L2, PIK3R5, JAK2, CACNA1C, PLCB2, CACNA1D, ITPR1	398	113	7720	2.23151	0.968832	0.0552721	15.7672
KEGG_PATHWAY	mmu05031:Amphetamine addiction	9	0.929752	0.0208481	PPP1CA, ATF4, JUN, CREB3L2, FOSB, PPP3CA, CACNA1C, CACNA1D, CALM1	398	67	7720	2.60557	0.996239	0.0799532	24.1345
KEGG_PATHWAY	mmu04922:Glucagon signaling pathway	10	1.03306	0.0711526	CRTC2, ATF4, PRKAB2, CREB3L2, PDE3B, FOXO1, PPP3CA, PLCB2, ITPR1, CALM1	398	100	7720	1.9397	1	0.205559	62.0029
KEGG_PATHWAY	mmu04924:Renin secretion	8	0.826446	0.0713501	ADRB2, PDE3B, PPP3CA, CACNA1C, PLCB2, CACNA1D, ITPR1, CALM1	398	71	7720	2.18558	1	0.203952	62.1086
KEGG_PATHWAY	mmu04020:Calcium signaling pathway	15	1.54959	0.0795284	GNA15, ADCY7, ADORA2A, CYSLTR2, CACNA1I, ITPR1, CD38, ADRB2, PTK2B, RYR2, PPP3CA, CACNA1C, CACNA1D, PLCB2, CALM1	398	180	7720	1.61642	1	0.220848	66.2575
KEGG_PATHWAY	mmu04728:Dopaminergic synapse	12	1.23967	0.0835794	PPP1CA, ATF4, MAPK12, GSK3A, CREB3L2, MAPK11, PPP3CA, CACNA1C, PLCB2, CACNA1D, ITPR1, CALM1	398	134	7720	1.73704	1	0.228854	68.1533
KEGG_PATHWAY	mmu04918:Thyroid hormone synthesis	7	0.72314	0.149761	ATF4, ADCY7, CREB3L2, HSPA5, LRP2, PLCB2, ITPR1	398	70	7720	1.9397	1	0.360995	88.0798
KEGG_PATHWAY	mmu04713:Circadian entrainment	8	0.826446	0.238842	ADCY7, CACNA1I, RYR2, CACNA1C, PLCB2, CACNA1D, ITPR1, CALM1	398	98	7720	1.58343	1	0.497814	97.2066
UP_KEYWORDS	Calcium channel	5	0.516529	0.247441	CACNA1I, RYR2, CACNA1C, CACNA1D, ITPR1	928	62	22680	1.97094	1	0.589645	97.8767
KEGG_PATHWAY	mmu04723:Retrograde endocannabinoid signaling	8	0.826446	0.278642	ADCY7, MAPK12, FAAH, MAPK11, CACNA1C, PLCB2, CACNA1D, ITPR1	398	103	7720	1.50656	1	0.538284	98.6185
KEGG_PATHWAY	mmu04911:Insulin secretion	7	0.72314	0.280628	ATF4, ADCY7, CREB3L2, RYR2, CACNA1C, PLCB2, CACNA1D	398	86	7720	1.57882	1	0.538111	98.6675
KEGG_PATHWAY	mmu04270:Vascular smooth muscle contraction	9	0.929752	0.329246	PPP1CA, ADCY7, ADORA2A, RHOA, CACNA1C, PLCB2, CACNA1D, ITPR1, CALM1	398	127	7720	1.37459	1	0.592148	99.4676
KEGG_PATHWAY	mmu04970:Salivary secretion	6	0.619835	0.362943	CD38, ADRB2, ADCY7, PLCB2, ITPR1, CALM1	398	77	7720	1.51145	1	0.621464	99.7291
KEGG_PATHWAY	mmu04972:Pancreatic secretion	7	0.72314	0.409757	CD38, ADCY7, RHOA, RYR2, RAP1A, PLCB2, ITPR1	398	100	7720	1.35779	1	0.655795	99.9004
KEGG_PATHWAY	mmu04114:Oocyte meiosis	7	0.72314	0.501414	PPP1CA, RPS6KA3, ADCY7, SLK, PPP3CA, ITPR1, CALM1	398	110	7720	1.23435	1	0.719719	99.9891
KEGG_PATHWAY	mmu04971:Gastric acid secretion	5	0.516529	0.510913	EZR, ADCY7, PLCB2, ITPR1, CALM1	398	72	7720	1.34701	1	0.726968	99.9915
KEGG_PATHWAY	mmu04724:Glutamatergic synapse	6	0.619835	0.712168	ADCY7, PPP3CA, CACNA1C, PLCB2, CACNA1D, ITPR1	398	115	7720	1.01202	1	0.879432	100
KEGG_PATHWAY	mmu05010:Alzheimer's disease	8	0.826446	0.812676	BID, PPP3CA, CACNA1C, PLCB2, CACNA1D, ITPR1, CAPN1, CALM1	398	177	7720	0.8767	1	0.931011	100
KEGG_PATHWAY	mmu04726:Serotonergic synapse	6	0.619835	0.816444	NRAS, KRAS, CACNA1C, PLCB2, CACNA1D, ITPR1	398	132	7720	0.881681	1	0.932122	100
Annotation Cluster 53	Enrichment Score: 0.9553426304845133
Category	Term	Count	%	PValue	Genes	List Total	Pop Hits	Pop Total	Fold Enrichment	Bonferroni	Benjamini	FDR
UP_SEQ_FEATURE	propeptide:Removed in mature form	20	2.06612	0.0135634	CPM, RAB8B, RTN4RL1, SORL1, NTNG2, THY1, NRAS, CDC42, CD55, KRAS, LY6E, RAB37, CD59A, SEMA7A, RHOA, RAP1A, NT5E, GBP2, RHOH, RHEBL1	826	238	18012	1.83246	1	0.619504	21.2616
UP_KEYWORDS	GPI-anchor	10	1.03306	0.120317	ART4, CPM, CD55, RTN4RL1, LY6E, CD59A, SEMA7A, NTNG2, NT5E, THY1	928	140	22680	1.74569	1	0.391152	82.3978
GOTERM_CC_DIRECT	GO:0031225~anchored component of membrane	10	1.03306	0.173181	ART4, CPM, CD55, RTN4RL1, LY6E, CD59A, SEMA7A, NTNG2, NT5E, THY1	871	141	19662	1.601	1	0.643355	93.7793
UP_SEQ_FEATURE	lipid moiety-binding region:GPI-anchor amidated serine	4	0.413223	0.533867	CPM, RTN4RL1, CD59A, NT5E	826	61	18012	1.42992	1	0.999993	99.9998
Annotation Cluster 54	Enrichment Score: 0.8941689189760285
Category	Term	Count	%	PValue	Genes	List Total	Pop Hits	Pop Total	Fold Enrichment	Bonferroni	Benjamini	FDR
INTERPRO	IPR000418:Ets domain	4	0.413223	0.108469	ETS1, ETS2, ELK1, ELK3	888	27	20594	3.43577	1	0.889585	84.9221
UP_SEQ_FEATURE	DNA-binding region:ETS	4	0.413223	0.11422	ETS1, ETS2, ELK1, ELK3	826	26	18012	3.35481	1	0.982504	88.0329
SMART	SM00413:ETS	4	0.413223	0.167666	ETS1, ETS2, ELK1, ELK3	550	27	10425	2.80808	1	0.863771	91.5469
Annotation Cluster 55	Enrichment Score: 0.8673203282484325
Category	Term	Count	%	PValue	Genes	List Total	Pop Hits	Pop Total	Fold Enrichment	Bonferroni	Benjamini	FDR
INTERPRO	IPR001487:Bromodomain	5	0.516529	0.0987713	PHIP, ZMYND11, BRWD1, SP100, BRD8	888	41	20594	2.82822	1	0.875246	81.9795
UP_KEYWORDS	Bromodomain	4	0.413223	0.150865	PHIP, ZMYND11, BRWD1, BRD8	928	33	22680	2.96238	1	0.442794	89.0963
SMART	SM00297:BROMO	5	0.516529	0.167811	PHIP, ZMYND11, BRWD1, SP100, BRD8	550	41	10425	2.31153	1	0.854679	91.5668
Annotation Cluster 56	Enrichment Score: 0.8648158462681501
Category	Term	Count	%	PValue	Genes	List Total	Pop Hits	Pop Total	Fold Enrichment	Bonferroni	Benjamini	FDR
UP_SEQ_FEATURE	domain:ARID	3	0.309917	0.102067	ARID3A, ARID3B, ARID1A	826	12	18012	5.45157	1	0.975199	84.8094
INTERPRO	IPR001606:ARID/BRIGHT DNA-binding domain	3	0.309917	0.134488	ARID3A, ARID3B, ARID1A	888	15	20594	4.63829	1	0.920293	90.7449
SMART	SM00501:BRIGHT	3	0.309917	0.185345	ARID3A, ARID3B, ARID1A	550	15	10425	3.79091	1	0.867063	93.6688
Annotation Cluster 57	Enrichment Score: 0.8396985460550426
Category	Term	Count	%	PValue	Genes	List Total	Pop Hits	Pop Total	Fold Enrichment	Bonferroni	Benjamini	FDR
BIOCARTA	m_bcrPathway:BCR Signaling Pathway	10	1.03306	0.00291632	LYN, JUN, ELK1, CD79B, PPP3CA, VAV1, BLNK, NFATC1, CALM1, BTK	122	34	1289	3.10752	0.415727	0.235622	3.54621
BIOCARTA	m_fcer1Pathway:Fc Epsilon Receptor I Signaling in Mast Cells	9	0.929752	0.0280954	LYN, JUN, MAP2K4, ELK1, PPP3CA, VAV1, NFATC1, CALM1, BTK	122	40	1289	2.37725	0.994719	0.649611	29.6936
BIOCARTA	m_fmlpPathway:fMLP induced chemokine gene expression in HMC-1 cells	7	0.72314	0.0913812	GNA15, NCF2, ELK1, PPP3CA, MAP2K6, NFATC1, CALM1	122	34	1289	2.17527	1	0.828516	69.4165
BIOCARTA	m_gpcrPathway:Signaling Pathway from G-Protein Families	6	0.619835	0.20826	RPS6KA3, JUN, ELK1, PPP3CA, NFATC1, CALM1	122	34	1289	1.86451	1	0.870763	94.4255
BIOCARTA	m_tcrPathway:T Cell Receptor Signaling Pathway	7	0.72314	0.225535	JUN, MAP2K4, ELK1, PPP3CA, VAV1, NFATC1, CALM1	122	44	1289	1.68089	1	0.870576	95.7561
BIOCARTA	m_calcineurinPathway:Effects of calcineurin in Keratinocyte Differentiation	4	0.413223	0.234887	MARCKS, PPP3CA, NFATC1, CALM1	122	18	1289	2.34791	1	0.8716	96.3479
BIOCARTA	m_hdacPathway:Control of skeletal myogenesis by HDAC & calcium/calmodulin-dependent kinase (CaMK)	5	0.516529	0.26471	PPP3CA, INSR, MAP2K6, NFATC1, CALM1	122	28	1289	1.88671	1	0.86743	97.7661
BIOCARTA	m_vipPathway:Neuropeptides VIP and PACAP inhibit the apoptosis of activated T cells	4	0.413223	0.395065	PPP3CA, MYC, NFATC1, CALM1	122	24	1289	1.76093	1	0.928811	99.7999
BIOCARTA	m_mef2dPathway:Role of MEF2D in T-cell Apoptosis	3	0.309917	0.484349	PPP3CA, NFATC1, CALM1	122	17	1289	1.86451	1	0.956055	99.9722
BIOCARTA	m_nfatPathway:NFAT and Hypertrophy of the heart (Transcription in the broken heart)	3	0.309917	0.958103	PPP3CA, NFATC1, CALM1	122	50	1289	0.633934	1	0.999957	100
Annotation Cluster 58	Enrichment Score: 0.8292291028686952
Category	Term	Count	%	PValue	Genes	List Total	Pop Hits	Pop Total	Fold Enrichment	Bonferroni	Benjamini	FDR
GOTERM_BP_DIRECT	GO:0080182~histone H3-K4 trimethylation	4	0.413223	0.035367	HIST1H1E, HIST1H1D, HIST1H1C, OGT	839	16	18082	5.38796	1	0.62712	48.3831
GOTERM_BP_DIRECT	GO:0098532~histone H3-K27 trimethylation	3	0.309917	0.049876	HIST1H1E, HIST1H1D, HIST1H1C	839	8	18082	8.08194	1	0.708399	60.924
GOTERM_BP_DIRECT	GO:0016584~nucleosome positioning	3	0.309917	0.049876	HIST1H1E, HIST1H1D, HIST1H1C	839	8	18082	8.08194	1	0.708399	60.924
INTERPRO	IPR005819:Histone H5	3	0.309917	0.0662877	HIST1H1E, HIST1H1D, HIST1H1C	888	10	20594	6.95743	1	0.777185	67.7026
INTERPRO	IPR005818:Histone H1/H5	3	0.309917	0.134488	HIST1H1E, HIST1H1D, HIST1H1C	888	15	20594	4.63829	1	0.920293	90.7449
SMART	SM00526:H15	3	0.309917	0.166122	HIST1H1E, HIST1H1D, HIST1H1C	550	14	10425	4.06169	1	0.87046	91.3333
GOTERM_MF_DIRECT	GO:0031490~chromatin DNA binding	6	0.619835	0.183398	HIST1H1E, HIST1H1D, HIST1H1C, H2AFY3, SMAD3, BCL6	811	65	17446	1.9857	1	0.803941	95.8545
GOTERM_BP_DIRECT	GO:0006334~nucleosome assembly	8	0.826446	0.207466	TSPYL3, HIST1H1E, HIST1H1D, HIST1H1C, H2AFY3, NAP1L1, H3F3A, H3F3B	839	104	18082	1.65783	1	0.963061	98.6025
UP_KEYWORDS	Citrullination	6	0.619835	0.33958	HIST1H1E, HIST1H1D, RRP1B, HIST1H1C, H3F3A, H3F3B	928	94	22680	1.55998	1	0.68549	99.6383
GOTERM_CC_DIRECT	GO:0000786~nucleosome	6	0.619835	0.52347	HIST1H1E, HIST1H1D, HIST1H1C, H2AFY3, H3F3A, H3F3B	871	108	19662	1.25411	1	0.940802	99.998
UP_KEYWORDS	Chromosome	14	1.44628	0.85779	ZMYND11, HMGB1, HIST1H1E, HIST1H1D, HIST1H1C, DTL, SMC4, CBX5, HJURP, H2AFY3, ZWINT, H3F3A, LRMP, H3F3B	928	409	22680	0.836565	1	0.977563	100
Annotation Cluster 59	Enrichment Score: 0.802809511185912
Category	Term	Count	%	PValue	Genes	List Total	Pop Hits	Pop Total	Fold Enrichment	Bonferroni	Benjamini	FDR
GOTERM_BP_DIRECT	GO:0032760~positive regulation of tumor necrosis factor production	7	0.72314	0.0547903	HMGB1, CCR7, NOD2, ZBTB20, ZFP64, CD2, JAK2	839	59	18082	2.557	1	0.735652	64.4739
GOTERM_BP_DIRECT	GO:0032755~positive regulation of interleukin-6 production	5	0.516529	0.220141	HMGB1, NOD2, ZBTB20, ZFP64, TLR7	839	52	18082	2.07229	1	0.968533	98.9607
GOTERM_BP_DIRECT	GO:0032728~positive regulation of interferon-beta production	3	0.309917	0.323719	HMGB1, ZBTB20, ZFP64	839	25	18082	2.58622	1	0.991423	99.9241
Annotation Cluster 60	Enrichment Score: 0.7977540321249907
Category	Term	Count	%	PValue	Genes	List Total	Pop Hits	Pop Total	Fold Enrichment	Bonferroni	Benjamini	FDR
GOTERM_MF_DIRECT	GO:0004115~3',5'-cyclic-AMP phosphodiesterase activity	4	0.413223	0.0201147	PDE7A, PDE4B, PDE3B, PDE4D	811	13	17446	6.61899	1	0.293372	27.3305
GOTERM_BP_DIRECT	GO:0006198~cAMP catabolic process	4	0.413223	0.035367	PDE7A, PDE4B, PDE3B, PDE4D	839	16	18082	5.38796	1	0.62712	48.3831
INTERPRO	IPR002073:3'5'-cyclic nucleotide phosphodiesterase, catalytic domain	4	0.413223	0.0594507	PDE7A, PDE4B, PDE3B, PDE4D	888	21	20594	4.41742	1	0.755292	63.5768
INTERPRO	IPR023174:3'5'-cyclic nucleotide phosphodiesterase, conserved site	4	0.413223	0.0594507	PDE7A, PDE4B, PDE3B, PDE4D	888	21	20594	4.41742	1	0.755292	63.5768
INTERPRO	IPR003607:HD/PDEase domain	4	0.413223	0.0743597	PDE7A, PDE4B, PDE3B, SAMHD1	888	23	20594	4.03329	1	0.810896	72.0082
GOTERM_MF_DIRECT	GO:0008081~phosphoric diester hydrolase activity	6	0.619835	0.092548	PLCL2, SMPDL3A, PDE7A, PDE3B, PDE4D, PLCB2	811	52	17446	2.48212	1	0.631878	78.255
SMART	SM00471:HDc	4	0.413223	0.11796	PDE7A, PDE4B, PDE3B, SAMHD1	550	23	10425	3.29644	1	0.794338	81.5438
INTERPRO	IPR023088:3'5'-cyclic nucleotide phosphodiesterase	3	0.309917	0.196247	PDE7A, PDE4B, PDE4D	888	19	20594	3.66181	1	0.970342	97.2673
GOTERM_MF_DIRECT	GO:0004114~3',5'-cyclic-nucleotide phosphodiesterase activity	3	0.309917	0.307162	PDE7A, PDE3B, PDE4D	811	24	17446	2.68896	1	0.92151	99.6866
KEGG_PATHWAY	mmu00230:Purine metabolism	12	1.23967	0.314742	PGM2, ADSS, ADCY7, PDE7A, PDE4B, ENPP4, AK3, PDE3B, PDE4D, ENTPD1, NT5E, POLR2A	398	179	7720	1.30036	1	0.575169	99.2952
UP_SEQ_FEATURE	metal ion-binding site:Divalent metal cation 2	3	0.309917	0.318656	PDE7A, PDE3B, PDE4D	826	25	18012	2.61676	1	0.999688	99.8789
UP_SEQ_FEATURE	metal ion-binding site:Divalent metal cation 1	3	0.309917	0.318656	PDE7A, PDE3B, PDE4D	826	25	18012	2.61676	1	0.999688	99.8789
GOTERM_MF_DIRECT	GO:0030552~cAMP binding	3	0.309917	0.341742	PDE4B, PDE3B, PDE4D	811	26	17446	2.48212	1	0.940284	99.8598
KEGG_PATHWAY	mmu05032:Morphine addiction	7	0.72314	0.344586	ADCY7, PDE7A, PDE4B, GABBR1, PDE3B, PDE4D, GRK5	398	93	7720	1.45999	1	0.606626	99.6069
UP_KEYWORDS	cAMP	3	0.309917	0.407496	PDE7A, PDE3B, PDE4D	928	34	22680	2.15644	1	0.74504	99.9169
UP_SEQ_FEATURE	active site:Proton donor	7	0.72314	0.912394	PPP1CA, APOBEC1, PDE7A, PDE3B, PDE4D, AICDA, PPP3CA	826	205	18012	0.744605	1	1	100
Annotation Cluster 61	Enrichment Score: 0.7953465272146775
Category	Term	Count	%	PValue	Genes	List Total	Pop Hits	Pop Total	Fold Enrichment	Bonferroni	Benjamini	FDR
INTERPRO	IPR015425:Actin-binding FH2	3	0.309917	0.134488	INF2, FMN1, FMNL3	888	15	20594	4.63829	1	0.920293	90.7449
UP_SEQ_FEATURE	domain:FH2	3	0.309917	0.164928	INF2, FMN1, FMNL3	826	16	18012	4.08868	1	0.994808	95.7357
SMART	SM00498:FH2	3	0.309917	0.185345	INF2, FMN1, FMNL3	550	15	10425	3.79091	1	0.867063	93.6688
Annotation Cluster 62	Enrichment Score: 0.7644390535986405
Category	Term	Count	%	PValue	Genes	List Total	Pop Hits	Pop Total	Fold Enrichment	Bonferroni	Benjamini	FDR
INTERPRO	IPR000014:PAS domain	5	0.516529	0.0519818	HIF1A, PASK, KCNH7, ARNTL2, KCNH5	888	33	20594	3.51385	1	0.736971	58.5063
UP_SEQ_FEATURE	domain:PAS 2	3	0.309917	0.215419	HIF1A, PASK, ARNTL2	826	19	18012	3.4431	1	0.998399	98.5687
UP_SEQ_FEATURE	domain:PAS 1	3	0.309917	0.215419	HIF1A, PASK, ARNTL2	826	19	18012	3.4431	1	0.998399	98.5687
SMART	SM00091:PAS	3	0.309917	0.36293	HIF1A, PASK, ARNTL2	550	24	10425	2.36932	1	0.95741	99.7689
Annotation Cluster 63	Enrichment Score: 0.7534362175709809
Category	Term	Count	%	PValue	Genes	List Total	Pop Hits	Pop Total	Fold Enrichment	Bonferroni	Benjamini	FDR
GOTERM_MF_DIRECT	GO:0000980~RNA polymerase II distal enhancer sequence-specific DNA binding	8	0.826446	0.0523242	BACH2, RBBP4, JUN, H3F3A, ARID3B, H3F3B, NFE2L2, NFATC1	811	73	17446	2.35745	1	0.491726	57.0169
GOTERM_MF_DIRECT	GO:0031492~nucleosomal DNA binding	5	0.516529	0.121137	HMGN1, HMGN3, RBBP4, H3F3A, H3F3B	811	41	17446	2.62338	1	0.695234	86.8497
GOTERM_BP_DIRECT	GO:0006336~DNA replication-independent nucleosome assembly	3	0.309917	0.323719	RBBP4, H3F3A, H3F3B	839	25	18082	2.58622	1	0.991423	99.9241
GOTERM_BP_DIRECT	GO:0000183~chromatin silencing at rDNA	4	0.413223	0.47218	RBBP4, H3F3A, DNMT1, H3F3B	839	55	18082	1.56741	1	0.998914	99.9992
Annotation Cluster 64	Enrichment Score: 0.718594740243138
Category	Term	Count	%	PValue	Genes	List Total	Pop Hits	Pop Total	Fold Enrichment	Bonferroni	Benjamini	FDR
UP_KEYWORDS	LIM domain	7	0.72314	0.0818442	LIMS1, LMO2, CRIP3, MICAL3, LMO7, PDLIM1, LIMD1	928	74	22680	2.31186	1	0.29925	68.56
INTERPRO	IPR001781:Zinc finger, LIM-type	7	0.72314	0.099035	LIMS1, LMO2, CRIP3, MICAL3, LMO7, PDLIM1, LIMD1	888	74	20594	2.19379	1	0.872274	82.0662
SMART	SM00132:LIM	7	0.72314	0.193716	LIMS1, LMO2, CRIP3, MICAL3, LMO7, PDLIM1, LIMD1	550	74	10425	1.793	1	0.871948	94.4906
UP_SEQ_FEATURE	domain:LIM zinc-binding 2	4	0.413223	0.40322	LIMS1, LMO2, CRIP3, LIMD1	826	50	18012	1.7445	1	0.999906	99.9881
UP_SEQ_FEATURE	domain:LIM zinc-binding 1	4	0.413223	0.40322	LIMS1, LMO2, CRIP3, LIMD1	826	50	18012	1.7445	1	0.999906	99.9881
Annotation Cluster 65	Enrichment Score: 0.7121691646927336
Category	Term	Count	%	PValue	Genes	List Total	Pop Hits	Pop Total	Fold Enrichment	Bonferroni	Benjamini	FDR
UP_SEQ_FEATURE	repeat:WD 15	3	0.309917	0.0377444	DMXL1, DMXL2, EML6	826	7	18012	9.34556	1	0.864181	49.0065
UP_SEQ_FEATURE	repeat:WD 14	3	0.309917	0.102067	DMXL1, DMXL2, EML6	826	12	18012	5.45157	1	0.975199	84.8094
UP_SEQ_FEATURE	repeat:WD 8	5	0.516529	0.167286	PHIP, BRWD1, DMXL1, DMXL2, EML6	826	47	18012	2.31982	1	0.994893	95.9416
UP_SEQ_FEATURE	repeat:WD 13	3	0.309917	0.215419	DMXL1, DMXL2, EML6	826	19	18012	3.4431	1	0.998399	98.5687
UP_SEQ_FEATURE	repeat:WD 12	3	0.309917	0.249792	DMXL1, DMXL2, EML6	826	21	18012	3.11519	1	0.999145	99.3466
UP_SEQ_FEATURE	repeat:WD 11	3	0.309917	0.352599	DMXL1, DMXL2, EML6	826	27	18012	2.42292	1	0.999817	99.9505
UP_SEQ_FEATURE	repeat:WD 10	3	0.309917	0.352599	DMXL1, DMXL2, EML6	826	27	18012	2.42292	1	0.999817	99.9505
UP_SEQ_FEATURE	repeat:WD 9	3	0.309917	0.46561	DMXL1, DMXL2, EML6	826	34	18012	1.92408	1	0.999973	99.9983
Annotation Cluster 66	Enrichment Score: 0.7022490574891046
Category	Term	Count	%	PValue	Genes	List Total	Pop Hits	Pop Total	Fold Enrichment	Bonferroni	Benjamini	FDR
INTERPRO	IPR018159:Spectrin/alpha-actinin	4	0.413223	0.127409	SYNE1, MACF1, PPL, TRIO	888	29	20594	3.19882	1	0.916235	89.4154
UP_SEQ_FEATURE	repeat:Spectrin 3	3	0.309917	0.181546	MACF1, PPL, TRIO	826	17	18012	3.84817	1	0.996433	97.0005
SMART	SM00150:SPEC	4	0.413223	0.194459	SYNE1, MACF1, PPL, TRIO	550	29	10425	2.61442	1	0.865126	94.5586
UP_SEQ_FEATURE	repeat:Spectrin 1	3	0.309917	0.215419	MACF1, PPL, TRIO	826	19	18012	3.4431	1	0.998399	98.5687
UP_SEQ_FEATURE	repeat:Spectrin 2	3	0.309917	0.215419	MACF1, PPL, TRIO	826	19	18012	3.4431	1	0.998399	98.5687
INTERPRO	IPR002017:Spectrin repeat	3	0.309917	0.293036	SYNE1, MACF1, TRIO	888	25	20594	2.78297	1	0.991056	99.6701
Annotation Cluster 67	Enrichment Score: 0.6968628222356953
Category	Term	Count	%	PValue	Genes	List Total	Pop Hits	Pop Total	Fold Enrichment	Bonferroni	Benjamini	FDR
GOTERM_CC_DIRECT	GO:0005891~voltage-gated calcium channel complex	5	0.516529	0.0199578	CACNA1I, PDE4B, PDE4D, CACNA1C, CACNA1D	871	24	19662	4.70293	0.999986	0.189696	25.5035
INTERPRO	IPR005821:Ion transport domain	10	1.03306	0.0413599	CACNA1I, RYR2, KCNA3, KCNH7, SCN8A, CACNA1C, CACNA1D, SCN4A, ITPR1, KCNH5	888	107	20594	2.16742	1	0.672595	50.1439
INTERPRO	IPR002077:Voltage-dependent calcium channel, alpha-1 subunit	3	0.309917	0.0545526	CACNA1I, CACNA1C, CACNA1D	888	9	20594	7.73048	1	0.742061	60.322
INTERPRO	IPR027359:Voltage-dependent potassium channel, four helix bundle domain	6	0.619835	0.0821116	CACNA1I, KCNA3, SCN8A, CACNA1C, CACNA1D, SCN4A	888	54	20594	2.57683	1	0.828856	75.6305
KEGG_PATHWAY	mmu04713:Circadian entrainment	8	0.826446	0.238842	ADCY7, CACNA1I, RYR2, CACNA1C, PLCB2, CACNA1D, ITPR1, CALM1	398	98	7720	1.58343	1	0.497814	97.2066
UP_KEYWORDS	Calcium channel	5	0.516529	0.247441	CACNA1I, RYR2, CACNA1C, CACNA1D, ITPR1	928	62	22680	1.97094	1	0.589645	97.8767
GOTERM_BP_DIRECT	GO:0070509~calcium ion import	3	0.309917	0.288996	CACNA1I, CACNA1C, CACNA1D	839	23	18082	2.81111	1	0.986774	99.8097
GOTERM_BP_DIRECT	GO:0006816~calcium ion transport	9	0.929752	0.330334	ANXA6, CACNA1I, RYR2, PPP3CA, CACNA1C, CACNA1D, ITPR1, NFATC1, PKD1L3	839	141	18082	1.37565	1	0.992007	99.9367
UP_KEYWORDS	Calcium transport	6	0.619835	0.331445	CACNA1I, RYR2, CACNA1C, CACNA1D, ITPR1, PKD1L3	928	93	22680	1.57675	1	0.677677	99.573
GOTERM_MF_DIRECT	GO:0005262~calcium channel activity	6	0.619835	0.369677	LOXHD1, RYR2, CACNA1C, CACNA1D, ITPR1, PKD1L3	811	86	17446	1.50082	1	0.950442	99.9291
GOTERM_BP_DIRECT	GO:0070588~calcium ion transmembrane transport	5	0.516529	0.58708	P2RY12, RYR2, CACNA1C, CACNA1D, ITPR1	839	88	18082	1.22454	1	0.999841	100
KEGG_PATHWAY	mmu04724:Glutamatergic synapse	6	0.619835	0.712168	ADCY7, PPP3CA, CACNA1C, PLCB2, CACNA1D, ITPR1	398	115	7720	1.01202	1	0.879432	100
KEGG_PATHWAY	mmu04726:Serotonergic synapse	6	0.619835	0.816444	NRAS, KRAS, CACNA1C, PLCB2, CACNA1D, ITPR1	398	132	7720	0.881681	1	0.932122	100
Annotation Cluster 68	Enrichment Score: 0.6954166166807918
Category	Term	Count	%	PValue	Genes	List Total	Pop Hits	Pop Total	Fold Enrichment	Bonferroni	Benjamini	FDR
UP_SEQ_FEATURE	domain:RGS	4	0.413223	0.145533	RGS2, SNX25, GRK5, RGS13	826	29	18012	3.00776	1	0.99203	93.6263
INTERPRO	IPR016137:Regulator of G protein signalling superfamily	4	0.413223	0.212502	RGS2, SNX25, GRK5, RGS13	888	37	20594	2.50718	1	0.974725	98.0484
SMART	SM00315:RGS	4	0.413223	0.26511	RGS2, SNX25, GRK5, RGS13	550	34	10425	2.22995	1	0.922187	98.4186
Annotation Cluster 69	Enrichment Score: 0.6930710538222162
Category	Term	Count	%	PValue	Genes	List Total	Pop Hits	Pop Total	Fold Enrichment	Bonferroni	Benjamini	FDR
BIOCARTA	m_il7Pathway:IL-7 Signal Transduction	5	0.516529	0.11021	PTK2B, BCL2, JAK1, IL2RG, JAK3	122	20	1289	2.64139	1	0.833119	76.3922
BIOCARTA	m_il4Pathway:IL 4 signaling pathway	4	0.413223	0.115098	IL4RA, JAK1, IL2RG, JAK3	122	13	1289	3.25095	1	0.822841	77.9462
BIOCARTA	m_il2Pathway:IL 2 signaling pathway	5	0.516529	0.24323	JUN, JAK1, ELK1, IL2RG, JAK3	122	27	1289	1.95659	1	0.860865	96.8109
BIOCARTA	m_il2rbPathway:IL-2 Receptor Beta Chain in T cell Activation	5	0.516529	0.547531	BCL2, JAK1, IL2RG, JAK3, MYC	122	41	1289	1.28848	1	0.963714	99.9945
Annotation Cluster 70	Enrichment Score: 0.6799226536370017
Category	Term	Count	%	PValue	Genes	List Total	Pop Hits	Pop Total	Fold Enrichment	Bonferroni	Benjamini	FDR
GOTERM_BP_DIRECT	GO:0060048~cardiac muscle contraction	6	0.619835	0.0702429	MYL4, CXCR4, RYR2, TPM1, MAP2K6, TNNI2	839	48	18082	2.69398	1	0.798837	73.7536
UP_KEYWORDS	Muscle protein	4	0.413223	0.357924	MYL4, TPM1, TPM4, TNNI2	928	52	22680	1.87997	1	0.703199	99.753
KEGG_PATHWAY	mmu04260:Cardiac muscle contraction	6	0.619835	0.362943	MYL4, RYR2, CACNA1C, TPM1, CACNA1D, TPM4	398	77	7720	1.51145	1	0.621464	99.7291
Annotation Cluster 71	Enrichment Score: 0.6677362786904943
Category	Term	Count	%	PValue	Genes	List Total	Pop Hits	Pop Total	Fold Enrichment	Bonferroni	Benjamini	FDR
UP_SEQ_FEATURE	repeat:LDL-receptor class B 4	4	0.413223	0.0238713	LDLR, SORL1, NID1, LRP2	826	14	18012	6.23037	1	0.76462	34.4864
UP_SEQ_FEATURE	repeat:LDL-receptor class B 2	4	0.413223	0.0238713	LDLR, SORL1, NID1, LRP2	826	14	18012	6.23037	1	0.76462	34.4864
UP_SEQ_FEATURE	repeat:LDL-receptor class B 3	4	0.413223	0.0238713	LDLR, SORL1, NID1, LRP2	826	14	18012	6.23037	1	0.76462	34.4864
UP_SEQ_FEATURE	repeat:LDL-receptor class B 1	4	0.413223	0.0238713	LDLR, SORL1, NID1, LRP2	826	14	18012	6.23037	1	0.76462	34.4864
INTERPRO	IPR000033:LDLR class B repeat	4	0.413223	0.0245878	LDLR, SORL1, NID1, LRP2	888	15	20594	6.18438	1	0.581865	33.6498
UP_SEQ_FEATURE	short sequence motif:Endocytosis signal	4	0.413223	0.0288448	LDLR, SORL1, TGOLN1, LRP2	826	15	18012	5.81501	1	0.795946	40.0899
SMART	SM00135:LY	4	0.413223	0.0411671	LDLR, SORL1, NID1, LRP2	550	15	10425	5.05455	0.999998	0.58638	43.2174
UP_SEQ_FEATURE	domain:LDL-receptor class A 7	3	0.309917	0.0738765	LDLR, SORL1, LRP2	826	10	18012	6.54189	1	0.94955	73.9042
UP_SEQ_FEATURE	domain:LDL-receptor class A 6	3	0.309917	0.0738765	LDLR, SORL1, LRP2	826	10	18012	6.54189	1	0.94955	73.9042
UP_SEQ_FEATURE	domain:LDL-receptor class A 5	3	0.309917	0.0876302	LDLR, SORL1, LRP2	826	11	18012	5.94717	1	0.966596	79.9169
INTERPRO	IPR011042:Six-bladed beta-propeller, TolB-like	5	0.516529	0.0987713	LDLR, SORL1, NID1, LRP2, PON3	888	41	20594	2.82822	1	0.875246	81.9795
UP_SEQ_FEATURE	repeat:LDL-receptor class B 5	3	0.309917	0.102067	LDLR, SORL1, LRP2	826	12	18012	5.45157	1	0.975199	84.8094
UP_SEQ_FEATURE	domain:LDL-receptor class A 4	3	0.309917	0.132635	LDLR, SORL1, LRP2	826	14	18012	4.67278	1	0.989449	91.7151
UP_SEQ_FEATURE	domain:LDL-receptor class A 3	3	0.309917	0.232567	LDLR, SORL1, LRP2	826	20	18012	3.27094	1	0.998959	99.0278
UP_SEQ_FEATURE	domain:LDL-receptor class A 1	3	0.309917	0.301517	LDLR, SORL1, LRP2	826	24	18012	2.72579	1	0.999658	99.8129
UP_SEQ_FEATURE	domain:LDL-receptor class A 2	3	0.309917	0.318656	LDLR, SORL1, LRP2	826	25	18012	2.61676	1	0.999688	99.8789
INTERPRO	IPR000152:EGF-type aspartate/asparagine hydroxylation site	6	0.619835	0.415251	NOTCH2, LDLR, SUSD1, NID1, CELSR1, LRP2	888	98	20594	1.41988	1	0.997892	99.9855
UP_SEQ_FEATURE	domain:EGF-like 5; calcium-binding	3	0.309917	0.418492	NOTCH2, NID1, CELSR1	826	31	18012	2.11029	1	0.999926	99.9924
INTERPRO	IPR013032:EGF-like, conserved site	10	1.03306	0.476587	GM4787, NOTCH2, LDLR, SELL, SUSD1, NTNG2, NID1, CELSR1, ADAM19, LRP2	888	197	20594	1.17723	1	0.999116	99.9977
INTERPRO	IPR009030:Insulin-like growth factor binding protein, N-terminal	7	0.72314	0.490546	NOTCH2, LDLR, SUSD1, NID1, CELSR1, LRP2, INSR	888	130	20594	1.24877	1	0.999178	99.9985
INTERPRO	IPR023415:Low-density lipoprotein (LDL) receptor class A, conserved site	3	0.309917	0.558173	LDLR, SORL1, LRP2	888	43	20594	1.61801	1	0.999665	99.9999
INTERPRO	IPR018097:EGF-like calcium-binding, conserved site	5	0.516529	0.605836	NOTCH2, LDLR, SUSD1, NID1, LRP2	888	97	20594	1.19544	1	0.999851	100
INTERPRO	IPR001881:EGF-like calcium-binding	6	0.619835	0.636672	NOTCH2, LDLR, SUSD1, NID1, CELSR1, LRP2	888	126	20594	1.10435	1	0.999917	100
INTERPRO	IPR002172:Low-density lipoprotein (LDL) receptor class A repeat	3	0.309917	0.640647	LDLR, SORL1, LRP2	888	50	20594	1.39149	1	0.999915	100
INTERPRO	IPR000742:Epidermal growth factor-like domain	10	1.03306	0.69671	GM4787, NOTCH2, LDLR, SELL, SUSD1, NTNG2, NID1, CELSR1, ADAM19, LRP2	888	237	20594	0.978542	1	0.999973	100
UP_KEYWORDS	EGF-like domain	9	0.929752	0.700301	NOTCH2, LDLR, SELL, SUSD1, SORL1, NID1, CELSR1, ADAM19, LRP2	928	224	22680	0.98195	1	0.928846	100
SMART	SM00192:LDLa	3	0.309917	0.716519	LDLR, SORL1, LRP2	550	47	10425	1.20986	1	0.997333	100
UP_SEQ_FEATURE	domain:EGF-like 4	3	0.309917	0.724274	NOTCH2, NID1, LRP2	826	55	18012	1.18943	1	1	100
SMART	SM00179:EGF_CA	6	0.619835	0.800281	NOTCH2, LDLR, SUSD1, NID1, CELSR1, LRP2	550	126	10425	0.902597	1	0.99913	100
UP_SEQ_FEATURE	domain:EGF-like 3	3	0.309917	0.811714	NOTCH2, LDLR, LRP2	826	66	18012	0.991195	1	1	100
UP_SEQ_FEATURE	domain:EGF-like 1	4	0.413223	0.88871	NOTCH2, LDLR, NID1, LRP2	826	111	18012	0.785812	1	1	100
UP_SEQ_FEATURE	domain:EGF-like 2	3	0.309917	0.902503	NOTCH2, NID1, LRP2	826	84	18012	0.778796	1	1	100
SMART	SM00181:EGF	7	0.72314	0.92053	NOTCH2, LDLR, SUSD1, NTNG2, NID1, CELSR1, LRP2	550	181	10425	0.733049	1	0.999968	100
Annotation Cluster 72	Enrichment Score: 0.6438278859305047
Category	Term	Count	%	PValue	Genes	List Total	Pop Hits	Pop Total	Fold Enrichment	Bonferroni	Benjamini	FDR
INTERPRO	IPR000008:C2 calcium-dependent membrane targeting	12	1.23967	0.0745136	PLCL2, MCTP2, ABR, CAPN5, CPNE4, WWP2, SYT11, PIK3CD, INPP4B, INPP4A, PLCB2, UNC13A	888	156	20594	1.78396	1	0.806746	72.0848
UP_SEQ_FEATURE	domain:C2	7	0.72314	0.10086	PLCL2, ABR, CAPN5, WWP2, INPP4B, INPP4A, PLCB2	826	70	18012	2.18063	1	0.975405	84.4478
SMART	SM00239:C2	9	0.929752	0.337226	PLCL2, MCTP2, ABR, CAPN5, CPNE4, WWP2, SYT11, PLCB2, UNC13A	550	125	10425	1.36473	1	0.947381	99.6063
UP_SEQ_FEATURE	domain:C2 1	4	0.413223	0.488082	MCTP2, CPNE4, SYT11, UNC13A	826	57	18012	1.53027	1	0.999983	99.9992
UP_SEQ_FEATURE	domain:C2 2	4	0.413223	0.488082	MCTP2, CPNE4, SYT11, UNC13A	826	57	18012	1.53027	1	0.999983	99.9992
Annotation Cluster 73	Enrichment Score: 0.6110827427025736
Category	Term	Count	%	PValue	Genes	List Total	Pop Hits	Pop Total	Fold Enrichment	Bonferroni	Benjamini	FDR
INTERPRO	IPR001895:Guanine-nucleotide dissociation stimulator CDC25	4	0.413223	0.117796	RALGPS2, SOS2, RASGEF1B, RAPGEF1	888	28	20594	3.31306	1	0.906785	87.3212
INTERPRO	IPR019804:Ras guanine-nucleotide exchange factor, conserved site	3	0.309917	0.119835	SOS2, RASGEF1B, RAPGEF1	888	14	20594	4.96959	1	0.907857	87.7954
SMART	SM00147:RasGEF	4	0.413223	0.180927	RALGPS2, SOS2, RASGEF1B, RAPGEF1	550	28	10425	2.70779	1	0.868404	93.1906
INTERPRO	IPR023578:Ras guanine nucleotide exchange factor, domain	4	0.413223	0.294241	RALGPS2, SOS2, RASGEF1B, RAPGEF1	888	44	20594	2.10831	1	0.990854	99.6793
UP_SEQ_FEATURE	domain:Ras-GEF	3	0.309917	0.301517	RALGPS2, SOS2, RASGEF1B	826	24	18012	2.72579	1	0.999658	99.8129
SMART	SM00229:RasGEFN	3	0.309917	0.473894	SOS2, RASGEF1B, RAPGEF1	550	30	10425	1.89545	1	0.981067	99.9824
INTERPRO	IPR000651:Ras-like guanine nucleotide exchange factor, N-terminal	3	0.309917	0.491482	SOS2, RASGEF1B, RAPGEF1	888	38	20594	1.8309	1	0.99915	99.9986
Annotation Cluster 74	Enrichment Score: 0.5899265012245704
Category	Term	Count	%	PValue	Genes	List Total	Pop Hits	Pop Total	Fold Enrichment	Bonferroni	Benjamini	FDR
UP_SEQ_FEATURE	repeat:7	7	0.72314	0.10086	EPS15, TGOLN1, ALMS1, MUC19, SELPLG, POLR2A, IFI204	826	70	18012	2.18063	1	0.975405	84.4478
UP_SEQ_FEATURE	repeat:3	11	1.13636	0.150803	EPS15, TGOLN1, ALMS1, DNMT1, NDRG1, MUC19, SELPLG, POLR2A, NFATC1, IFI204, VCL	826	150	18012	1.59913	1	0.992504	94.2805
UP_SEQ_FEATURE	repeat:6	8	0.826446	0.162372	EPS15, TGOLN1, ALMS1, DNMT1, MUC19, SELPLG, POLR2A, IFI204	826	98	18012	1.78011	1	0.994683	95.5013
UP_SEQ_FEATURE	repeat:9	5	0.516529	0.185592	EPS15, ALMS1, MUC19, SELPLG, POLR2A	826	49	18012	2.22513	1	0.996676	97.2497
UP_SEQ_FEATURE	repeat:10	5	0.516529	0.185592	EPS15, ALMS1, MUC19, SELPLG, POLR2A	826	49	18012	2.22513	1	0.996676	97.2497
UP_SEQ_FEATURE	repeat:13	4	0.413223	0.239315	EPS15, ALMS1, MUC19, POLR2A	826	37	18012	2.35744	1	0.999105	99.1671
UP_SEQ_FEATURE	repeat:12	4	0.413223	0.251727	EPS15, ALMS1, MUC19, POLR2A	826	38	18012	2.2954	1	0.999135	99.3755
UP_SEQ_FEATURE	repeat:5	8	0.826446	0.253493	EPS15, TGOLN1, ALMS1, DNMT1, MUC19, SELPLG, POLR2A, IFI204	826	112	18012	1.55759	1	0.999122	99.4008
UP_SEQ_FEATURE	repeat:16	3	0.309917	0.267051	ALMS1, MUC19, POLR2A	826	22	18012	2.97359	1	0.99939	99.5652
UP_SEQ_FEATURE	repeat:17	3	0.309917	0.284304	ALMS1, MUC19, POLR2A	826	23	18012	2.8443	1	0.999491	99.7135
UP_SEQ_FEATURE	repeat:8	5	0.516529	0.305493	EPS15, ALMS1, MUC19, SELPLG, POLR2A	826	61	18012	1.7874	1	0.999649	99.8307
UP_SEQ_FEATURE	repeat:1	12	1.23967	0.310179	EPS15, TGOLN1, ALMS1, DNMT1, NDRG1, TNFAIP3, MUC19, SELPLG, POLR2A, NFATC1, IFI204, VCL	826	200	18012	1.30838	1	0.999674	99.8496
UP_SEQ_FEATURE	repeat:11	4	0.413223	0.314803	EPS15, ALMS1, MUC19, POLR2A	826	43	18012	2.02849	1	0.999673	99.8663
UP_SEQ_FEATURE	repeat:4	8	0.826446	0.378554	EPS15, TGOLN1, ALMS1, DNMT1, MUC19, SELPLG, POLR2A, IFI204	826	129	18012	1.35233	1	0.999862	99.9758
UP_SEQ_FEATURE	repeat:15	3	0.309917	0.385932	ALMS1, MUC19, POLR2A	826	29	18012	2.25582	1	0.999881	99.9804
UP_SEQ_FEATURE	repeat:2	11	1.13636	0.452882	EPS15, TGOLN1, ALMS1, DNMT1, NDRG1, TNFAIP3, MUC19, SELPLG, NFATC1, IFI204, VCL	826	203	18012	1.18162	1	0.999963	99.9974
UP_SEQ_FEATURE	repeat:14	3	0.309917	0.480809	ALMS1, MUC19, POLR2A	826	35	18012	1.86911	1	0.999981	99.999
Annotation Cluster 75	Enrichment Score: 0.5818360744216997
Category	Term	Count	%	PValue	Genes	List Total	Pop Hits	Pop Total	Fold Enrichment	Bonferroni	Benjamini	FDR
UP_KEYWORDS	Cell division	21	2.16942	0.130044	SNX9, NEDD9, BIRC6, RACGAP1, REEP3, CD2AP, LATS2, WEE1, MCM5, SMC4, RAB11FIP4, CDC42, PPP1CA, TIMELESS, CCND2, KLHL9, ZWINT, RHOA, KLHL21, NEK6, KIF2A	928	372	22680	1.37966	1	0.402493	84.8599
UP_KEYWORDS	Cell cycle	32	3.30579	0.156778	SNX9, SPIN1, NEDD9, CD2AP, LATS2, CDC42, MARVELD1, HJURP, KLHL9, RHOA, KLHL21, TLK1, KIF2A, TFDP1, RBBP4, CCPG1, BIRC6, RACGAP1, REEP3, MCM5, WEE1, SMC4, RAB11FIP4, RASSF4, PPP1CA, RPS6KA3, MAPK12, RGS2, TIMELESS, CCND2, ZWINT, NEK6	928	626	22680	1.24931	1	0.452972	90.0815
UP_KEYWORDS	Mitosis	14	1.44628	0.263975	SNX9, NEDD9, BIRC6, CD2AP, REEP3, LATS2, WEE1, SMC4, TIMELESS, KLHL9, ZWINT, KLHL21, NEK6, KIF2A	928	259	22680	1.32106	1	0.606889	98.4287
GOTERM_BP_DIRECT	GO:0051301~cell division	21	2.16942	0.286195	SNX9, NEDD9, BIRC6, RACGAP1, REEP3, CD2AP, LATS2, WEE1, MCM5, SMC4, RAB11FIP4, CDC42, PPP1CA, TIMELESS, CCND2, KLHL9, ZWINT, RHOA, KLHL21, NEK6, KIF2A	839	374	18082	1.21013	1	0.986307	99.7954
GOTERM_BP_DIRECT	GO:0007049~cell cycle	31	3.20248	0.4031	SNX9, SPIN1, NEDD9, CD2AP, LATS2, MARVELD1, HJURP, KLHL9, RHOA, KLHL21, TLK1, KIF2A, TFDP1, RBBP4, CCPG1, BIRC6, RACGAP1, REEP3, MCM5, WEE1, SMC4, RAB11FIP4, RASSF4, PPP1CA, RPS6KA3, RGS2, MAPK12, TIMELESS, CCND2, ZWINT, NEK6	839	614	18082	1.08812	1	0.996989	99.9923
GOTERM_BP_DIRECT	GO:0007067~mitotic nuclear division	14	1.44628	0.519958	SNX9, NEDD9, BIRC6, CD2AP, REEP3, LATS2, WEE1, SMC4, TIMELESS, KLHL9, ZWINT, KLHL21, NEK6, KIF2A	839	277	18082	1.08926	1	0.999495	99.9999
Annotation Cluster 76	Enrichment Score: 0.5746691693954967
Category	Term	Count	%	PValue	Genes	List Total	Pop Hits	Pop Total	Fold Enrichment	Bonferroni	Benjamini	FDR
GOTERM_BP_DIRECT	GO:0010811~positive regulation of cell-substrate adhesion	5	0.516529	0.128655	LIMS1, ITGA6, NID1, JAK2, ITGB1	839	42	18082	2.5657	1	0.908166	92.0289
GOTERM_MF_DIRECT	GO:0043236~laminin binding	3	0.309917	0.341742	ITGA6, NID1, ITGB1	811	26	17446	2.48212	1	0.940284	99.8598
GOTERM_CC_DIRECT	GO:0005604~basement membrane	6	0.619835	0.429404	ITGA6, NID1, RUNX1, ITGB1, SPN, ANXA2	871	97	19662	1.39633	1	0.894428	99.9724
Annotation Cluster 77	Enrichment Score: 0.5681880534159885
Category	Term	Count	%	PValue	Genes	List Total	Pop Hits	Pop Total	Fold Enrichment	Bonferroni	Benjamini	FDR
UP_SEQ_FEATURE	repeat:TNFR-Cys 2	3	0.309917	0.267051	TNFRSF21, TNFRSF13B, TNFRSF8	826	22	18012	2.97359	1	0.99939	99.5652
UP_SEQ_FEATURE	repeat:TNFR-Cys 1	3	0.309917	0.267051	TNFRSF21, TNFRSF13B, TNFRSF8	826	22	18012	2.97359	1	0.99939	99.5652
INTERPRO	IPR001368:TNFR/NGFR cysteine-rich region	3	0.309917	0.276852	TNFRSF21, TNFRSF13B, TNFRSF8	888	24	20594	2.89893	1	0.988849	99.521
Annotation Cluster 78	Enrichment Score: 0.5652813849387761
Category	Term	Count	%	PValue	Genes	List Total	Pop Hits	Pop Total	Fold Enrichment	Bonferroni	Benjamini	FDR
INTERPRO	IPR003595:Protein-tyrosine phosphatase, catalytic	6	0.619835	0.134494	PTPRJ, PTPRE, DUSP2, CDC14B, PTPN14, PTPN1	888	63	20594	2.20871	1	0.917776	90.7461
UP_KEYWORDS	Protein phosphatase	9	0.929752	0.163356	PTPRJ, PPP1CA, PTPRE, DUSP2, CDC14B, PTPN14, PPM1L, PTPN1, PPP3CA	928	130	22680	1.69198	1	0.464335	91.0802
GOTERM_BP_DIRECT	GO:0006470~protein dephosphorylation	10	1.03306	0.190954	PTPRJ, PPP1CA, PTPRE, DUSP2, CDC14B, BCL2, PTPN14, PPM1L, PTPN1, PPP3CA	839	138	18082	1.56173	1	0.956829	97.9591
INTERPRO	IPR016130:Protein-tyrosine phosphatase, active site	6	0.619835	0.205858	PTPRJ, PTPRE, DUSP2, CDC14B, PTPN14, PTPN1	888	73	20594	1.90615	1	0.973439	97.7586
GOTERM_MF_DIRECT	GO:0004722~protein serine/threonine phosphatase activity	5	0.516529	0.231075	PPP1CA, CDC14B, PPM1L, PPP3CA, PPA2	811	53	17446	2.02941	1	0.861934	98.389
SMART	SM00404:PTPc_motif	6	0.619835	0.236753	PTPRJ, PTPRE, DUSP2, CDC14B, PTPN14, PTPN1	550	63	10425	1.80519	1	0.899753	97.3674
GOTERM_BP_DIRECT	GO:0016311~dephosphorylation	8	0.826446	0.241548	PTPRJ, PPP1CA, PTPRE, DUSP2, CDC14B, PTPN14, PTPN1, PPP3CA	839	109	18082	1.58179	1	0.976351	99.3766
INTERPRO	IPR000242:Protein-tyrosine phosphatase, receptor/non-receptor type	4	0.413223	0.247047	PTPRJ, PTPRE, PTPN14, PTPN1	888	40	20594	2.31914	1	0.985435	99.0681
INTERPRO	IPR000387:Protein-tyrosine/Dual specificity phosphatase	6	0.619835	0.278366	PTPRJ, PTPRE, DUSP2, CDC14B, PTPN14, PTPN1	888	82	20594	1.69693	1	0.988677	99.5373
GOTERM_MF_DIRECT	GO:0004721~phosphoprotein phosphatase activity	9	0.929752	0.318175	PTPRJ, PPP1CA, PTPRE, DUSP2, CDC14B, PTPN14, PPM1L, PTPN1, PPP3CA	811	139	17446	1.39284	1	0.92841	99.7563
SMART	SM00194:PTPc	4	0.413223	0.323551	PTPRJ, PTPRE, PTPN14, PTPN1	550	38	10425	1.99522	1	0.946696	99.4817
UP_SEQ_FEATURE	active site:Phosphocysteine intermediate	6	0.619835	0.340552	PTPRJ, PTPRE, DUSP2, CDC14B, PTPN14, PTPN1	826	84	18012	1.55759	1	0.999787	99.9316
GOTERM_MF_DIRECT	GO:0016791~phosphatase activity	7	0.72314	0.469617	PTPRJ, PPP1CA, PTPRE, DUSP2, CDC14B, PTPN14, PTPN1	811	118	17446	1.27612	1	0.979561	99.9953
GOTERM_MF_DIRECT	GO:0004725~protein tyrosine phosphatase activity	6	0.619835	0.471094	PTPRJ, PTPRE, DUSP2, CDC14B, PTPN14, PTPN1	811	97	17446	1.33062	1	0.979401	99.9955
UP_SEQ_FEATURE	domain:Tyrosine-protein phosphatase	4	0.413223	0.544948	PTPRJ, DUSP2, PTPN14, PTPN1	826	62	18012	1.40686	1	0.999994	99.9999
Annotation Cluster 79	Enrichment Score: 0.555255321266478
Category	Term	Count	%	PValue	Genes	List Total	Pop Hits	Pop Total	Fold Enrichment	Bonferroni	Benjamini	FDR
INTERPRO	IPR003961:Fibronectin, type III	17	1.7562	0.0206099	PTPRJ, IL9R, CRLF3, SORL1, IL21R, IL4RA, LIFR, MID2, IFNAR2, IL10RA, CDON, IL2RG, IL5RA, IFNGR2, INSR, FNDC3B, IFNGR1	888	211	20594	1.8685	1	0.545495	29.0477
UP_SEQ_FEATURE	domain:Fibronectin type-III 6	4	0.413223	0.145533	PTPRJ, SORL1, LIFR, FNDC3B	826	29	18012	3.00776	1	0.99203	93.6263
UP_SEQ_FEATURE	domain:Fibronectin type-III 3	6	0.619835	0.268389	PTPRJ, CDON, SORL1, LIFR, INSR, FNDC3B	826	76	18012	1.72155	1	0.999371	99.5789
UP_SEQ_FEATURE	domain:Fibronectin type-III 5	4	0.413223	0.276803	PTPRJ, SORL1, LIFR, FNDC3B	826	40	18012	2.18063	1	0.9994	99.6561
UP_SEQ_FEATURE	domain:Fibronectin type-III 4	4	0.413223	0.499738	PTPRJ, SORL1, LIFR, FNDC3B	826	58	18012	1.50388	1	0.999986	99.9995
UP_SEQ_FEATURE	domain:Fibronectin type-III 2	6	0.619835	0.676455	PTPRJ, CDON, SORL1, LIFR, INSR, FNDC3B	826	124	18012	1.05514	1	1	100
UP_SEQ_FEATURE	domain:Fibronectin type-III 1	6	0.619835	0.683286	PTPRJ, CDON, SORL1, LIFR, INSR, FNDC3B	826	125	18012	1.0467	1	1	100
SMART	SM00060:FN3	8	0.826446	0.702102	PTPRJ, CDON, SORL1, LIFR, IL2RG, INSR, FNDC3B, MID2	550	153	10425	0.991087	1	0.996911	100
Annotation Cluster 80	Enrichment Score: 0.5433384903289425
Category	Term	Count	%	PValue	Genes	List Total	Pop Hits	Pop Total	Fold Enrichment	Bonferroni	Benjamini	FDR
INTERPRO	IPR011992:EF-hand-like domain	20	2.06612	0.0276206	S100A6, MYL4, S100A8, TBC1D9, S100A9, S100A10, CAPN1, RAB11FIP4, DGKA, EPS15, PLCL2, CBLB, STAT4, MACF1, RYR2, PLCB2, EHD3, RCN1, PLS3, CALM1	888	273	20594	1.69901	1	0.566088	36.9687
INTERPRO	IPR002048:EF-hand domain	16	1.65289	0.0592424	S100A6, MYL4, S100A8, TBC1D9, S100A9, S100A10, CAPN1, RAB11FIP4, DGKA, EPS15, MACF1, RYR2, EHD3, RCN1, PLS3, CALM1	888	223	20594	1.66396	1	0.759727	63.4436
UP_SEQ_FEATURE	domain:EF-hand 2	11	1.13636	0.270141	EPS15, DGKA, S100A6, MYL4, S100A8, MACF1, S100A9, RCN1, PLS3, CAPN1, CALM1	826	173	18012	1.38653	1	0.999359	99.5962
UP_SEQ_FEATURE	domain:EF-hand 1	11	1.13636	0.27592	EPS15, DGKA, S100A6, MYL4, S100A8, MACF1, S100A9, RCN1, PLS3, CAPN1, CALM1	826	174	18012	1.37856	1	0.999427	99.6487
INTERPRO	IPR018247:EF-Hand 1, calcium-binding site	10	1.03306	0.341428	EPS15, DGKA, S100A6, S100A8, MACF1, RCN1, EHD3, PLS3, CAPN1, CALM1	888	175	20594	1.32523	1	0.994866	99.8975
UP_SEQ_FEATURE	calcium-binding region:1	8	0.826446	0.355936	EPS15, DGKA, S100A6, MACF1, RCN1, PLS3, CAPN1, CALM1	826	126	18012	1.38453	1	0.999809	99.9548
UP_SEQ_FEATURE	calcium-binding region:2	7	0.72314	0.423833	EPS15, DGKA, S100A6, MACF1, PLS3, CAPN1, CALM1	826	114	18012	1.33898	1	0.999933	99.9936
SMART	SM00054:EFh	9	0.929752	0.498284	EPS15, DGKA, S100A6, S100A8, MACF1, S100A9, RCN1, PLS3, CALM1	550	145	10425	1.17649	1	0.982107	99.9907
GOTERM_MF_DIRECT	GO:0005509~calcium ion binding	33	3.40909	0.559628	MYO5A, MYL4, S100A6, LDLR, S100A8, TBC1D9, SUSD1, CLSTN1, S100A9, GCH1, PKD1L3, DGKA, ANXA6, MCTP2, MACF1, CD69, PLCB2, PLS3, EHD3, S100A10, NID1, CELSR1, ITPR1, CAPN1, ANXA2, RAB11FIP4, EPS15, NOTCH2, CBLB, RYR2, LRP2, RCN1, CALM1	811	699	17446	1.01557	1	0.990903	99.9997
UP_SEQ_FEATURE	domain:EF-hand 4	3	0.309917	0.759461	RCN1, CAPN1, CALM1	826	59	18012	1.10879	1	1	100
UP_SEQ_FEATURE	domain:EF-hand 3	4	0.413223	0.793029	MYL4, RCN1, CAPN1, CALM1	826	91	18012	0.958518	1	1	100
Annotation Cluster 81	Enrichment Score: 0.5430159185601253
Category	Term	Count	%	PValue	Genes	List Total	Pop Hits	Pop Total	Fold Enrichment	Bonferroni	Benjamini	FDR
INTERPRO	IPR001478:PDZ domain	11	1.13636	0.128767	MAST4, CYTIP, IL16, SIPA1L1, PREX1, CNKSR3, LMO7, PDLIM1, DLG5, PDZD2, AHNAK	888	154	20594	1.65653	1	0.915915	89.6837
SMART	SM00228:PDZ	11	1.13636	0.266188	MAST4, CYTIP, IL16, SIPA1L1, PREX1, CNKSR3, LMO7, PDLIM1, DLG5, PDZD2, AHNAK	550	150	10425	1.39	1	0.917901	98.4496
UP_SEQ_FEATURE	domain:PDZ	5	0.516529	0.685421	MAST4, CYTIP, SIPA1L1, CNKSR3, PDLIM1	826	101	18012	1.07952	1	1	100
Annotation Cluster 82	Enrichment Score: 0.5404897704936845
Category	Term	Count	%	PValue	Genes	List Total	Pop Hits	Pop Total	Fold Enrichment	Bonferroni	Benjamini	FDR
INTERPRO	IPR004087:K Homology domain	4	0.413223	0.223906	IGF2BP3, AKAP1, DDX43, NOVA1	888	38	20594	2.4412	1	0.978934	98.4654
SMART	SM00322:KH	4	0.413223	0.323551	IGF2BP3, AKAP1, DDX43, NOVA1	550	38	10425	1.99522	1	0.946696	99.4817
INTERPRO	IPR004088:K Homology domain, type 1	4	0.413223	0.330005	IGF2BP3, AKAP1, DDX43, NOVA1	888	47	20594	1.97374	1	0.994457	99.8639
Annotation Cluster 83	Enrichment Score: 0.5316513764031444
Category	Term	Count	%	PValue	Genes	List Total	Pop Hits	Pop Total	Fold Enrichment	Bonferroni	Benjamini	FDR
KEGG_PATHWAY	mmu04210:Apoptosis	8	0.826446	0.0332627	BID, BCL2, PIK3CD, PIK3R5, BIRC3, IKBKB, BIRC2, CAPN1	398	60	7720	2.58626	0.999872	0.117068	35.8208
BIOCARTA	m_mitochondriaPathway:Role of Mitochondria in Apoptotic Signaling	4	0.413223	0.287801	BID, BCL2, BIRC3, BIRC2	122	20	1289	2.11311	1	0.875275	98.4942
BIOCARTA	m_deathPathway:Induction of apoptosis through DR3 and DR4/5 Death Receptors	3	0.309917	0.845264	BID, BCL2, BIRC2	122	34	1289	0.932257	1	0.998055	100
BIOCARTA	m_hivnefPathway:HIV-I Nef: negative effector of Fas and TNF	4	0.413223	0.92332	BID, BCL2, BIRC2, CASP2	122	58	1289	0.72866	1	0.999749	100
Annotation Cluster 84	Enrichment Score: 0.5146039350426383
Category	Term	Count	%	PValue	Genes	List Total	Pop Hits	Pop Total	Fold Enrichment	Bonferroni	Benjamini	FDR
UP_SEQ_FEATURE	domain:BTB	10	1.03306	0.244134	ZBTB32, ZBTB20, BACH2, ZBTB46, KLHL6, KLHL9, KLHL21, BCL6, IVNS1ABP, KCNRG	826	149	18012	1.46351	1	0.999113	99.2548
INTERPRO	IPR000210:BTB/POZ-like	13	1.34298	0.250285	ZBTB32, ZBTB20, BACH2, ZBTB46, ZBTB10, KCNA3, KCNRG, IVNS1ABP, ZBTB38, KLHL6, KLHL9, KLHL21, BCL6	888	222	20594	1.35806	1	0.985063	99.132
INTERPRO	IPR011333:BTB/POZ fold	13	1.34298	0.298075	ZBTB32, ZBTB20, BACH2, ZBTB46, ZBTB10, KCNA3, KCNRG, IVNS1ABP, ZBTB38, KLHL6, KLHL9, KLHL21, BCL6	888	232	20594	1.29952	1	0.991106	99.7068
SMART	SM00225:BTB	13	1.34298	0.479949	ZBTB32, ZBTB20, BACH2, ZBTB46, ZBTB10, KCNA3, KCNRG, IVNS1ABP, ZBTB38, KLHL6, KLHL9, KLHL21, BCL6	550	218	10425	1.13032	1	0.98095	99.985
Annotation Cluster 85	Enrichment Score: 0.5127534432205806
Category	Term	Count	%	PValue	Genes	List Total	Pop Hits	Pop Total	Fold Enrichment	Bonferroni	Benjamini	FDR
BIOCARTA	m_stressPathway:TNF/Stress Related Signaling	6	0.619835	0.101185	JUN, MAP2K4, IKBKB, CASP2, MAP2K6, LTA	122	27	1289	2.34791	1	0.832109	73.2552
BIOCARTA	m_keratinocytePathway:Keratinocyte Differentiation	7	0.72314	0.34361	ETS1, JUN, ETS2, BCL2, MAP2K4, IKBKB, MAP2K6	122	51	1289	1.45018	1	0.911145	99.4509
BIOCARTA	M_il1rPathway:Signal transduction through IL1R	3	0.309917	0.832829	JUN, IKBKB, MAP2K6	122	33	1289	0.960507	1	0.997746	100
Annotation Cluster 86	Enrichment Score: 0.5023906087218352
Category	Term	Count	%	PValue	Genes	List Total	Pop Hits	Pop Total	Fold Enrichment	Bonferroni	Benjamini	FDR
GOTERM_MF_DIRECT	GO:0016671~oxidoreductase activity, acting on a sulfur group of donors, disulfide as acceptor	3	0.309917	0.104443	ERO1LB, DNAJC10, TXN1	811	12	17446	5.37793	1	0.65573	82.3264
GOTERM_MF_DIRECT	GO:0015035~protein disulfide oxidoreductase activity	3	0.309917	0.23726	ERO1LB, DNAJC10, TXN1	811	20	17446	3.22676	1	0.867998	98.581
UP_KEYWORDS	Redox-active center	4	0.413223	0.301435	ERO1LB, TXNDC11, DNAJC10, TXN1	928	47	22680	2.07997	1	0.64811	99.2258
GOTERM_BP_DIRECT	GO:0045454~cell redox homeostasis	5	0.516529	0.355554	ERO1LB, TXNDC11, DNAJC10, TXN1, NFE2L2	839	65	18082	1.65783	1	0.994412	99.9687
INTERPRO	IPR013766:Thioredoxin domain	3	0.309917	0.518916	TXNDC11, DNAJC10, TXN1	888	40	20594	1.73936	1	0.999437	99.9994
INTERPRO	IPR012336:Thioredoxin-like fold	6	0.619835	0.702028	MAGT1, TXNDC11, CLIC4, DNAJC10, GSTT2, TXN1	888	136	20594	1.02315	1	0.999973	100
Annotation Cluster 87	Enrichment Score: 0.49647812228127436
Category	Term	Count	%	PValue	Genes	List Total	Pop Hits	Pop Total	Fold Enrichment	Bonferroni	Benjamini	FDR
BIOCARTA	m_il6Pathway:IL 6 signaling pathway	5	0.516529	0.181775	JUN, JAK1, ELK1, JAK2, JAK3	122	24	1289	2.20116	1	0.871363	91.6271
BIOCARTA	m_ccr5Pathway:Pertussis toxin-insensitive CCR5 Signaling in Macrophage	4	0.413223	0.184099	PTK2B, CXCR4, JUN, CALM1	122	16	1289	2.64139	1	0.860595	91.9165
BIOCARTA	m_tcrPathway:T Cell Receptor Signaling Pathway	7	0.72314	0.225535	JUN, MAP2K4, ELK1, PPP3CA, VAV1, NFATC1, CALM1	122	44	1289	1.68089	1	0.870576	95.7561
BIOCARTA	m_il2Pathway:IL 2 signaling pathway	5	0.516529	0.24323	JUN, JAK1, ELK1, IL2RG, JAK3	122	27	1289	1.95659	1	0.860865	96.8109
BIOCARTA	m_at1rPathway:Angiotensin II mediated activation of JNK Pathway via Pyk2 dependent signaling	5	0.516529	0.375588	PTK2B, JUN, MAP2K4, ELK1, CALM1	122	33	1289	1.60084	1	0.921812	99.7039
BIOCARTA	m_pyk2Pathway:Links between Pyk2 and Map Kinases	4	0.413223	0.497939	PTK2B, JUN, MAP2K4, CALM1	122	28	1289	1.50937	1	0.957978	99.98
BIOCARTA	m_egfPathway:EGF Signaling Pathway	4	0.413223	0.546078	JUN, MAP2K4, JAK1, ELK1	122	30	1289	1.40874	1	0.965944	99.9943
BIOCARTA	m_pdgfPathway:PDGF Signaling Pathway	4	0.413223	0.569135	JUN, MAP2K4, JAK1, ELK1	122	31	1289	1.3633	1	0.968021	99.997
Annotation Cluster 88	Enrichment Score: 0.4697782465596472
Category	Term	Count	%	PValue	Genes	List Total	Pop Hits	Pop Total	Fold Enrichment	Bonferroni	Benjamini	FDR
SMART	SM00667:LisH	3	0.309917	0.323892	SMU1, SSBP3, ARMC9	550	22	10425	2.58471	1	0.943145	99.4852
INTERPRO	IPR006594:LisH dimerisation motif	3	0.309917	0.34118	SMU1, SSBP3, ARMC9	888	28	20594	2.4848	1	0.995082	99.8968
UP_SEQ_FEATURE	domain:LisH	3	0.309917	0.352599	SMU1, SSBP3, ARMC9	826	27	18012	2.42292	1	0.999817	99.9505
Annotation Cluster 89	Enrichment Score: 0.46707620113252757
Category	Term	Count	%	PValue	Genes	List Total	Pop Hits	Pop Total	Fold Enrichment	Bonferroni	Benjamini	FDR
UP_KEYWORDS	Cell junction	34	3.5124	0.138701	LIMS1, CLSTN1, GABBR1, ARHGAP17, ITGB3, ITGB1, VCL, USP53, DMXL2, PTK2B, SORBS2, ANK3, MARVELD2, CXCR4, PPL, LIMD1, EMB, CEACAM1, APC, PTPRJ, MYO1E, SYT11, FSCN1, AHI1, SSPN, FMN1, SIPA1L1, SVIL, CYFIP2, CYFIP1, RAP1A, LRRK2, UNC13A, DNM2	928	661	22680	1.25711	1	0.420637	86.7787
GOTERM_CC_DIRECT	GO:0030054~cell junction	38	3.92562	0.189956	LIMS1, CLSTN1, GABBR1, ARHGAP17, ITGB3, ITGB1, VCL, DMXL2, PTK2B, SORBS2, ANK3, MARVELD2, CXCR4, PPL, LIMD1, EMB, CEACAM1, APC, PTPRJ, MYO1E, SYT11, FSCN1, AHI1, BASP1, SSPN, NRIP1, ANXA2, FMN1, SIPA1L1, SVIL, CYFIP2, CYFIP1, RAP1A, NEU1, LRRK2, UNC13A, PUF60, DNM2	871	718	19662	1.19473	1	0.656579	95.3886
GOTERM_CC_DIRECT	GO:0045202~synapse	22	2.27273	0.647116	MADD, EFNB1, SYT11, CLSTN1, GABBR1, SSPN, ITGB1, NCK2, DMXL2, SEMA4F, ANK3, SIPA1L1, CYFIP2, SEMA4B, CYFIP1, EMB, LRRK2, INSR, UNC13A, DNM2, ADD1, APC	871	505	19662	0.983424	1	0.974495	100
UP_KEYWORDS	Synapse	13	1.34298	0.79429	SYT11, CLSTN1, GABBR1, SSPN, DMXL2, ANK3, SIPA1L1, CYFIP2, CYFIP1, EMB, LRRK2, UNC13A, DNM2	928	357	22680	0.889959	1	0.961285	100
Annotation Cluster 90	Enrichment Score: 0.4183904994882556
Category	Term	Count	%	PValue	Genes	List Total	Pop Hits	Pop Total	Fold Enrichment	Bonferroni	Benjamini	FDR
GOTERM_BP_DIRECT	GO:0009952~anterior/posterior pattern specification	11	1.13636	0.0350718	ALDH1A2, HOXA2, HOXA3, HIPK1, HOXA5, CDON, HOXA6, CELSR1, MLLT3, APC, BMPR1A	839	112	18082	2.1167	1	0.626799	48.0921
INTERPRO	IPR001827:Homeobox protein, antennapedia type, conserved site	4	0.413223	0.0525844	HOXA2, HOXA3, HOXA5, HOXA6	888	20	20594	4.63829	1	0.734911	58.9387
UP_SEQ_FEATURE	short sequence motif:Antp-type hexapeptide	4	0.413223	0.0949674	HOXA2, HOXA3, HOXA5, HOXA6	826	24	18012	3.63438	1	0.970702	82.5639
GOTERM_BP_DIRECT	GO:0048704~embryonic skeletal system morphogenesis	5	0.516529	0.250385	HOXA2, HOXA3, HOXA5, HOXA6, CHST11	839	55	18082	1.95926	1	0.978921	99.4974
GOTERM_BP_DIRECT	GO:0048706~embryonic skeletal system development	4	0.413223	0.334122	HOXA3, HOXA5, HOXA6, ETL4	839	44	18082	1.95926	1	0.992287	99.9429
INTERPRO	IPR020479:Homeodomain, metazoa	4	0.413223	0.756917	HOXA2, HOXA3, HOXA5, HOXA6	888	91	20594	1.0194	1	0.999992	100
UP_KEYWORDS	Homeobox	8	0.826446	0.942711	SATB1, HOXA2, HOXA3, HIPK1, HOXA5, HOXA6, PHTF2, ZEB2	928	280	22680	0.698276	1	0.994312	100
INTERPRO	IPR009057:Homeodomain-like	10	1.03306	0.963919	SATB1, HOXA2, HOXA3, HOXA5, HOXA6, PAX5, DEK, ZEB2, MYBL1, TRERF1	888	345	20594	0.672216	1	1	100
UP_SEQ_FEATURE	DNA-binding region:Homeobox	5	0.516529	0.967644	SATB1, HOXA2, HOXA3, HOXA5, HOXA6	826	180	18012	0.60573	1	1	100
INTERPRO	IPR017970:Homeobox, conserved site	4	0.413223	0.98712	HOXA2, HOXA3, HOXA5, HOXA6	888	184	20594	0.504162	1	1	100
INTERPRO	IPR001356:Homeodomain	6	0.619835	0.991822	SATB1, HOXA2, HOXA3, HOXA5, HOXA6, ZEB2	888	271	20594	0.513464	1	1	100
SMART	SM00389:HOX	6	0.619835	0.998674	SATB1, HOXA2, HOXA3, HOXA5, HOXA6, ZEB2	550	266	10425	0.427546	1	1	100
Annotation Cluster 91	Enrichment Score: 0.4161726300939163
Category	Term	Count	%	PValue	Genes	List Total	Pop Hits	Pop Total	Fold Enrichment	Bonferroni	Benjamini	FDR
INTERPRO	IPR005821:Ion transport domain	10	1.03306	0.0413599	CACNA1I, RYR2, KCNA3, KCNH7, SCN8A, CACNA1C, CACNA1D, SCN4A, ITPR1, KCNH5	888	107	20594	2.16742	1	0.672595	50.1439
INTERPRO	IPR027359:Voltage-dependent potassium channel, four helix bundle domain	6	0.619835	0.0821116	CACNA1I, KCNA3, SCN8A, CACNA1C, CACNA1D, SCN4A	888	54	20594	2.57683	1	0.828856	75.6305
UP_KEYWORDS	Voltage-gated channel	10	1.03306	0.105592	CYBB, CLIC4, CACNA1I, KCNA3, KCNH7, SCN8A, CACNA1C, CACNA1D, SCN4A, KCNH5	928	136	22680	1.79703	1	0.360925	77.9574
GOTERM_BP_DIRECT	GO:0034765~regulation of ion transmembrane transport	10	1.03306	0.174912	CYBB, CLIC4, WWP2, KCNA3, KCNH7, SCN8A, CACNA1C, CACNA1D, SCN4A, KCNH5	839	135	18082	1.59643	1	0.948918	97.073
GOTERM_MF_DIRECT	GO:0005244~voltage-gated ion channel activity	9	0.929752	0.283881	CYBB, CLIC4, KCNA3, KCNH7, SCN8A, CACNA1C, CACNA1D, SCN4A, KCNH5	811	134	17446	1.44482	1	0.906242	99.4732
GOTERM_BP_DIRECT	GO:0055085~transmembrane transport	20	2.06612	0.329509	SPNS2, SLC12A3, KCNA3, SFXN1, ABCG3, ITPR1, ABCB1B, SLC2A3, SLC35B4, SLC39A8, SLC30A4, RYR2, SLC25A19, KCNH7, SCN8A, SLC25A45, CACNA1C, CACNA1D, SCN4A, KCNH5	839	364	18082	1.18417	1	0.992018	99.9352
GOTERM_MF_DIRECT	GO:0005249~voltage-gated potassium channel activity	5	0.516529	0.409987	KCNT2, KCNA3, KCNH7, SCN4A, KCNH5	811	70	17446	1.53655	1	0.963914	99.9749
UP_KEYWORDS	Ion channel	15	1.54959	0.509506	LRRC8C, CACNA1I, KCNA3, ITPR1, PKD1L3, CYBB, CLIC4, KCNH7, RYR2, SCN8A, MCOLN2, CACNA1C, CACNA1D, SCN4A, KCNH5	928	336	22680	1.09106	1	0.828318	99.9936
UP_KEYWORDS	Potassium channel	4	0.413223	0.519752	KCNA3, KCNH7, SCN4A, KCNH5	928	67	22680	1.45908	1	0.830399	99.9952
GOTERM_MF_DIRECT	GO:0005216~ion channel activity	9	0.929752	0.535605	RYR2, KCNA3, KCNH7, SCN8A, CACNA1C, CACNA1D, SCN4A, ITPR1, KCNH5	811	170	17446	1.13886	1	0.988306	99.9994
GOTERM_BP_DIRECT	GO:0071805~potassium ion transmembrane transport	5	0.516529	0.604938	P2RY12, KCNT2, KCNA3, KCNH7, KCNH5	839	90	18082	1.19732	1	0.999889	100
UP_KEYWORDS	Ion transport	25	2.58264	0.634739	SLC12A6, SLC12A3, LRRC8C, CACNA1I, KCNA3, SFXN1, RACGAP1, ITPR1, PKD1L3, CYBB, CLIC4, SLC39A8, SLC30A4, ATP6V0A1, RYR2, KCNH7, SLC25A37, SCN8A, MCOLN2, CACNA1C, SLC40A1, SLC31A1, CACNA1D, SCN4A, KCNH5	928	619	22680	0.987062	1	0.898244	99.9999
UP_KEYWORDS	Potassium transport	5	0.516529	0.641507	SLC12A6, KCNA3, KCNH7, SCN4A, KCNH5	928	107	22680	1.14204	1	0.899333	99.9999
GOTERM_CC_DIRECT	GO:0008076~voltage-gated potassium channel complex	4	0.413223	0.685153	KCNT2, KCNA3, SCN4A, CALM1	871	79	19662	1.14299	1	0.981117	100
UP_SEQ_FEATURE	short sequence motif:Selectivity filter	3	0.309917	0.705102	KCNA3, KCNH7, KCNH5	826	53	18012	1.23432	1	1	100
GOTERM_BP_DIRECT	GO:0006813~potassium ion transport	6	0.619835	0.706495	KCNT2, KCNA3, KCNH7, SCN4A, NSF, KCNH5	839	127	18082	1.0182	1	0.999988	100
GOTERM_MF_DIRECT	GO:0005267~potassium channel activity	4	0.413223	0.724475	KCNT2, KCNA3, KCNH7, KCNH5	811	80	17446	1.07559	1	0.998819	100
UP_KEYWORDS	Potassium	5	0.516529	0.727867	SLC12A6, KCNA3, KCNH7, SCN4A, KCNH5	928	120	22680	1.01832	1	0.939103	100
GOTERM_BP_DIRECT	GO:0006811~ion transport	24	2.47934	0.818445	SLC12A6, SLC12A3, LRRC8C, WNK1, KCNA3, SFXN1, RACGAP1, ITPR1, PKD1L3, CYBB, CLIC4, SLC39A8, SLC30A4, ATP6V0A1, KCNH7, RYR2, SCN8A, MCOLN2, CACNA1C, SLC40A1, SLC31A1, CACNA1D, SCN4A, KCNH5	839	584	18082	0.885692	1	1	100
Annotation Cluster 92	Enrichment Score: 0.41125120149226324
Category	Term	Count	%	PValue	Genes	List Total	Pop Hits	Pop Total	Fold Enrichment	Bonferroni	Benjamini	FDR
GOTERM_MF_DIRECT	GO:0051087~chaperone binding	7	0.72314	0.134804	BAG5, SYVN1, BAG3, DNAJC10, DNAJB4, SOD1, DNAJA4	811	75	17446	2.00776	1	0.722819	89.72
INTERPRO	IPR018253:DnaJ domain, conserved site	3	0.309917	0.309168	DNAJC9, DNAJB4, DNAJA4	888	26	20594	2.67594	1	0.992467	99.7745
INTERPRO	IPR001623:DnaJ domain	4	0.413223	0.38936	DNAJC9, DNAJC10, DNAJB4, DNAJA4	888	52	20594	1.78396	1	0.996845	99.9705
SMART	SM00271:DnaJ	4	0.413223	0.480924	DNAJC9, DNAJC10, DNAJB4, DNAJA4	550	49	10425	1.54731	1	0.9797	99.9853
UP_SEQ_FEATURE	domain:J	4	0.413223	0.488082	DNAJC9, DNAJC10, DNAJB4, DNAJA4	826	57	18012	1.53027	1	0.999983	99.9992
UP_KEYWORDS	Chaperone	6	0.619835	0.894693	BAG5, HJURP, BAG3, DNAJC9, DNAJB4, DNAJA4	928	191	22680	0.767738	1	0.985118	100
Annotation Cluster 93	Enrichment Score: 0.4092415215622349
Category	Term	Count	%	PValue	Genes	List Total	Pop Hits	Pop Total	Fold Enrichment	Bonferroni	Benjamini	FDR
GOTERM_MF_DIRECT	GO:0015238~drug transmembrane transporter activity	3	0.309917	0.135616	ABCB1B, ABCC4, ABCG3	811	14	17446	4.60965	1	0.721839	89.8706
INTERPRO	IPR003959:ATPase, AAA-type, core	4	0.413223	0.341931	RFC1, RFC2, ABCA3, NSF	888	48	20594	1.93262	1	0.994669	99.8987
GOTERM_MF_DIRECT	GO:0042626~ATPase activity, coupled to transmembrane movement of substances	4	0.413223	0.399128	ABCB1B, ABCC4, ABCG3, ABCA3	811	49	17446	1.75606	1	0.961218	99.9665
INTERPRO	IPR003439:ABC transporter-like	4	0.413223	0.4011	ABCB1B, ABCC4, ABCG3, ABCA3	888	53	20594	1.7503	1	0.997357	99.9786
KEGG_PATHWAY	mmu02010:ABC transporters	4	0.413223	0.424031	ABCB1B, ABCC4, ABCG3, ABCA3	398	46	7720	1.68669	1	0.666881	99.9278
INTERPRO	IPR003593:AAA+ ATPase domain	8	0.826446	0.426924	RFC1, RFC2, ABCB1B, ABCC4, DYNC1H1, MDN1, ABCA3, NSF	888	144	20594	1.28841	1	0.998146	99.9896
INTERPRO	IPR017871:ABC transporter, conserved site	3	0.309917	0.618393	ABCB1B, ABCC4, ABCA3	888	48	20594	1.44947	1	0.999884	100
SMART	SM00382:AAA	8	0.826446	0.640383	RFC1, RFC2, ABCB1B, ABCC4, DYNC1H1, MDN1, ABCA3, NSF	550	144	10425	1.05303	1	0.994462	99.9999
Annotation Cluster 94	Enrichment Score: 0.3956545644301093
Category	Term	Count	%	PValue	Genes	List Total	Pop Hits	Pop Total	Fold Enrichment	Bonferroni	Benjamini	FDR
UP_SEQ_FEATURE	domain:BACK	4	0.413223	0.124354	KLHL6, KLHL9, KLHL21, IVNS1ABP	826	27	18012	3.23056	1	0.98652	90.216
UP_SEQ_FEATURE	domain:BTB	10	1.03306	0.244134	ZBTB32, ZBTB20, BACH2, ZBTB46, KLHL6, KLHL9, KLHL21, BCL6, IVNS1ABP, KCNRG	826	149	18012	1.46351	1	0.999113	99.2548
INTERPRO	IPR017096:Kelch-like protein, gigaxonin	4	0.413223	0.258753	KLHL6, KLHL9, KLHL21, IVNS1ABP	888	41	20594	2.26258	1	0.986762	99.2802
PIR_SUPERFAMILY	PIRSF037037:kelch-like protein, gigaxonin type	4	0.413223	0.259013	KLHL6, KLHL9, KLHL21, IVNS1ABP	79	41	1807	2.23155	1	0.999083	95.5058
INTERPRO	IPR015916:Galactose oxidase, beta-propeller	3	0.309917	0.357015	KLHL9, KLHL21, IVNS1ABP	888	29	20594	2.39911	1	0.995606	99.9309
UP_SEQ_FEATURE	repeat:Kelch 6	4	0.413223	0.378167	KLHL6, KLHL9, KLHL21, IVNS1ABP	826	48	18012	1.81719	1	0.99987	99.9755
INTERPRO	IPR011705:BTB/Kelch-associated	4	0.413223	0.469916	KLHL6, KLHL9, KLHL21, IVNS1ABP	888	59	20594	1.5723	1	0.99909	99.9971
UP_SEQ_FEATURE	repeat:Kelch 5	4	0.413223	0.476295	KLHL6, KLHL9, KLHL21, IVNS1ABP	826	56	18012	1.55759	1	0.999979	99.9988
INTERPRO	IPR006652:Kelch repeat type 1	4	0.413223	0.502976	KLHL6, KLHL9, KLHL21, IVNS1ABP	888	62	20594	1.49622	1	0.999255	99.999
UP_SEQ_FEATURE	repeat:Kelch 4	4	0.413223	0.511258	KLHL6, KLHL9, KLHL21, IVNS1ABP	826	59	18012	1.47839	1	0.999988	99.9996
UP_SEQ_FEATURE	repeat:Kelch 2	4	0.413223	0.533867	KLHL6, KLHL9, KLHL21, IVNS1ABP	826	61	18012	1.42992	1	0.999993	99.9998
UP_SEQ_FEATURE	repeat:Kelch 3	4	0.413223	0.533867	KLHL6, KLHL9, KLHL21, IVNS1ABP	826	61	18012	1.42992	1	0.999993	99.9998
UP_SEQ_FEATURE	repeat:Kelch 1	4	0.413223	0.533867	KLHL6, KLHL9, KLHL21, IVNS1ABP	826	61	18012	1.42992	1	0.999993	99.9998
UP_KEYWORDS	Kelch repeat	4	0.413223	0.559172	KLHL6, KLHL9, KLHL21, IVNS1ABP	928	71	22680	1.37688	1	0.852102	99.9985
SMART	SM00612:Kelch	4	0.413223	0.571725	KLHL6, KLHL9, KLHL21, IVNS1ABP	550	56	10425	1.3539	1	0.989191	99.9989
SMART	SM00875:SM00875	4	0.413223	0.607499	KLHL6, KLHL9, KLHL21, IVNS1ABP	550	59	10425	1.28505	1	0.992627	99.9997
Annotation Cluster 95	Enrichment Score: 0.3941412137401661
Category	Term	Count	%	PValue	Genes	List Total	Pop Hits	Pop Total	Fold Enrichment	Bonferroni	Benjamini	FDR
UP_KEYWORDS	Differentiation	31	3.20248	0.26051	TDRD7, IMPACT, PAX5, FOXO1, OSTN, CBFA2T3, CDC42, SEMA7A, STRBP, TCF4, C1GALT1, KIF2A, CREBL2, EFNB1, PIK3CD, TGFBR2, TLE3, HERC4, NTNG2, AHI1, RACGAP1, GAS7, NOTCH2, SEMA4F, GADD45G, SEMA4B, CYFIP1, STMN1, LRRK2, UNC13A, UTP14B	928	646	22680	1.1728	1	0.604636	98.3254
UP_KEYWORDS	Developmental protein	44	4.54545	0.321816	USP7, SPIN1, ZFP64, SYVN1, TDRD7, SORL1, PAX5, OSTN, HOXA2, HOXA3, MCTP2, HOXA5, SHISA3, SEMA7A, HOXA6, CREB3L2, ETL4, STRBP, TCF4, C1GALT1, KIF2A, ZFP36, FMNL3, EFNB1, PLXNB2, TLE3, NTNG2, ARID3B, CELSR1, RACGAP1, GAS7, DNASE2A, NOTCH2, SENP1, TIMELESS, ID2, SEMA4F, GADD45G, RYR2, CYFIP1, SEMA4B, STMN1, UTP14B, IFI204	928	976	22680	1.10179	1	0.667595	99.4817
GOTERM_BP_DIRECT	GO:0007275~multicellular organism development	44	4.54545	0.783689	USP7, SPIN1, ZFP64, SYVN1, TDRD7, SORL1, TNFRSF8, PAX5, OSTN, HOXA2, HOXA3, MCTP2, HOXA5, SHISA3, SEMA7A, HOXA6, CREB3L2, ETL4, STRBP, TCF4, C1GALT1, KIF2A, FMNL3, ZMYM3, EFNB1, PLXNB2, TLE3, NTNG2, ARID3B, CELSR1, RACGAP1, GAS7, DNASE2A, NOTCH2, SENP1, TIMELESS, ID2, SEMA4F, GADD45G, RYR2, CYFIP1, SEMA4B, STMN1, UTP14B	839	1029	18082	0.921556	1	0.999999	100
Annotation Cluster 96	Enrichment Score: 0.37934514743056325
Category	Term	Count	%	PValue	Genes	List Total	Pop Hits	Pop Total	Fold Enrichment	Bonferroni	Benjamini	FDR
INTERPRO	IPR020683:Ankyrin repeat-containing domain	15	1.54959	0.161834	RNASEL, ANKRD33B, ANKRD13A, NOTCH2, ANKRD26, ANKRD28, ANK3, MTPN, ANKRD12, TANC2, ANKRD11, GIT2, BANK1, LRRK2, LRRK1	888	242	20594	1.43749	1	0.947367	94.5471
UP_KEYWORDS	ANK repeat	14	1.44628	0.185087	RNASEL, ANKRD33B, ANKRD13A, NOTCH2, ANKRD26, ANKRD28, ANK3, MTPN, ANKRD12, TANC2, ANKRD11, GIT2, BANK1, LRRK1	928	240	22680	1.42565	1	0.500527	93.7558
INTERPRO	IPR002110:Ankyrin repeat	13	1.34298	0.298075	RNASEL, ANKRD33B, ANKRD13A, ANKRD26, NOTCH2, ANKRD28, ANK3, MTPN, ANKRD12, TANC2, ANKRD11, GIT2, LRRK1	888	232	20594	1.29952	1	0.991106	99.7068
UP_SEQ_FEATURE	repeat:ANK 2	11	1.13636	0.390838	ANKRD26, NOTCH2, RNASEL, ANKRD28, MTPN, TANC2, GIT2, ANKRD33B, BANK1, ANKRD13A, LRRK1	826	193	18012	1.24285	1	0.999882	99.9829
UP_SEQ_FEATURE	repeat:ANK 1	11	1.13636	0.390838	ANKRD26, NOTCH2, RNASEL, ANKRD28, MTPN, TANC2, GIT2, ANKRD33B, BANK1, ANKRD13A, LRRK1	826	193	18012	1.24285	1	0.999882	99.9829
UP_SEQ_FEATURE	repeat:ANK 3	9	0.929752	0.45142	ANKRD26, NOTCH2, RNASEL, ANKRD28, MTPN, TANC2, GIT2, ANKRD33B, LRRK1	826	160	18012	1.2266	1	0.999964	99.9973
UP_SEQ_FEATURE	repeat:ANK 9	3	0.309917	0.46561	RNASEL, ANKRD28, TANC2	826	34	18012	1.92408	1	0.999973	99.9983
SMART	SM00248:ANK	13	1.34298	0.524718	RNASEL, ANKRD33B, ANKRD13A, ANKRD26, NOTCH2, ANKRD28, ANK3, MTPN, ANKRD12, TANC2, ANKRD11, GIT2, LRRK1	550	225	10425	1.09515	1	0.985881	99.9955
UP_SEQ_FEATURE	repeat:ANK 4	7	0.72314	0.528121	ANKRD26, NOTCH2, RNASEL, ANKRD28, TANC2, ANKRD33B, LRRK1	826	127	18012	1.20192	1	0.999992	99.9998
UP_SEQ_FEATURE	repeat:ANK 8	3	0.309917	0.538844	RNASEL, ANKRD28, TANC2	826	39	18012	1.67741	1	0.999994	99.9999
UP_SEQ_FEATURE	repeat:ANK 5	6	0.619835	0.554541	ANKRD26, NOTCH2, RNASEL, ANKRD28, TANC2, ANKRD33B	826	108	18012	1.21146	1	0.999995	99.9999
UP_SEQ_FEATURE	repeat:ANK 6	4	0.413223	0.69958	NOTCH2, RNASEL, ANKRD28, TANC2	826	78	18012	1.11827	1	1	100
UP_SEQ_FEATURE	repeat:ANK 7	3	0.309917	0.705102	RNASEL, ANKRD28, TANC2	826	53	18012	1.23432	1	1	100
Annotation Cluster 97	Enrichment Score: 0.3603552363173514
Category	Term	Count	%	PValue	Genes	List Total	Pop Hits	Pop Total	Fold Enrichment	Bonferroni	Benjamini	FDR
GOTERM_BP_DIRECT	GO:0007596~blood coagulation	7	0.72314	0.193892	P2RY12, PTPRJ, PROCR, LYST, ENPP4, NBEAL2, WEE1	839	84	18082	1.79599	1	0.958011	98.091
UP_KEYWORDS	Hemostasis	3	0.309917	0.541877	P2RY12, PROCR, ENPP4	928	44	22680	1.66634	1	0.846587	99.9975
UP_KEYWORDS	Blood coagulation	3	0.309917	0.541877	P2RY12, PROCR, ENPP4	928	44	22680	1.66634	1	0.846587	99.9975
GOTERM_BP_DIRECT	GO:0007599~hemostasis	3	0.309917	0.635649	P2RY12, PROCR, ENPP4	839	46	18082	1.40556	1	0.999944	100
Annotation Cluster 98	Enrichment Score: 0.35245629841202436
Category	Term	Count	%	PValue	Genes	List Total	Pop Hits	Pop Total	Fold Enrichment	Bonferroni	Benjamini	FDR
GOTERM_BP_DIRECT	GO:1902187~negative regulation of viral release from host cell	3	0.309917	0.151442	TRIM35, PML, MID2	839	15	18082	4.31037	1	0.933862	95.1004
INTERPRO	IPR017907:Zinc finger, RING-type, conserved site	10	1.03306	0.270178	RNF144A, SH3RF1, TRIM65, TRIM35, CBLB, TRIM59, PML, RNFT1, TRIM12C, MID2	888	163	20594	1.42279	1	0.988404	99.4427
INTERPRO	IPR000315:Zinc finger, B-box	5	0.516529	0.366026	TRIM35, TRIM59, PML, TRIM12C, MID2	888	71	20594	1.6332	1	0.995735	99.9452
INTERPRO	IPR003877:SPla/RYanodine receptor SPRY	5	0.516529	0.424929	TRIM65, TRIM35, RYR2, TRIM12C, MID2	888	77	20594	1.50594	1	0.998167	99.989
INTERPRO	IPR003879:Butyrophylin-like	4	0.413223	0.447336	TRIM65, TRIM35, TRIM12C, MID2	888	57	20594	1.62747	1	0.998701	99.9943
INTERPRO	IPR001870:B30.2/SPRY domain	5	0.516529	0.482366	TRIM65, TRIM35, RYR2, TRIM12C, MID2	888	83	20594	1.39707	1	0.999078	99.9981
SMART	SM00449:SPRY	5	0.516529	0.56238	TRIM65, TRIM35, RYR2, TRIM12C, MID2	550	75	10425	1.26364	1	0.98876	99.9985
SMART	SM00336:BBOX	4	0.413223	0.630217	TRIM35, PML, TRIM12C, MID2	550	61	10425	1.24292	1	0.994126	99.9998
UP_SEQ_FEATURE	domain:B30.2/SPRY	3	0.309917	0.759461	TRIM65, TRIM35, MID2	826	59	18012	1.10879	1	1	100
INTERPRO	IPR013320:Concanavalin A-like lectin/glucanase, subgroup	8	0.826446	0.808497	TRIM65, TRIM35, CLSTN1, RYR2, CELSR1, NBEAL2, TRIM12C, MID2	888	211	20594	0.879296	1	0.999998	100
Annotation Cluster 99	Enrichment Score: 0.31995154768010353
Category	Term	Count	%	PValue	Genes	List Total	Pop Hits	Pop Total	Fold Enrichment	Bonferroni	Benjamini	FDR
INTERPRO	IPR013761:Sterile alpha motif/pointed domain	7	0.72314	0.367818	SCML4, ETS1, ETS2, CNKSR3, SAMHD1, SAMSN1, LCP2	888	114	20594	1.42404	1	0.995681	99.9477
UP_SEQ_FEATURE	domain:SAM	5	0.516529	0.39998	SCML4, CNKSR3, SAMHD1, SAMSN1, LCP2	826	70	18012	1.55759	1	0.999903	99.9869
INTERPRO	IPR001660:Sterile alpha motif domain	5	0.516529	0.55507	SCML4, CNKSR3, SAMHD1, SAMSN1, LCP2	888	91	20594	1.27426	1	0.999661	99.9998
SMART	SM00454:SAM	5	0.516529	0.642947	SCML4, CNKSR3, SAMHD1, SAMSN1, LCP2	550	83	10425	1.14184	1	0.994197	99.9999
Annotation Cluster 100	Enrichment Score: 0.31634530082935813
Category	Term	Count	%	PValue	Genes	List Total	Pop Hits	Pop Total	Fold Enrichment	Bonferroni	Benjamini	FDR
GOTERM_MF_DIRECT	GO:0016709~oxidoreductase activity, acting on paired donors, with incorporation or reduction of molecular oxygen, NAD(P)H as one donor, and incorporation of one atom of oxygen	3	0.309917	0.119776	CYP4F18, MICAL3, COQ6	811	13	17446	4.96424	1	0.694366	86.5261
GOTERM_MF_DIRECT	GO:0004497~monooxygenase activity	3	0.309917	0.963531	CYP4F18, MICAL3, COQ6	811	108	17446	0.597548	1	1	100
UP_KEYWORDS	Monooxygenase	3	0.309917	0.974381	CYP4F18, MICAL3, COQ6	928	133	22680	0.55127	1	0.997935	100
Annotation Cluster 101	Enrichment Score: 0.31557211850177924
Category	Term	Count	%	PValue	Genes	List Total	Pop Hits	Pop Total	Fold Enrichment	Bonferroni	Benjamini	FDR
SMART	SM00314:RA	3	0.309917	0.456183	RASSF4, MYO9A, RIN3	550	29	10425	1.96082	1	0.978455	99.9725
UP_SEQ_FEATURE	domain:Ras-associating	3	0.309917	0.46561	RASSF4, MYO9A, RIN3	826	34	18012	1.92408	1	0.999973	99.9983
INTERPRO	IPR000159:Ras-association	3	0.309917	0.532258	RASSF4, MYO9A, RIN3	888	41	20594	1.69693	1	0.999528	99.9996
Annotation Cluster 102	Enrichment Score: 0.3074474205136566
Category	Term	Count	%	PValue	Genes	List Total	Pop Hits	Pop Total	Fold Enrichment	Bonferroni	Benjamini	FDR
UP_KEYWORDS	NADP	10	1.03306	0.288171	ART4, HSD17B11, CD38, CYBB, CYP4F18, BLVRB, MICAL3, HSD11B1, HSD17B7, RDH13	928	175	22680	1.39655	1	0.634871	99.001
INTERPRO	IPR002347:Glucose/ribitol dehydrogenase	4	0.413223	0.48105	HSD17B11, HSD11B1, HSD17B7, RDH13	888	60	20594	1.5461	1	0.999102	99.998
INTERPRO	IPR016040:NAD(P)-binding domain	7	0.72314	0.862615	HSD17B11, CD38, KCNT2, BLVRB, HSD11B1, HSD17B7, RDH13	888	199	20594	0.815779	1	1	100
Annotation Cluster 103	Enrichment Score: 0.29212281020865616
Category	Term	Count	%	PValue	Genes	List Total	Pop Hits	Pop Total	Fold Enrichment	Bonferroni	Benjamini	FDR
INTERPRO	IPR008936:Rho GTPase activation protein	6	0.619835	0.337788	ABR, PLXNB2, ARHGAP17, RACGAP1, MYO9A, IQGAP1	888	89	20594	1.56347	1	0.994997	99.8877
INTERPRO	IPR000198:Rho GTPase-activating protein domain	4	0.413223	0.545337	ABR, ARHGAP17, RACGAP1, MYO9A	888	66	20594	1.40554	1	0.999625	99.9998
UP_SEQ_FEATURE	domain:Rho-GAP	4	0.413223	0.555873	ABR, ARHGAP17, RACGAP1, MYO9A	826	63	18012	1.38453	1	0.999995	99.9999
SMART	SM00324:RhoGAP	4	0.413223	0.662557	ABR, ARHGAP17, RACGAP1, MYO9A	550	64	10425	1.18466	1	0.995237	100
Annotation Cluster 104	Enrichment Score: 0.284477538528575
Category	Term	Count	%	PValue	Genes	List Total	Pop Hits	Pop Total	Fold Enrichment	Bonferroni	Benjamini	FDR
INTERPRO	IPR015940:Ubiquitin-associated/translation elongation factor EF1B, N-terminal, eukaryote	4	0.413223	0.36572	CBLB, UBQLN1, LATS2, DHX57	888	50	20594	1.85532	1	0.995907	99.9448
UP_SEQ_FEATURE	domain:UBA	4	0.413223	0.511258	CBLB, UBQLN1, LATS2, DHX57	826	59	18012	1.47839	1	0.999988	99.9996
SMART	SM00165:UBA	3	0.309917	0.541095	CBLB, UBQLN1, DHX57	550	34	10425	1.67246	1	0.986493	99.9972
INTERPRO	IPR009060:UBA-like	3	0.309917	0.719496	UBQLN1, LATS2, DHX57	888	58	20594	1.19956	1	0.999979	100
Annotation Cluster 105	Enrichment Score: 0.28372179538545966
Category	Term	Count	%	PValue	Genes	List Total	Pop Hits	Pop Total	Fold Enrichment	Bonferroni	Benjamini	FDR
KEGG_PATHWAY	mmu04330:Notch signaling pathway	4	0.413223	0.46515	DTX4, NOTCH2, DTX1, RBPJL	398	49	7720	1.58343	1	0.704572	99.9726
GOTERM_BP_DIRECT	GO:0007219~Notch signaling pathway	7	0.72314	0.524098	DTX4, NOTCH2, FBXW7, GOT1, DTX1, SORBS2, TGFBR2	839	125	18082	1.2069	1	0.999528	99.9999
UP_KEYWORDS	Notch signaling pathway	3	0.309917	0.577869	DTX4, NOTCH2, DTX1	928	47	22680	1.55998	1	0.862511	99.9992
Annotation Cluster 106	Enrichment Score: 0.2816028615285084
Category	Term	Count	%	PValue	Genes	List Total	Pop Hits	Pop Total	Fold Enrichment	Bonferroni	Benjamini	FDR
KEGG_PATHWAY	mmu04730:Long-term depression	5	0.516529	0.384257	NRAS, KRAS, LYN, PLCB2, ITPR1	398	61	7720	1.58992	1	0.639363	99.8266
KEGG_PATHWAY	mmu04540:Gap junction	6	0.619835	0.455662	NRAS, KRAS, ADCY7, SOS2, PLCB2, ITPR1	398	86	7720	1.35328	1	0.699634	99.9655
KEGG_PATHWAY	mmu04726:Serotonergic synapse	6	0.619835	0.816444	NRAS, KRAS, CACNA1C, PLCB2, CACNA1D, ITPR1	398	132	7720	0.881681	1	0.932122	100
Annotation Cluster 107	Enrichment Score: 0.2805366194336847
Category	Term	Count	%	PValue	Genes	List Total	Pop Hits	Pop Total	Fold Enrichment	Bonferroni	Benjamini	FDR
UP_KEYWORDS	FAD	7	0.72314	0.352236	CHDH, ACADSB, CYBB, ERO1LB, MICAL3, CRY1, COQ6	928	118	22680	1.44981	1	0.698961	99.7217
UP_KEYWORDS	Flavoprotein	7	0.72314	0.440136	CHDH, ACADSB, CYBB, ERO1LB, MICAL3, CRY1, COQ6	928	130	22680	1.31598	1	0.774839	99.9614
UP_SEQ_FEATURE	nucleotide phosphate-binding region:FAD	4	0.413223	0.511258	CHDH, ACADSB, CYBB, MICAL3	826	59	18012	1.47839	1	0.999988	99.9996
GOTERM_MF_DIRECT	GO:0050660~flavin adenine dinucleotide binding	4	0.413223	0.655958	CHDH, ACADSB, CYBB, COQ6	811	72	17446	1.1951	1	0.997076	100
INTERPRO	IPR023753:Pyridine nucleotide-disulphide oxidoreductase, FAD/NAD(P)-binding domain	3	0.309917	0.760991	CHDH, MICAL3, COQ6	888	63	20594	1.10435	1	0.999993	100
Annotation Cluster 108	Enrichment Score: 0.25562610990848167
Category	Term	Count	%	PValue	Genes	List Total	Pop Hits	Pop Total	Fold Enrichment	Bonferroni	Benjamini	FDR
GOTERM_BP_DIRECT	GO:0006334~nucleosome assembly	8	0.826446	0.207466	TSPYL3, HIST1H1E, HIST1H1D, HIST1H1C, H2AFY3, NAP1L1, H3F3A, H3F3B	839	104	18082	1.65783	1	0.963061	98.6025
GOTERM_CC_DIRECT	GO:0000786~nucleosome	6	0.619835	0.52347	HIST1H1E, HIST1H1D, HIST1H1C, H2AFY3, H3F3A, H3F3B	871	108	19662	1.25411	1	0.940802	99.998
INTERPRO	IPR007125:Histone core	4	0.413223	0.675534	H2AFY3, SOS2, H3F3A, H3F3B	888	80	20594	1.15957	1	0.999962	100
INTERPRO	IPR009072:Histone-fold	5	0.516529	0.7814	H2AFY3, SOS2, H3F3A, H3F3B, TAF6L	888	123	20594	0.942742	1	0.999996	100
UP_KEYWORDS	Nucleosome core	3	0.309917	0.919412	H2AFY3, H3F3A, H3F3B	928	100	22680	0.73319	1	0.990484	100
Annotation Cluster 109	Enrichment Score: 0.2527984645367591
Category	Term	Count	%	PValue	Genes	List Total	Pop Hits	Pop Total	Fold Enrichment	Bonferroni	Benjamini	FDR
GOTERM_MF_DIRECT	GO:0003777~microtubule motor activity	5	0.516529	0.472452	KIF1B, SNX29, DYNC1H1, KIF21B, KIF2A	811	76	17446	1.41524	1	0.979215	99.9957
UP_SEQ_FEATURE	domain:Kinesin-motor	3	0.309917	0.480809	KIF1B, KIF21B, KIF2A	826	35	18012	1.86911	1	0.999981	99.999
GOTERM_BP_DIRECT	GO:0007018~microtubule-based movement	5	0.516529	0.491295	KIF1B, SNX29, DYNC1H1, KIF21B, KIF2A	839	78	18082	1.38153	1	0.999203	99.9996
INTERPRO	IPR019821:Kinesin, motor region, conserved site	3	0.309917	0.545345	KIF1B, KIF21B, KIF2A	888	42	20594	1.65653	1	0.999603	99.9998
INTERPRO	IPR001752:Kinesin, motor domain	3	0.309917	0.595092	KIF1B, KIF21B, KIF2A	888	46	20594	1.51249	1	0.999819	100
GOTERM_CC_DIRECT	GO:0005871~kinesin complex	3	0.309917	0.676514	KIF1B, KIF21B, KIF2A	871	52	19662	1.30235	1	0.979773	100
SMART	SM00129:KISc	3	0.309917	0.693755	KIF1B, KIF21B, KIF2A	550	45	10425	1.26364	1	0.996768	100
Annotation Cluster 110	Enrichment Score: 0.24860614109120638
Category	Term	Count	%	PValue	Genes	List Total	Pop Hits	Pop Total	Fold Enrichment	Bonferroni	Benjamini	FDR
UP_SEQ_FEATURE	zinc finger region:C2H2-type 1	16	1.65289	0.227049	EGR1, ZFP710, ZBTB32, KLF6, ZBTB20, KLF7, ZBTB46, ZFP518B, ZFP64, KLF13, ZEB2, TRERF1, BCL11A, BCL6, KLF2, KLF3	826	263	18012	1.32662	1	0.998837	98.8979
UP_SEQ_FEATURE	zinc finger region:C2H2-type 2	16	1.65289	0.248715	EGR1, ZFP710, ZBTB32, KLF6, ZBTB20, KLF7, ZBTB46, ZFP518B, ZFP64, KLF13, ZEB2, TRERF1, BCL11A, BCL6, KLF2, KLF3	826	268	18012	1.30187	1	0.999178	99.33
UP_SEQ_FEATURE	zinc finger region:C2H2-type 3	15	1.54959	0.310788	EGR1, ZFP710, ZBTB32, KLF6, ZBTB20, KLF7, ZFP518B, ZFP64, KLF13, ZEB2, TRERF1, BCL11A, BCL6, KLF2, KLF3	826	261	18012	1.25324	1	0.999656	99.8519
INTERPRO	IPR007087:Zinc finger, C2H2	29	2.99587	0.766482	ZFP710, ZBTB32, ZFP395, ZFP64, ZBTB10, ZEB2, ZFP763, ZBTB38, ZFP839, SORBS2, BCL11A, BCL6, EGR1, KLF6, ZBTB20, ZFP52, KLF7, ZFP518B, ZBTB46, KLF13, AW146154, TRERF1, ZFP799, GM14295, ZFP608, GM14419, KLF2, GM14305, KLF3	888	731	20594	0.920044	1	0.999993	100
INTERPRO	IPR013087:Zinc finger C2H2-type/integrase DNA-binding domain	24	2.47934	0.864694	EGR1, ZBTB32, KLF6, ZFP710, ZBTB20, KLF7, ZFP52, ZFP64, ZBTB46, ZBTB10, KLF13, AW146154, ZEB2, ZFP763, TRERF1, ZFP799, GM14295, ZBTB38, GM14419, BCL11A, BCL6, KLF2, GM14305, KLF3	888	652	20594	0.853673	1	1	100
INTERPRO	IPR015880:Zinc finger, C2H2-like	25	2.58264	0.889412	ZFP710, ZBTB32, ZFP64, ZBTB10, ZEB2, ZFP763, ZBTB38, BCL11A, BCL6, EGR1, KLF6, ZBTB20, ZFP52, KLF7, ZFP518B, ZBTB46, KLF13, AW146154, TRERF1, GM14295, ZFP799, GM14419, KLF2, GM14305, KLF3	888	693	20594	0.836632	1	1	100
SMART	SM00355:ZnF_C2H2	25	2.58264	0.991902	ZFP710, ZBTB32, ZFP64, ZBTB10, ZEB2, ZFP763, ZBTB38, BCL11A, BCL6, EGR1, KLF6, ZBTB20, ZFP52, KLF7, ZFP518B, ZBTB46, KLF13, AW146154, TRERF1, GM14295, ZFP799, GM14419, KLF2, GM14305, KLF3	550	693	10425	0.683786	1	1	100
GOTERM_MF_DIRECT	GO:0003676~nucleic acid binding	35	3.6157	0.999833	ZFP710, ZBTB32, ZFP64, ZBTB10, ZEB2, IGF2BP3, ZFP763, ZFP318, BCL11A, BCL6, DDX20, NOVA1, DHX57, RBM26, EGR1, KLF6, ZBTB20, ZFP52, KLF7, ZBTB46, RBM44, KLF13, SAMHD1, AW146154, TRERF1, ZFP799, GM14295, SRSF3, GM14419, CPSF7, AKAP1, KLF2, GM14305, PUF60, KLF3	811	1237	17446	0.608658	1	1	100
Annotation Cluster 111	Enrichment Score: 0.24858301686407344
Category	Term	Count	%	PValue	Genes	List Total	Pop Hits	Pop Total	Fold Enrichment	Bonferroni	Benjamini	FDR
UP_SEQ_FEATURE	repeat:TPR 3	8	0.826446	0.348423	NCF2, CCPG1, DYX1C1, TANC2, PEX5, VPS13A, OGT, TTC39B	826	125	18012	1.3956	1	0.999806	99.9446
UP_KEYWORDS	TPR repeat	8	0.826446	0.374855	NCF2, DYX1C1, TANC2, PEX5, VPS13A, OGT, TTC3, TTC39B	928	144	22680	1.35776	1	0.718281	99.8281
UP_SEQ_FEATURE	repeat:TPR 2	8	0.826446	0.438931	NCF2, CCPG1, DYX1C1, TANC2, PEX5, VPS13A, OGT, TTC39B	826	137	18012	1.27336	1	0.999954	99.996
UP_SEQ_FEATURE	repeat:TPR 1	8	0.826446	0.438931	NCF2, CCPG1, DYX1C1, TANC2, PEX5, VPS13A, OGT, TTC39B	826	137	18012	1.27336	1	0.999954	99.996
INTERPRO	IPR019734:Tetratricopeptide repeat	7	0.72314	0.460335	NCF2, DYX1C1, TANC2, PEX5, OGT, TTC3, TTC39B	888	126	20594	1.28841	1	0.998949	99.9961
INTERPRO	IPR013026:Tetratricopeptide repeat-containing domain	6	0.619835	0.593492	NCF2, DYX1C1, TANC2, PEX5, OGT, TTC3	888	120	20594	1.15957	1	0.999823	100
INTERPRO	IPR011990:Tetratricopeptide-like helical	9	0.929752	0.656425	NCF2, DYX1C1, TANC2, PEX5, OGT, SMYD2, TTC3, TTC39B, ST7	888	204	20594	1.02315	1	0.99994	100
UP_SEQ_FEATURE	repeat:TPR 6	3	0.309917	0.742381	PEX5, VPS13A, OGT	826	57	18012	1.1477	1	1	100
SMART	SM00028:TPR	6	0.619835	0.758104	NCF2, DYX1C1, TANC2, PEX5, OGT, TTC3	550	119	10425	0.955691	1	0.998604	100
UP_SEQ_FEATURE	repeat:TPR 5	3	0.309917	0.79792	PEX5, VPS13A, OGT	826	64	18012	1.02217	1	1	100
UP_SEQ_FEATURE	repeat:TPR 4	3	0.309917	0.909567	PEX5, VPS13A, OGT	826	86	18012	0.760685	1	1	100
Annotation Cluster 112	Enrichment Score: 0.23133904783296538
Category	Term	Count	%	PValue	Genes	List Total	Pop Hits	Pop Total	Fold Enrichment	Bonferroni	Benjamini	FDR
UP_SEQ_FEATURE	repeat:Solcar 3	4	0.413223	0.365554	SLC25A37, SLC25A19, SLC25A45, SLC25A15	826	47	18012	1.85585	1	0.999835	99.9652
INTERPRO	IPR023395:Mitochondrial carrier domain	4	0.413223	0.38936	SLC25A37, SLC25A19, SLC25A45, SLC25A15	888	52	20594	1.78396	1	0.996845	99.9705
INTERPRO	IPR018108:Mitochondrial substrate/solute carrier	4	0.413223	0.38936	SLC25A37, SLC25A19, SLC25A45, SLC25A15	888	52	20594	1.78396	1	0.996845	99.9705
UP_SEQ_FEATURE	repeat:Solcar 1	4	0.413223	0.41564	SLC25A37, SLC25A19, SLC25A45, SLC25A15	826	51	18012	1.7103	1	0.999931	99.9918
UP_SEQ_FEATURE	repeat:Solcar 2	4	0.413223	0.41564	SLC25A37, SLC25A19, SLC25A45, SLC25A15	826	51	18012	1.7103	1	0.999931	99.9918
GOTERM_MF_DIRECT	GO:0003735~structural constituent of ribosome	9	0.929752	0.927472	MRPL27, RPLP0, MRPL49, SLC25A37, SLC25A19, RPL22L1, SLC25A45, SLC25A15, ITGAM	811	264	17446	0.733354	1	0.999997	100
UP_KEYWORDS	Mitochondrion inner membrane	7	0.72314	0.950378	CHDH, SLC25A37, SLC25A19, SLC25A45, LRRK2, SLC25A15, COQ6	928	254	22680	0.673534	1	0.995069	100
GOTERM_CC_DIRECT	GO:0005743~mitochondrial inner membrane	10	1.03306	0.990134	CHDH, SLC27A1, SLC25A37, SLC25A19, SFXN1, SLC25A45, LRRK2, AKAP1, SLC25A15, COQ6	871	387	19662	0.583309	1	0.999998	100
GOTERM_BP_DIRECT	GO:0006412~translation	11	1.13636	0.990764	EIF4E3, EEF1B2, MRPL27, MRPL49, SLC25A37, MARS2, SLC25A19, RPL22L1, SLC25A45, SLC25A15, ITGAM	839	401	18082	0.591198	1	1	100
Annotation Cluster 113	Enrichment Score: 0.21884421096954065
Category	Term	Count	%	PValue	Genes	List Total	Pop Hits	Pop Total	Fold Enrichment	Bonferroni	Benjamini	FDR
UP_SEQ_FEATURE	repeat:LRR 13	5	0.516529	0.347465	IGSF10, LRRC8C, LRRK2, TLR7, LRRK1	826	65	18012	1.67741	1	0.999815	99.9431
UP_SEQ_FEATURE	repeat:LRR 8	8	0.826446	0.416334	IGSF10, NOD2, LRCH1, RTN4RL1, LRRC8C, LRRK2, TLR7, LRRK1	826	134	18012	1.30187	1	0.999927	99.9919
UP_KEYWORDS	Leucine-rich repeat	13	1.34298	0.44993	CIITA, RTN4RL1, LRRC42, LRRC8C, TLR7, IGSF10, AMIGO2, NOD2, LRCH1, MACF1, LRRK2, LRRK1, FBXL3	928	275	22680	1.15533	1	0.782247	99.9696
UP_SEQ_FEATURE	repeat:LRR 12	5	0.516529	0.492034	IGSF10, LRRC8C, LRRK2, TLR7, LRRK1	826	79	18012	1.38015	1	0.999984	99.9993
UP_SEQ_FEATURE	repeat:LRR 9	7	0.72314	0.496715	IGSF10, NOD2, LRCH1, LRRC8C, LRRK2, TLR7, LRRK1	826	123	18012	1.24101	1	0.999985	99.9994
UP_SEQ_FEATURE	repeat:LRR 10	6	0.619835	0.512127	IGSF10, NOD2, LRRC8C, LRRK2, TLR7, LRRK1	826	103	18012	1.27027	1	0.999988	99.9996
UP_SEQ_FEATURE	repeat:LRR 11	5	0.516529	0.577666	IGSF10, LRRC8C, LRRK2, TLR7, LRRK1	826	88	18012	1.23899	1	0.999997	100
UP_SEQ_FEATURE	repeat:LRR 7	8	0.826446	0.589898	IGSF10, NOD2, LRCH1, RTN4RL1, LRRC8C, LRRK2, TLR7, LRRK1	826	158	18012	1.10412	1	0.999998	100
UP_SEQ_FEATURE	repeat:LRR 4	11	1.13636	0.601247	CIITA, IGSF10, AMIGO2, NOD2, LRCH1, RTN4RL1, LRRC8C, LRRK2, TLR7, LRRK1, FBXL3	826	228	18012	1.05206	1	0.999998	100
UP_SEQ_FEATURE	repeat:LRR 5	10	1.03306	0.628383	CIITA, IGSF10, AMIGO2, NOD2, LRCH1, RTN4RL1, LRRC8C, LRRK2, TLR7, LRRK1	826	210	18012	1.0384	1	0.999999	100
INTERPRO	IPR003591:Leucine-rich repeat, typical subtype	8	0.826446	0.632427	IGSF10, AMIGO2, LRCH1, RTN4RL1, LRRC8C, LRRK2, TLR7, LRRK1	888	175	20594	1.06018	1	0.999913	100
UP_SEQ_FEATURE	repeat:LRR 6	9	0.929752	0.65204	IGSF10, AMIGO2, NOD2, LRCH1, RTN4RL1, LRRC8C, LRRK2, TLR7, LRRK1	826	191	18012	1.02752	1	1	100
INTERPRO	IPR001611:Leucine-rich repeat	11	1.13636	0.682557	CIITA, IGSF10, AMIGO2, NOD2, LRCH1, RTN4RL1, LRRC42, LRRC8C, LRRK2, TLR7, LRRK1	888	259	20594	0.984965	1	0.999967	100
UP_SEQ_FEATURE	repeat:LRR 2	12	1.23967	0.715202	CIITA, IGSF10, AMIGO2, NOD2, LRCH1, RTN4RL1, LRRC42, LRRC8C, LRRK2, TLR7, LRRK1, FBXL3	826	274	18012	0.95502	1	1	100
UP_SEQ_FEATURE	repeat:LRR 1	12	1.23967	0.715202	CIITA, IGSF10, AMIGO2, NOD2, LRCH1, RTN4RL1, LRRC42, LRRC8C, LRRK2, TLR7, LRRK1, FBXL3	826	274	18012	0.95502	1	1	100
UP_SEQ_FEATURE	repeat:LRR 3	11	1.13636	0.727387	CIITA, IGSF10, AMIGO2, NOD2, LRCH1, RTN4RL1, LRRC8C, LRRK2, TLR7, LRRK1, FBXL3	826	253	18012	0.9481	1	1	100
SMART	SM00369:LRR_TYP	8	0.826446	0.821775	IGSF10, AMIGO2, LRCH1, RTN4RL1, LRRC8C, LRRK2, TLR7, LRRK1	550	175	10425	0.866494	1	0.999414	100
INTERPRO	IPR000483:Cysteine-rich flanking region, C-terminal	3	0.309917	0.844787	IGSF10, AMIGO2, TLR7	888	76	20594	0.915452	1	1	100
SMART	SM00082:LRRCT	3	0.309917	0.911391	IGSF10, AMIGO2, TLR7	550	75	10425	0.758182	1	0.999957	100
Annotation Cluster 114	Enrichment Score: 0.20279436048751465
Category	Term	Count	%	PValue	Genes	List Total	Pop Hits	Pop Total	Fold Enrichment	Bonferroni	Benjamini	FDR
KEGG_PATHWAY	mmu03030:DNA replication	3	0.309917	0.543931	RFC1, RFC2, MCM5	398	35	7720	1.6626	1	0.757156	99.9966
UP_KEYWORDS	DNA replication	5	0.516529	0.547401	RBBP4, RFC1, RFC2, DTL, MCM5	928	95	22680	1.2863	1	0.848922	99.9978
GOTERM_BP_DIRECT	GO:0006260~DNA replication	5	0.516529	0.827498	RBBP4, RFC1, RFC2, DTL, MCM5	839	123	18082	0.876091	1	1	100
Annotation Cluster 115	Enrichment Score: 0.1789855682083052
Category	Term	Count	%	PValue	Genes	List Total	Pop Hits	Pop Total	Fold Enrichment	Bonferroni	Benjamini	FDR
GOTERM_MF_DIRECT	GO:0004519~endonuclease activity	5	0.516529	0.541928	N4BP2, RNASEL, FAN1, ZC3H12D, DNASE2A	811	83	17446	1.29589	1	0.988902	99.9995
GOTERM_MF_DIRECT	GO:0004518~nuclease activity	6	0.619835	0.622802	FANCM, RNASEL, FAN1, PGAP1, ZC3H12D, DNASE2A	811	115	17446	1.12235	1	0.995594	100
UP_KEYWORDS	Endonuclease	4	0.413223	0.640318	RNASEL, FAN1, ZC3H12D, DNASE2A	928	80	22680	1.22198	1	0.900162	99.9999
UP_KEYWORDS	Nuclease	4	0.413223	0.889959	RNASEL, FAN1, ZC3H12D, DNASE2A	928	125	22680	0.782069	1	0.984958	100
Annotation Cluster 116	Enrichment Score: 0.1489692981743961
Category	Term	Count	%	PValue	Genes	List Total	Pop Hits	Pop Total	Fold Enrichment	Bonferroni	Benjamini	FDR
GOTERM_BP_DIRECT	GO:0042384~cilium assembly	9	0.929752	0.249132	RABL2, BBIP1, TRIM59, ALMS1, ABCC4, AHI1, CEP290, SNX10, EHD3	839	129	18082	1.50362	1	0.978751	99.4817
GOTERM_BP_DIRECT	GO:0060271~cilium morphogenesis	10	1.03306	0.389958	RABL2, BBIP1, TRIM59, ALMS1, ABCC4, AHI1, CEP290, SNX10, EHD3, DNM2	839	170	18082	1.26776	1	0.996479	99.9886
GOTERM_CC_DIRECT	GO:0036064~ciliary basal body	4	0.413223	0.866259	EZR, ALMS1, AHI1, CEP290	871	109	19662	0.828406	1	0.998137	100
GOTERM_BP_DIRECT	GO:0030030~cell projection organization	5	0.516529	0.923837	P2RY12, AHI1, CEP290, SNX10, EHD3	839	151	18082	0.713637	1	1	100
UP_KEYWORDS	Cilium biogenesis/degradation	4	0.413223	0.929112	AHI1, CEP290, SNX10, EHD3	928	140	22680	0.698276	1	0.992073	100
GOTERM_CC_DIRECT	GO:0005929~cilium	8	0.826446	0.94072	NOTCH2, TRIM59, PQBP1, ABCC4, AHI1, CEP290, PTCH1, EHD3	871	257	19662	0.702694	1	0.999804	100
GOTERM_CC_DIRECT	GO:0005814~centriole	3	0.309917	0.959979	ALMS1, AHI1, CEP290	871	111	19662	0.61011	1	0.999926	100
UP_KEYWORDS	Cilium	4	0.413223	0.985745	ALMS1, AHI1, CEP290, EHD3	928	191	22680	0.511825	1	0.999081	100
Annotation Cluster 117	Enrichment Score: 0.1415355838268668
Category	Term	Count	%	PValue	Genes	List Total	Pop Hits	Pop Total	Fold Enrichment	Bonferroni	Benjamini	FDR
UP_KEYWORDS	NADP	10	1.03306	0.288171	ART4, HSD17B11, CD38, CYBB, CYP4F18, BLVRB, MICAL3, HSD11B1, HSD17B7, RDH13	928	175	22680	1.39655	1	0.634871	99.001
UP_KEYWORDS	Oxidoreductase	19	1.96281	0.965593	HSD17B11, CHDH, ACADSB, SCD2, MICAL3, DNAJC10, CMAH, SOD1, FTH1, COQ6, ADI1, ALDH1A2, CYBB, ERO1LB, CYP4F18, BLVRB, HSD11B1, HSD17B7, RDH13	928	639	22680	0.726688	1	0.997075	100
GOTERM_MF_DIRECT	GO:0016491~oxidoreductase activity	19	1.96281	0.985676	HSD17B11, CHDH, ACADSB, SCD2, MICAL3, DNAJC10, CMAH, SOD1, FTH1, COQ6, ADI1, ALDH1A2, CYBB, ERO1LB, CYP4F18, BLVRB, HSD11B1, HSD17B7, RDH13	811	604	17446	0.676693	1	1	100
GOTERM_BP_DIRECT	GO:0055114~oxidation-reduction process	21	2.16942	0.9901	HSD17B11, CHDH, ACADSB, SCD2, NCF2, MICAL3, DNAJC10, CMAH, TXN1, SOD1, FTH1, COQ6, ADI1, ALDH1A2, CYBB, ERO1LB, CYP4F18, BLVRB, HSD11B1, HSD17B7, RDH13	839	676	18082	0.66951	1	1	100
Annotation Cluster 118	Enrichment Score: 0.13202305491552574
Category	Term	Count	%	PValue	Genes	List Total	Pop Hits	Pop Total	Fold Enrichment	Bonferroni	Benjamini	FDR
UP_KEYWORDS	Thiol protease	7	0.72314	0.469062	USP7, SENP1, CAPN5, USP11, TNFAIP3, CASP2, CAPN1	928	134	22680	1.2767	1	0.79608	99.9812
GOTERM_BP_DIRECT	GO:0016579~protein deubiquitination	5	0.516529	0.491295	USP7, USP53, USP11, DMWD, TNFAIP3	839	78	18082	1.38153	1	0.999203	99.9996
GOTERM_MF_DIRECT	GO:0008234~cysteine-type peptidase activity	7	0.72314	0.643875	USP7, SENP1, CAPN5, USP11, TNFAIP3, CASP2, CAPN1	811	141	17446	1.06796	1	0.996582	100
GOTERM_MF_DIRECT	GO:0036459~thiol-dependent ubiquitinyl hydrolase activity	4	0.413223	0.70012	USP7, USP53, USP11, TNFAIP3	811	77	17446	1.11749	1	0.998459	100
INTERPRO	IPR001394:Peptidase C19, ubiquitin carboxyl-terminal hydrolase 2	3	0.309917	0.701268	USP7, USP53, USP11	888	56	20594	1.2424	1	0.999975	100
GOTERM_MF_DIRECT	GO:0004843~thiol-dependent ubiquitin-specific protease activity	3	0.309917	0.895433	USP7, USP11, TNFAIP3	811	81	17446	0.79673	1	0.999987	100
UP_KEYWORDS	Protease	12	1.23967	0.997439	USP7, CPM, SENP1, CAPN5, AGTPBP1, RHBDF1, USP11, CTSA, ADAM19, TNFAIP3, CASP2, CAPN1	928	542	22680	0.541099	1	0.999934	100
GOTERM_MF_DIRECT	GO:0008233~peptidase activity	13	1.34298	0.998073	USP7, CPM, SENP1, CAPN5, ADAMTS14, AGTPBP1, USP11, FGL2, CTSA, ADAM19, TNFAIP3, CASP2, CAPN1	811	516	17446	0.541962	1	1	100
GOTERM_BP_DIRECT	GO:0006508~proteolysis	15	1.54959	0.998342	RHBDF2, USP7, CPM, CAPN5, AGTPBP1, SHFM1, RHBDF1, CTSA, CAPN1, CBLB, SENP1, USP11, ADAM19, TNFAIP3, CASP2	839	582	18082	0.55546	1	1	100
Annotation Cluster 119	Enrichment Score: 0.1258964095247799
Category	Term	Count	%	PValue	Genes	List Total	Pop Hits	Pop Total	Fold Enrichment	Bonferroni	Benjamini	FDR
KEGG_PATHWAY	mmu01212:Fatty acid metabolism	4	0.413223	0.491835	ACADSB, SCD2, ACAT2, ACSL3	398	51	7720	1.52133	1	0.717287	99.986
UP_KEYWORDS	Fatty acid metabolism	5	0.516529	0.751075	SLC27A1, ACADSB, SCD2, PRKAB2, ACSL3	928	124	22680	0.98547	1	0.947747	100
KEGG_PATHWAY	mmu03320:PPAR signaling pathway	4	0.413223	0.787303	SLC27A1, SCD2, ACSL3, PLTP	398	80	7720	0.969849	1	0.91801	100
GOTERM_BP_DIRECT	GO:0006633~fatty acid biosynthetic process	3	0.309917	0.863337	SCD2, PRKAB2, ACSL3	839	74	18082	0.873724	1	1	100
GOTERM_BP_DIRECT	GO:0006631~fatty acid metabolic process	5	0.516529	0.934744	SLC27A1, ACADSB, SCD2, PRKAB2, ACSL3	839	156	18082	0.690764	1	1	100
Annotation Cluster 120	Enrichment Score: 0.125547635738454
Category	Term	Count	%	PValue	Genes	List Total	Pop Hits	Pop Total	Fold Enrichment	Bonferroni	Benjamini	FDR
UP_KEYWORDS	Lectin	8	0.826446	0.564717	FCER2A, GALNT10, CD69, SELL, WBSCR17, CD72, SELPLG, PKD1L3	928	173	22680	1.13016	1	0.85443	99.9987
UP_SEQ_FEATURE	domain:C-type lectin	5	0.516529	0.677868	FCER2A, CD69, SELL, CD72, PKD1L3	826	100	18012	1.09031	1	1	100
INTERPRO	IPR016186:C-type lectin-like	6	0.619835	0.708091	FCER2A, CD44, CD69, SELL, CD72, PKD1L3	888	137	20594	1.01568	1	0.999976	100
GOTERM_MF_DIRECT	GO:0030246~carbohydrate binding	10	1.03306	0.741531	MAN2A2, FCER2A, MAN2B2, GALNT10, CD69, SELL, WBSCR17, CD72, SELPLG, PKD1L3	811	229	17446	0.939376	1	0.999087	100
INTERPRO	IPR016187:C-type lectin fold	6	0.619835	0.753469	FCER2A, CD44, CD69, SELL, CD72, PKD1L3	888	145	20594	0.959646	1	0.999992	100
INTERPRO	IPR001304:C-type lectin	4	0.413223	0.906891	FCER2A, CD69, SELL, CD72	888	124	20594	0.748111	1	1	100
SMART	SM00034:CLECT	4	0.413223	0.962392	FCER2A, CD69, SELL, CD72	550	124	10425	0.611437	1	0.999998	100
Annotation Cluster 121	Enrichment Score: 0.11035068961724587
Category	Term	Count	%	PValue	Genes	List Total	Pop Hits	Pop Total	Fold Enrichment	Bonferroni	Benjamini	FDR
UP_KEYWORDS	Helicase	6	0.619835	0.617795	FANCM, CHD9, DDX20, DDX43, MCM5, DHX57	928	130	22680	1.12798	1	0.888913	99.9998
INTERPRO	IPR001650:Helicase, C-terminal	5	0.516529	0.69607	FANCM, CHD9, DDX20, DDX43, DHX57	888	109	20594	1.06383	1	0.999974	100
INTERPRO	IPR014001:Helicase, superfamily 1/2, ATP-binding domain	5	0.516529	0.709572	FANCM, CHD9, DDX20, DDX43, DHX57	888	111	20594	1.04466	1	0.999976	100
GOTERM_MF_DIRECT	GO:0004004~ATP-dependent RNA helicase activity	3	0.309917	0.797038	DDX20, DDX43, DHX57	811	63	17446	1.02437	1	0.999689	100
INTERPRO	IPR011545:DNA/RNA helicase, DEAD/DEAH box type, N-terminal	3	0.309917	0.803667	DDX20, DDX43, DHX57	888	69	20594	1.00832	1	0.999998	100
UP_SEQ_FEATURE	domain:Helicase C-terminal	4	0.413223	0.816416	FANCM, CHD9, DDX20, DHX57	826	95	18012	0.91816	1	1	100
SMART	SM00490:HELICc	5	0.516529	0.82758	FANCM, CHD9, DDX20, DDX43, DHX57	550	108	10425	0.877525	1	0.999437	100
UP_SEQ_FEATURE	domain:Helicase ATP-binding	4	0.413223	0.83245	FANCM, CHD9, DDX20, DHX57	826	98	18012	0.890053	1	1	100
SMART	SM00487:DEXDc	5	0.516529	0.838164	FANCM, CHD9, DDX20, DDX43, DHX57	550	110	10425	0.86157	1	0.999523	100
GOTERM_MF_DIRECT	GO:0004386~helicase activity	5	0.516529	0.855136	FANCM, CHD9, DDX20, MCM5, DHX57	811	129	17446	0.833787	1	0.999941	100
Annotation Cluster 122	Enrichment Score: 0.10576659758909353
Category	Term	Count	%	PValue	Genes	List Total	Pop Hits	Pop Total	Fold Enrichment	Bonferroni	Benjamini	FDR
UP_SEQ_FEATURE	domain:Ig-like C2-type 5	3	0.309917	0.652303	IGSF10, CDON, FCRL5	826	48	18012	1.36289	1	1	100
UP_SEQ_FEATURE	domain:Ig-like C2-type 1	6	0.619835	0.728353	IGSF10, FCGR2B, CDON, FCRL1, FCRL5, CEACAM1	826	132	18012	0.991195	1	1	100
UP_SEQ_FEATURE	domain:Ig-like C2-type 4	3	0.309917	0.733459	IGSF10, CDON, FCRL5	826	56	18012	1.16819	1	1	100
UP_SEQ_FEATURE	domain:Ig-like C2-type 2	6	0.619835	0.734397	IGSF10, FCGR2B, CDON, FCRL1, FCRL5, CEACAM1	826	133	18012	0.983743	1	1	100
INTERPRO	IPR013098:Immunoglobulin I-set	6	0.619835	0.763951	IGSF10, SIGLECG, CDON, TRIO, CD79B, EMB	888	147	20594	0.946589	1	0.999993	100
UP_SEQ_FEATURE	domain:Ig-like C2-type 3	4	0.413223	0.773901	IGSF10, CDON, FCRL5, CEACAM1	826	88	18012	0.991195	1	1	100
INTERPRO	IPR003598:Immunoglobulin subtype 2	7	0.72314	0.951815	IGSF10, SIGLECG, AMIGO2, CDON, TRIO, FCRL5, CEACAM1	888	242	20594	0.670827	1	1	100
SMART	SM00408:IGc2	7	0.72314	0.989615	IGSF10, SIGLECG, AMIGO2, CDON, TRIO, FCRL5, CEACAM1	550	242	10425	0.548272	1	1	100
Annotation Cluster 123	Enrichment Score: 0.08912391703495523
Category	Term	Count	%	PValue	Genes	List Total	Pop Hits	Pop Total	Fold Enrichment	Bonferroni	Benjamini	FDR
INTERPRO	IPR002870:Peptidase M12B, propeptide	3	0.309917	0.691791	GM4787, ADAMTS14, ADAM19	888	55	20594	1.26499	1	0.999973	100
INTERPRO	IPR001590:Peptidase M12B, ADAM/reprolysin	3	0.309917	0.701268	GM4787, ADAMTS14, ADAM19	888	56	20594	1.2424	1	0.999975	100
INTERPRO	IPR024079:Metallopeptidase, catalytic domain	3	0.309917	0.925479	GM4787, ADAMTS14, ADAM19	888	97	20594	0.717261	1	1	100
GOTERM_MF_DIRECT	GO:0004222~metalloendopeptidase activity	3	0.309917	0.980119	GM4787, ADAMTS14, ADAM19	811	123	17446	0.524676	1	1	100
Annotation Cluster 124	Enrichment Score: 0.08488490367026241
Category	Term	Count	%	PValue	Genes	List Total	Pop Hits	Pop Total	Fold Enrichment	Bonferroni	Benjamini	FDR
SMART	SM00256:FBOX	3	0.309917	0.767259	FBXW7, FBXO33, FBXL3	550	52	10425	1.09353	1	0.998584	100
UP_SEQ_FEATURE	domain:F-box	3	0.309917	0.818291	FBXW7, FBXO33, FBXL3	826	67	18012	0.976401	1	1	100
INTERPRO	IPR001810:F-box domain, cyclin-like	3	0.309917	0.886126	FBXW7, FBXO33, FBXL3	888	85	20594	0.818521	1	1	100
Annotation Cluster 125	Enrichment Score: 0.08456738470703419
Category	Term	Count	%	PValue	Genes	List Total	Pop Hits	Pop Total	Fold Enrichment	Bonferroni	Benjamini	FDR
BIOCARTA	m_cytokinePathway:Cytokine Network	3	0.309917	0.601395	IL16, IL12A, LTA	122	21	1289	1.50937	1	0.9727	99.9988
INTERPRO	IPR012351:Four-helical cytokine, core	4	0.413223	0.736517	CLCF1, SPECC1, IL12A, FLT3L	888	88	20594	1.05416	1	0.999987	100
INTERPRO	IPR009079:Four-helical cytokine-like, core	3	0.309917	0.907747	CLCF1, IL12A, FLT3L	888	91	20594	0.764553	1	1	100
UP_KEYWORDS	Cytokine	5	0.516529	0.96561	IL16, CLCF1, IL12A, FLT3L, LTA	928	200	22680	0.610991	1	0.996987	100
GOTERM_MF_DIRECT	GO:0005125~cytokine activity	6	0.619835	0.972867	HMGB1, IL16, CLCF1, IL12A, FLT3L, LTA	811	214	17446	0.603132	1	1	100
Annotation Cluster 126	Enrichment Score: 0.07216505435119124
Category	Term	Count	%	PValue	Genes	List Total	Pop Hits	Pop Total	Fold Enrichment	Bonferroni	Benjamini	FDR
GOTERM_BP_DIRECT	GO:0007165~signal transduction	62	6.40496	0.374632	GNA15, GPR82, GABBR1, PDE3B, ARHGAP17, CXCR2, TLR7, IQGAP1, NOD2, S1PR1, CXCR5, CXCR4, ANK3, PITPNC1, PLCB2, GPR174, ICOSL, LYN, PLXNB2, PRKAB2, PDE4D, ARRDC3, STK4, STK3, ADRB2, CCR7, HIF1A, GPR15, INPP4A, RIN3, INPP1, TNFRSF21, CYSLTR2, ADORA2A, TNFRSF8, MYO9A, PLCL2, STAT4, KRAS, PTK2B, CNR2, BCL11A, NDRG1, RHEBL1, ABR, GPR157, CELSR1, RACGAP1, GPR152, P2RY12, NRAS, RASSF4, P2RY13, P2RY10, CBL…	839	1255	18082	1.06471	1	0.995788	99.982
GOTERM_MF_DIRECT	GO:0004871~signal transducer activity	30	3.09917	0.609189	GNA15, ADORA2A, CYSLTR2, GPR82, GABBR1, CXCR2, PLCL2, STAT4, S1PR1, CXCR5, PTK2B, CXCR4, CNR2, RAPGEF1, PLCB2, GPR174, GPR157, CELSR1, GPR152, P2RY12, P2RY13, CCR7, CBLB, P2RY10, ADRB2, GPR34, GPR15, VOPP1, UNC13A, NEK6	811	648	17446	0.995913	1	0.994795	100
KEGG_PATHWAY	mmu04080:Neuroactive ligand-receptor interaction	9	0.929752	0.982105	P2RY13, ADRB2, P2RY10, S1PR1, A630033H20RIK, ADORA2A, CYSLTR2, CNR2, GABBR1	398	285	7720	0.612536	1	0.997323	100
GOTERM_BP_DIRECT	GO:0007186~G-protein coupled receptor signaling pathway	30	3.09917	1	GNA15, ADORA2A, CYSLTR2, PREX1, GPR82, GABBR1, CXCR2, S1PR1, CXCR5, CXCR4, CNR2, PIK3R5, PIK3R6, ENTPD1, INSR, GPR174, GPR157, CELSR1, GPR152, VAV1, RGS13, P2RY12, P2RY13, CCR7, P2RY10, ADRB2, GPR34, RGS2, GPR15, JAK2	839	1706	18082	0.378989	1	1	100
INTERPRO	IPR000276:G protein-coupled receptor, rhodopsin-like	19	1.96281	1	GPR146, GPR174, ADORA2A, CYSLTR2, GPR82, CXCR2, GPR152, P2RY12, P2RY13, CCR7, P2RY10, ADRB2, GPR34, S1PR1, CXCR5, A630033H20RIK, CXCR4, CNR2, GPR15	888	1458	20594	0.30222	1	1	100
UP_KEYWORDS	Transducer	24	2.47934	1	GPR146, GPR174, GNA15, GPR157, ADORA2A, CYSLTR2, GPR82, GABBR1, CXCR2, CELSR1, GPR152, PLCL2, P2RY12, P2RY13, CCR7, P2RY10, ADRB2, GPR34, S1PR1, CXCR5, CXCR4, CNR2, GPR15, PLCB2	928	1801	22680	0.325681	1	1	100
UP_KEYWORDS	G-protein coupled receptor	21	2.16942	1	GPR146, GPR174, GPR157, ADORA2A, CYSLTR2, GPR82, GABBR1, CXCR2, CELSR1, GPR152, P2RY12, P2RY13, CCR7, P2RY10, ADRB2, GPR34, S1PR1, CXCR5, CXCR4, CNR2, GPR15	928	1741	22680	0.294792	1	1	100
INTERPRO	IPR017452:GPCR, rhodopsin-like, 7TM	20	2.06612	1	GPR146, GPR174, GPR157, ADORA2A, CYSLTR2, GPR82, CXCR2, GPR152, P2RY12, P2RY13, CCR7, P2RY10, ADRB2, GPR34, S1PR1, CXCR5, A630033H20RIK, CXCR4, CNR2, GPR15	888	1708	20594	0.271563	1	1	100
GOTERM_MF_DIRECT	GO:0004930~G-protein coupled receptor activity	22	2.27273	1	GPR146, GPR174, GPR157, ADORA2A, CYSLTR2, GPR82, GABBR1, CXCR2, CELSR1, GPR152, P2RY12, P2RY13, CCR7, P2RY10, ADRB2, GPR34, S1PR1, CXCR5, A630033H20RIK, CXCR4, CNR2, GPR15	811	1749	17446	0.270588	1	1	100
Annotation Cluster 127	Enrichment Score: 0.05393062808692051
Category	Term	Count	%	PValue	Genes	List Total	Pop Hits	Pop Total	Fold Enrichment	Bonferroni	Benjamini	FDR
UP_KEYWORDS	Methyltransferase	6	0.619835	0.850527	DNMT3A, METTL10, DNMT1, METTL7A1, SMYD2, SETD3	928	176	22680	0.83317	1	0.975817	100
UP_KEYWORDS	S-adenosyl-L-methionine	5	0.516529	0.891075	DNMT3A, METTL10, DNMT1, SMYD2, SETD3	928	158	22680	0.773407	1	0.984885	100
GOTERM_MF_DIRECT	GO:0008168~methyltransferase activity	6	0.619835	0.895101	DNMT3A, METTL10, DNMT1, METTL7A1, SMYD2, SETD3	811	168	17446	0.768275	1	0.999988	100
GOTERM_BP_DIRECT	GO:0032259~methylation	6	0.619835	0.897022	DNMT3A, METTL10, DNMT1, METTL7A1, SMYD2, SETD3	839	169	18082	0.765154	1	1	100
Annotation Cluster 128	Enrichment Score: 0.052461795948005624
Category	Term	Count	%	PValue	Genes	List Total	Pop Hits	Pop Total	Fold Enrichment	Bonferroni	Benjamini	FDR
UP_KEYWORDS	DNA recombination	3	0.309917	0.785908	HMGB1, NFRKB, POLM	928	70	22680	1.04741	1	0.959624	100
GOTERM_BP_DIRECT	GO:0006310~DNA recombination	3	0.309917	0.909638	HMGB1, NFRKB, POLM	839	85	18082	0.760653	1	1	100
UP_KEYWORDS	DNA repair	7	0.72314	0.973587	USP7, FANCM, HMGB1, FAN1, CDC14B, NFRKB, POLM	928	279	22680	0.613181	1	0.997893	100
Annotation Cluster 129	Enrichment Score: 0.023258273950928065
Category	Term	Count	%	PValue	Genes	List Total	Pop Hits	Pop Total	Fold Enrichment	Bonferroni	Benjamini	FDR
GOTERM_CC_DIRECT	GO:0030529~intracellular ribonucleoprotein complex	12	1.23967	0.8427	MYO5A, ZFP36, TDRD7, MRPL27, SNRPN, RPLP0, MRPL49, SECISBP2, RPL22L1, LRRK2, IQGAP1, PUF60	871	320	19662	0.846527	1	0.997105	100
GOTERM_MF_DIRECT	GO:0003735~structural constituent of ribosome	9	0.929752	0.927472	MRPL27, RPLP0, MRPL49, SLC25A37, SLC25A19, RPL22L1, SLC25A45, SLC25A15, ITGAM	811	264	17446	0.733354	1	0.999997	100
GOTERM_CC_DIRECT	GO:0005840~ribosome	5	0.516529	0.969181	MRPL27, RPLP0, MRPL49, RPL22L1, ITGAM	871	188	19662	0.600374	1	0.999962	100
UP_KEYWORDS	Ribonucleoprotein	8	0.826446	0.97047	ZFP36, MRPL27, SNRPN, RPLP0, MRPL49, RPL22L1, PUF60, UTP14B	928	308	22680	0.634796	1	0.997608	100
UP_KEYWORDS	Ribosomal protein	4	0.413223	0.990409	MRPL27, RPLP0, MRPL49, RPL22L1	928	203	22680	0.48157	1	0.999484	100
KEGG_PATHWAY	mmu03010:Ribosome	3	0.309917	0.996035	MRPL27, RPLP0, RPL22L1	398	145	7720	0.401317	1	0.999667	100
Annotation Cluster 130	Enrichment Score: 0.02207091495967426
Category	Term	Count	%	PValue	Genes	List Total	Pop Hits	Pop Total	Fold Enrichment	Bonferroni	Benjamini	FDR
UP_KEYWORDS	DNA damage	11	1.13636	0.884254	USP7, FANCM, IKBKE, HMGB1, FAN1, TIMELESS, DTL, CDC14B, NFRKB, POLM, TLK1	928	336	22680	0.800108	1	0.983831	100
UP_KEYWORDS	DNA repair	7	0.72314	0.973587	USP7, FANCM, HMGB1, FAN1, CDC14B, NFRKB, POLM	928	279	22680	0.613181	1	0.997893	100
GOTERM_BP_DIRECT	GO:0006281~DNA repair	7	0.72314	0.997322	USP7, FANCM, FAN1, RFC1, CDC14B, NFRKB, POLM	839	318	18082	0.474412	1	1	100
Annotation Cluster 131	Enrichment Score: 0.016484994279206487
Category	Term	Count	%	PValue	Genes	List Total	Pop Hits	Pop Total	Fold Enrichment	Bonferroni	Benjamini	FDR
UP_KEYWORDS	Sodium transport	3	0.309917	0.948327	SLC12A3, SCN8A, SCN4A	928	113	22680	0.64884	1	0.994851	100
UP_KEYWORDS	Sodium	3	0.309917	0.959488	SLC12A3, SCN8A, SCN4A	928	120	22680	0.610991	1	0.99645	100
GOTERM_BP_DIRECT	GO:0006814~sodium ion transport	3	0.309917	0.980725	SLC12A3, SCN8A, SCN4A	839	124	18082	0.521416	1	1	100
Annotation Cluster 132	Enrichment Score: 0.013415460126152546
Category	Term	Count	%	PValue	Genes	List Total	Pop Hits	Pop Total	Fold Enrichment	Bonferroni	Benjamini	FDR
GOTERM_BP_DIRECT	GO:0006397~mRNA processing	11	1.13636	0.933929	SRSF3, RNASEL, APOBEC1, PQBP1, CPSF7, AICDA, DDX20, CPSF2, PUF60, SNRNP25, RBM26	839	322	18082	0.736243	1	1	100
UP_KEYWORDS	mRNA processing	9	0.929752	0.937036	SRSF3, APOBEC1, PQBP1, CPSF7, AICDA, DDX20, CPSF2, PUF60, SNRNP25	928	307	22680	0.716472	1	0.993437	100
UP_KEYWORDS	mRNA splicing	5	0.516529	0.989589	SRSF3, PQBP1, DDX20, PUF60, SNRNP25	928	240	22680	0.509159	1	0.999431	100
KEGG_PATHWAY	mmu03040:Spliceosome	3	0.309917	0.993006	SRSF3, PQBP1, PUF60	398	133	7720	0.437526	1	0.999272	100
GOTERM_BP_DIRECT	GO:0008380~RNA splicing	5	0.516529	0.996428	SRSF3, PQBP1, DDX20, PUF60, SNRNP25	839	241	18082	0.447134	1	1	100
Annotation Cluster 133	Enrichment Score: 0.012440566437409872
Category	Term	Count	%	PValue	Genes	List Total	Pop Hits	Pop Total	Fold Enrichment	Bonferroni	Benjamini	FDR
UP_KEYWORDS	Protease inhibitor	3	0.309917	0.96088	NGP, ITIH5, BIRC6	928	121	22680	0.605942	1	0.996559	100
GOTERM_BP_DIRECT	GO:0010466~negative regulation of peptidase activity	3	0.309917	0.974384	NGP, ITIH5, BIRC6	839	117	18082	0.552611	1	1	100
GOTERM_MF_DIRECT	GO:0030414~peptidase inhibitor activity	3	0.309917	0.980119	NGP, ITIH5, BIRC6	811	123	17446	0.524676	1	1	100
Annotation Cluster 134	Enrichment Score: 0.007425020470016426
Category	Term	Count	%	PValue	Genes	List Total	Pop Hits	Pop Total	Fold Enrichment	Bonferroni	Benjamini	FDR
UP_SEQ_FEATURE	domain:RRM	3	0.309917	0.971804	SRSF3, RBM44, CPSF7	826	116	18012	0.563956	1	1	100
UP_KEYWORDS	RNA-binding	17	1.7562	0.976681	EIF4E3, RNASEL, TRMU, RBM44, TDRD7, SNRPN, IGF2BP3, PDCD4, SRSF3, OASL1, CPSF7, STRBP, AKAP1, CPSF2, NOVA1, PUF60, RBM26	928	601	22680	0.691305	1	0.998121	100
INTERPRO	IPR000504:RNA recognition motif domain	6	0.619835	0.979733	SRSF3, RBM44, CPSF7, IGF2BP3, PUF60, RBM26	888	241	20594	0.57738	1	1	100
UP_SEQ_FEATURE	domain:RRM 1	3	0.309917	0.982584	IGF2BP3, PUF60, RBM26	826	128	18012	0.511085	1	1	100
UP_SEQ_FEATURE	domain:RRM 2	3	0.309917	0.982584	IGF2BP3, PUF60, RBM26	826	128	18012	0.511085	1	1	100
INTERPRO	IPR012677:Nucleotide-binding, alpha-beta plait	6	0.619835	0.994015	SRSF3, RBM44, CPSF7, IGF2BP3, PUF60, RBM26	888	281	20594	0.495191	1	1	100
SMART	SM00360:RRM	6	0.619835	0.994153	SRSF3, RBM44, CPSF7, IGF2BP3, PUF60, RBM26	550	229	10425	0.496626	1	1	100
Annotation Cluster 135	Enrichment Score: 0.007385948440472719
Category	Term	Count	%	PValue	Genes	List Total	Pop Hits	Pop Total	Fold Enrichment	Bonferroni	Benjamini	FDR
UP_SEQ_FEATURE	zinc finger region:C2H2-type 6	4	0.413223	0.972542	ZFP710, ZFP64, BCL6, ZEB2	826	152	18012	0.57385	1	1	100
UP_SEQ_FEATURE	zinc finger region:C2H2-type 5	5	0.516529	0.979625	ZFP710, ZBTB20, ZFP64, BCL6, ZEB2	826	194	18012	0.562018	1	1	100
UP_SEQ_FEATURE	zinc finger region:C2H2-type 4	4	0.413223	0.997411	ZFP710, ZBTB20, ZFP64, BCL6	826	215	18012	0.405699	1	1	100
Annotation Cluster 136	Enrichment Score: 5.271429439432422E-4
Category	Term	Count	%	PValue	Genes	List Total	Pop Hits	Pop Total	Fold Enrichment	Bonferroni	Benjamini	FDR
GOTERM_CC_DIRECT	GO:0005615~extracellular space	48	4.95868	0.996841	HMGB1, INSL3, CPM, IL16, S100A8, VPREB3, IL4RA, SORL1, S100A9, IGHG2C, GABBR1, RDX, OSTN, IGHM, ABCA3, ITGAM, DMXL2, EZR, SMPDL3A, CLCF1, DNAJC9, MS4A1, CFH, IL15RA, ANGPTL1, FLT3L, ENTPD1, GCNT1, SPN, LTA, PLTP, CEACAM1, B4GALT1, NGP, PSAP, CD63, SOD1, ANXA2, RAB11FIP4, IFNAR2, PPIA, SEMA4F, IL12A, SEMA4B, BIVM, LRRK2, LRP2, PON3	871	1504	19662	0.720448	1	1	100
GOTERM_CC_DIRECT	GO:0005576~extracellular region	53	5.47521	0.999575	INSL3, IL9R, IL16, S100A8, CLSTN1, SORL1, S100A9, IGHM, SDC4, MAN2B2, SMPDL3A, CLCF1, CFH, ITIH5, IL15RA, LTA, CRISP3, GM128, NGP, LIFR, IFNAR2, CD59A, IL12A, HSD17B11, HMGB1, ADAMTS14, IL4RA, TXN1, OSTN, FTH1, IGSF10, CD2, FGL2, ANGPTL1, FLT3L, HSPA5, DKKL1, PLTP, B4GALT1, MGAT4A, PSAP, NID1, SOD1, CD63, ANXA2, NOTCH2, FCGR2B, PPIA, PTCH1, PDZD2, CYB5D2, MUC19, PON3	871	1753	19662	0.682501	1	1	100
UP_KEYWORDS	Secreted	42	4.33884	0.999948	HSD17B11, HMGB1, INSL3, IL9R, S100A8, IL16, IL4RA, SORL1, S100A9, TXN1, SDC4, OSTN, IGHM, IGSF10, MAN2B2, SMPDL3A, CLCF1, CFH, ITIH5, IL15RA, FGL2, ANGPTL1, FLT3L, DKKL1, LTA, PLTP, B4GALT1, MGAT4A, GM128, NGP, PSAP, LIFR, NID1, CD63, ANXA2, IFNAR2, FCGR2B, PPIA, IL12A, MUC19, CYB5D2, PON3	928	1685	22680	0.609178	1	1	100

## Sheet: (b) Metacore pathway maps
Supplementary Dataset 3
Functional analysis of differentially expressed genes in DP vs DN IgG1 memory B cells
(a) DAVID enriched gene ontology biological processes, (b) significantly modulated Metacore pathway maps, (c) significantly modulated Metacore process networks.
#	Maps	Total genes	Genes affected in data	pValue	Min FDR	p-value	FDR	Genes (Network objects) from data
1	Immune response_IL-4 signaling pathway	94	27	7.94523e-15	3.59038e-12	7.94523e-15	3.59038e-12	Syk, GSK3 alpha/beta, IL-2R gamma chain, JAK2, CDC42, AP-1, p38beta (MAPK11), PKC, IL4RA, c-Jun/Fra-2, JunD, JAK1, FKHR, IL-4R type I, PDE3B, PDK (PDPK1), PDE4, Fra-2, JAK3, p38 MAPK, Elk-1, JunD/Fra-2, MEK6(MAP2K6), Bcl-2, PI3K cat class IA (p110-delta), c-Jun, IP3 receptor
2	Immune response_IL-3 signaling via ERK and PI3K	102	28	8.99845e-15	3.59038e-12	8.99845e-15	3.59038e-12	Syk, GSK3 alpha/beta, Cyclin D2, RAP-1A, ITGB1, EGR1, JAK2, SGK3, CDC42, PI3K cat class IA, Calcineurin A (catalytic), SOS, E4BP4, Calmodulin, Slp76, Semaphorin 7A, alpha-4/beta-1 integrin, C3G, PDK (PDPK1), PDE4, TEC, Lyn, Elk-1, p90Rsk, VAV-1, Bcl-2, PI3K cat class IA (p110-delta), IP3 receptor
3	Immune response_B cell antigen receptor (BCR) pathway	110	28	7.30833e-14	1.94402e-11	7.30833e-14	1.94402e-11	Syk, GSK3 alpha/beta, Cyclin D2, EGR1, CDC42, LRRK1, Calcineurin A (catalytic), Calmodulin, BCAP, alpha-4/beta-1 integrin, K-RAS, FKHR, PDK (PDPK1), ETS1, Lyn, p38 MAPK, Btk, N-Ras, Elk-1, NF-AT2(NFATC1), VAV-1, IKK-beta, MEK6(MAP2K6), CD79B, PI3K cat class IA (p110-delta), VAV-2, IP3 receptor, BLNK
4	Immune response_M-CSF-receptor signaling pathway	81	22	8.93522e-12	1.78258e-09	8.93522e-12	1.78258e-09	Syk, Cyclin D2, RhoA, Pyk2(FAK2), ETS2, CDC42, Fyn, PI3K cat class IA, AP-1, Calmodulin, PKC, JAK1, PDK (PDPK1), GRAP2, Tcf(Lef), c-Myc, TSAD, ETS1, Elk-1, VAV-1, c-Jun, IP3 receptor
5	SLE genetic marker-specific pathways in B cells	100	24	1.80726e-11	2.88439e-09	1.80726e-11	2.88439e-09	Syk, IP3R1, Fc gamma RII beta, TACI(TNFRSF13B), BANK, PAX5, GRP78, TLR7, SOS, p67-phox, SOD1, PXK, Bcl-6, CD38, c-Myc, ETS1, Lyn, Btk, BAFF-R, VAV-1, Bcl-2, IP3 receptor, BLNK, BAFF(TNFSF13B)
6	Immune response_Fc epsilon RI pathway	55	17	2.28527e-10	3.03941e-08	2.28527e-10	3.03941e-08	Syk, PI3K cat class IA, Calcineurin A (catalytic), SOS, Calmodulin, Slp76, Lyn, p38 MAPK, Btk, Elk-1, VAV-1, IKK-beta, MEK6(MAP2K6), c-Jun, IP3 receptor, BLNK, MEK4(MAP2K4)
7	Reproduction_Gonadotropin-releasing hormone (GnRH) signaling	72	19	4.13258e-10	4.71114e-08	4.13258e-10	4.71114e-08	L-type Ca(II) channel, alpha 1C subunit, Pyk2(FAK2), EGR1, CDC42, AP-1, SOS, FosB/JunB, Calmodulin, NUR77, PLC-beta, JunB, Elk-1, Adenylate cyclase, p90Rsk, MEK6(MAP2K6), c-Jun, IP3 receptor, FosB, MEK4(MAP2K4)
8	T follicular helper cell dysfunction in SLE	90	21	5.93514e-10	5.92031e-08	5.93514e-10	5.92031e-08	CD84, CXCR5, Fyn, CD80, NTB-A, ICOS-L, PI3K cat class IA, KLF2, IFN-gamma receptor, SLAM, TLR7, IL-21 receptor, IL4RA, JAK1, FKHR, Bcl-6, A20, JAK3, BAFF-R, IKK-beta, BAFF(TNFSF13B)
9	Cell adhesion_Integrin inside-out signaling in T cells	74	19	6.89183e-10	6.11075e-08	6.89183e-10	6.11075e-08	RhoA, RAP-1A, ITGB1, JAK2, PI3K cat class IA, Slp76, CCR7, NCK2 (Grb4), ITGB2, alpha-4/beta-1 integrin, STK4, Vinculin, C3G, GRAP2, Cytohesin1, JAK3, VAV-1, CXCR4, PLC-beta2
10	Development_EPO-induced MAPK pathway	45	15	8.06576e-10	6.43648e-08	8.06576e-10	6.43648e-08	PAK3, Syk, RAP-1A, JAK2, SOS, SOS2, K-RAS, C3G, Lyn, Btk, N-Ras, Elk-1, VAV-1, c-Jun, IP3 receptor
11	G-protein signaling_Regulation of p38 and JNK signaling mediated by G-proteins	39	14	9.70154e-10	7.03803e-08	9.70154e-10	7.03803e-08	RhoA, Pyk2(FAK2), CDC42, PLC-beta, PI3K reg class IB (p101), p38 MAPK, Btk, VAV-1, MEK6(MAP2K6), c-Jun, VAV-2, BLNK, MEK4(MAP2K4), PRK1
12	Cell adhesion_Integrin inside-out signaling in neutrophils	77	19	1.43446e-09	9.53914e-08	1.43446e-09	9.53914e-08	Syk, RAP-1A, L-selectin, Slp76, alpha-M/beta-2 integrin, ITGB2, CD44, C3G, PDK (PDPK1), Cytohesin1, PI3K reg class IB (p101), PSGL-1, Lyn, p38 MAPK, Btk, IP3 receptor, PREX1, IL8RB, PLC-beta2
13	Immune response_PIP3 signaling in B lymphocytes	42	14	2.98806e-09	1.83421e-07	2.98806e-09	1.83421e-07	Syk, Fc gamma RII beta, PI3K cat class IA, BCAP, PLC-beta, PDK (PDPK1), PI3K reg class IB (p101), TEC, Lyn, Btk, p90Rsk, VAV-1, IP3 receptor, PREX1
14	Dysregulation of germinal center response in SLE	65	17	4.05719e-09	2.3126e-07	4.05719e-09	2.3126e-07	CXCR5, Fc gamma RII beta, TACI(TNFRSF13B), IL-15RA, AID, TLR7, IL-21 receptor, CD21, alpha-4/beta-1 integrin, JAK1, IL-4R type I, Bcl-6, RGS13, JAK3, CD79B, PI3K cat class IA (p110-delta), BAFF(TNFSF13B)
15	Immune response_Generation of memory CD4+ T cells	37	13	5.29312e-09	2.81594e-07	5.29312e-09	2.81594e-07	L-selectin, CD80, IL-15RA, AP-1, CCR7, IL4RA, JAK1, CD44, FKHR, IL-4R type I, JAK3, NF-AT2(NFATC1), Bcl-2
16	Oxidative stress_Activation of NADPH oxidase	59	16	6.58805e-09	3.28579e-07	6.58805e-09	3.28579e-07	TRIO, PI3K cat class IA, VAV-3, PI3K reg (p87-gamma), PKC, p67-phox, PLC-beta, PDK (PDPK1), PI3K reg class IB (p101), p114-RhoGEF, p38 MAPK, VAV-1, gp91-phox, VAV-2, IP3 receptor, PREX1
17	Development_Thrombopoietin-regulated cell processes	46	14	1.14171e-08	5.3593e-07	1.14171e-08	5.3593e-07	GSK3 alpha/beta, RAP-1A, JAK2, p90RSK2(RPS6KA3), Fyn, PI3K cat class IA, SOS, FKHR, C3G, PDK (PDPK1), c-Myc, Elk-1, VAV-1, c-Jun
18	Immune response_ICOS signaling pathway in T-helper cell	63	16	1.85112e-08	7.92135e-07	1.85112e-08	7.92135e-07	PAK3, CXCR5, RhoA, CDC42, ICOS-L, PI3K cat class IA, AP-1, KLF2, Calcineurin A (catalytic), Calmodulin, FKHR, Bcl-6, NF-AT2(NFATC1), VAV-1, c-Jun, IP3 receptor
19	B cell signaling in hematological malignancies	80	18	1.88604e-08	7.92135e-07	1.88604e-08	7.92135e-07	Syk, Cyclin D2, TACI(TNFRSF13B), JAK2, CD72, CD20, Bcl-6, PDK (PDPK1), CD38, Lyn, Btk, BAFF-R, IKK-beta, CD79B, Bcl-2, PI3K cat class IA (p110-delta), IP3 receptor, BAFF(TNFSF13B)
20	Immune response _IFN gamma signaling pathway	56	15	2.36592e-08	8.99048e-07	2.36592e-08	8.99048e-07	RAP-1A, Pyk2(FAK2), JAK2, PI3K cat class IA, IFN-gamma receptor, Calmodulin, MCM5, JAK1, C3G, PDK (PDPK1), c-Myc, p38 MAPK, AFAP, MEK6(MAP2K6), IP3 receptor
21	Immune response_CD28 signaling	56	15	2.36592e-08	8.99048e-07	2.36592e-08	8.99048e-07	Fyn, CD80, PI3K cat class IA, Calcineurin A (catalytic), Calmodulin, Slp76, GRAP2, p38 MAPK, NF-AT2(NFATC1), VAV-1, IKK-beta, NF-AT, c-Jun, IP3 receptor, MEK4(MAP2K4)
22	Immune response_IL-3 signaling via JAK/STAT, p38, JNK and NF-kB	93	19	4.0582e-08	1.47202e-06	4.0582e-08	1.47202e-06	CD69, Ephrin-B1, Cyclin D2, KSR, TACI(TNFRSF13B), ITGB1, JAK2, PI3K cat class IA, DHA2, JAK1, Bcl-6, c-Myc, Lyn, JAK3, p38 MAPK, SPECC1, IKK-beta, Bcl-2, MEK4(MAP2K4)
23	Immune response_NF-AT in immune response	51	14	4.9631e-08	1.6969e-06	4.9631e-08	1.6969e-06	Syk, GSK3 alpha/beta, CD80, PI3K cat class IA, Calcineurin A (catalytic), Calmodulin, Slp76, Lyn, Btk, VAV-1, IKK-beta, NF-AT, IP3 receptor, BLNK
24	Immune response_Immunological synapse formation	59	15	5.10347e-08	1.6969e-06	5.10347e-08	1.6969e-06	RAP-1A, CDC42, Fyn, CD80, PI3K cat class IA, Slp76, ITGB2, Vinculin, C3G, Cytohesin1, PI3K reg class IB (p101), CD2, VAV-1, CXCR4, IP3 receptor
25	Immune response_IL-5 signaling via PI3K, MAPK and NF-kB	77	17	6.34113e-08	2.02409e-06	6.34113e-08	2.02409e-06	Syk, Fc gamma RII beta, Fyn, PI3K cat class IA, AP-1, SOS, alpha-M/beta-2 integrin, ITGB2, Calpain 1(mu), IL5RA, ITGAM, PDK (PDPK1), Lyn, p38 MAPK, Btk, c-Jun, MEK4(MAP2K4)
26	Development_SDF-1 signaling in hematopoietic stem cell homing	38	12	8.16411e-08	2.50575e-06	8.16411e-08	2.50575e-06	RhoA, RAP-1A, Pyk2(FAK2), JAK2, CDC42, PI3K cat class IA, alpha-4/beta-1 integrin, C3G, PDK (PDPK1), Lyn, VAV-1, CXCR4
27	Immune response_IL-2 activation and signaling pathway	48	13	1.78955e-07	5.28912e-06	1.78955e-07	5.28912e-06	Syk, IL-2R gamma chain, EGR1, PI3K cat class IA, AP-1, Calcineurin A (catalytic), SOS, SMAD3, JAK1, PDK (PDPK1), c-Myc, JAK3, Elk-1
28	Immune response_IL-6 signaling pathway via MEK/ERK and PI3K/AKT cascades	74	16	2.11405e-07	6.02503e-06	2.11405e-07	6.02503e-06	EGR1, JAK2, PI3K cat class IA, SOS, JAK1, JunB, K-RAS, FKHR, PDK (PDPK1), TEC, Btk, N-Ras, Elk-1, VAV-1, c-Jun, IP3 receptor
29	Apoptosis and survival_NGF/ TrkA PI3K-mediated signaling	77	16	3.77547e-07	1.03891e-05	3.77547e-07	1.03891e-05	TRIO, RhoA, RAP-1A, CDC42, PI3K cat class IA, PARD3, Calcineurin A (catalytic), SOS, VAV-3, Calmodulin, FKHR, PDK (PDPK1), APC protein, Bcl-2, VAV-2, PREX1
30	Development_Flt3 signaling	44	12	4.92466e-07	1.2677e-05	4.92466e-07	1.2677e-05	CDC42, Fyn, PI3K cat class IA, SOS, PDK (PDPK1), FLT3 ligand, p38 MAPK, p90Rsk, VAV-1, MEK6(MAP2K6), c-Jun, MEK4(MAP2K4)
31	Immune response_CRTH2 signaling in Th2 cells	44	12	4.92466e-07	1.2677e-05	4.92466e-07	1.2677e-05	Calcineurin A (catalytic), Calmodulin, PKC, alpha-M/beta-2 integrin, PLC-beta, ITGB2, ITGAM, PDK (PDPK1), PI3K reg class IB (p101), Adenylate cyclase, NF-AT2(NFATC1), IP3 receptor
32	Development_c-Kit ligand signaling pathway during hemopoiesis	61	14	5.62688e-07	1.4032e-05	5.62688e-07	1.4032e-05	Pyk2(FAK2), JAK2, Fyn, PI3K cat class IA, SOS, PDK (PDPK1), GRAP2, TEC, Lyn, Elk-1, p90Rsk, VAV-1, CXCR4, IP3 receptor
33	Inhibition of neutrophil migration by proresolving lipid mediators in COPD	71	15	6.98195e-07	1.68836e-05	6.98195e-07	1.68836e-05	L-selectin, Calmodulin, PKC, alpha-M/beta-2 integrin, ITGB2, Vinculin, PI3K reg class IB (p101), p38 MAPK, VAV-1, c-Jun, IP3 receptor, PREX1, IL8RB, VIL2 (ezrin), PLC-beta2
34	Immune response_MIF-induced cell adhesion, migration and angiogenesis	46	12	8.34387e-07	1.95835e-05	8.34387e-07	1.95835e-05	RhoA, PI3K cat class IA, AP-1, alpha-4/beta-1 integrin, CD44, PDK (PDPK1), p38 MAPK, VAV-1, CXCR4, c-Jun, MEK4(MAP2K4), IL8RB
35	Blood coagulation_GPVI-dependent platelet activation	55	13	9.97868e-07	2.27388e-05	9.97868e-07	2.27388e-05	Syk, RhoA, RAP-1A, CDC42, Fyn, VAV-3, Slp76, GRAP2, ITGB3, Lyn, Btk, VAV-1, IP3 receptor
36	Apoptosis and survival_APRIL and BAFF signaling	39	11	1.02581e-06	2.27388e-05	1.02581e-06	2.27388e-05	TACI(TNFRSF13B), Calcineurin A (catalytic), RelB (NF-kB subunit), CD21, CD23, BAFF-R, NF-AT2(NFATC1), IKK-beta, Bcl-2, MEK4(MAP2K4), BAFF(TNFSF13B)
37	Development_PIP3 signaling in cardiac myocytes	47	12	1.07377e-06	2.31586e-05	1.07377e-06	2.31586e-05	GSK3 alpha/beta, CDC42, PI3K cat class IA, PARD3, PTP-1B, SOS, PDK (PDPK1), PI3K reg class IB (p101), c-Myc, Insulin receptor, p90Rsk, Cyclin D
38	Chemotaxis_Leukocyte chemotaxis	74	15	1.22377e-06	2.53925e-05	1.22377e-06	2.53925e-05	RhoA, RAP-1A, ITGB1, CDC42, CD80, CCR7, ITGB2, alpha-4/beta-1 integrin, C3G, PDK (PDPK1), Cytohesin1, VAV-1, CXCR4, IP3 receptor, PLC-beta2
39	Immune response_CD40 signaling	65	14	1.2842e-06	2.53925e-05	1.2842e-06	2.53925e-05	Cyclin D2, JAK2, CD80, PI3K cat class IA, CD23, PDK (PDPK1), Lyn, A20, JAK3, p38 MAPK, IKK-beta, TNF-beta, c-Jun, MEK4(MAP2K4)
40	Muscle contraction_Regulation of eNOS activity in endothelial cells	65	14	1.2842e-06	2.53925e-05	1.2842e-06	2.53925e-05	ETS2, CAT-1 (SLC7A1), PI3K cat class IA, AP-1, KLF2, Calmodulin, PLC-beta, Dynamin-2, HIF1A, ETS1, Elk-1, c-Jun, IP3 receptor, FosB
41	Development_VEGF signaling via VEGFR2 - generic cascades	84	16	1.30463e-06	2.53925e-05	1.30463e-06	2.53925e-05	RhoA, CDC42, Fyn, PI3K cat class IA, Calcineurin A (catalytic), SOS, PKC, Vinculin, PDK (PDPK1), TSAD, p38 MAPK, NF-AT2(NFATC1), IKK-beta, TCF7L2 (TCF4), c-Jun, IP3 receptor
42	Neurogenesis_NGF/ TrkA MAPK-mediated signaling	105	18	1.44261e-06	2.74096e-05	1.44261e-06	2.74096e-05	RAP-1A, EGR1, AP-1, SOS, Calmodulin, NUR77, JunB, K-RAS, RGS2, C3G, p38 MAPK, N-Ras, Elk-1, p90Rsk, MEK6(MAP2K6), c-Jun, IP3 receptor, FosB
43	G-protein signaling_Ras family GTPases in kinase cascades (schema)	26	9	1.47712e-06	2.74125e-05	1.47712e-06	2.74125e-05	RAP-1A, CDC42, p38beta (MAPK11), K-RAS, p38 MAPK, N-Ras, Elk-1, c-Jun, MEK4(MAP2K4)
44	Immune response_IL-5 signaling via JAK/STAT	57	13	1.54563e-06	2.80321e-05	1.54563e-06	2.80321e-05	JAK2, c-IAP2, AID, E4BP4, Slp76, Semaphorin 7A, IL5RA, JAK1, JunB, Bcl-6, c-Myc, Bcl-2, c-Jun
45	Development_G-CSF signaling	49	12	1.74133e-06	3.08797e-05	1.74133e-06	3.08797e-05	JAK2, c-IAP2, PI3K cat class IA, SOS, JAK1, PDK (PDPK1), c-Myc, Lyn, p38 MAPK, CXCR4, Bcl-2, IL8RB
46	Immune response_CCR5 signaling in macrophages and T lymphocytes	58	13	1.90885e-06	3.24098e-05	1.90885e-06	3.24098e-05	Pyk2(FAK2), JAK2, Calcineurin A (catalytic), Calmodulin, JAK1, PDK (PDPK1), PI3K reg class IB (p101), JAK3, p38 MAPK, NF-AT2(NFATC1), c-Jun, IP3 receptor, MEK4(MAP2K4)
47	Role of B cells in SLE	58	13	1.90885e-06	3.24098e-05	1.90885e-06	3.24098e-05	Syk, Fc gamma RII beta, TACI(TNFRSF13B), CD80, ICOS-L, PI3K cat class IA, RelB (NF-kB subunit), Lyn, Btk, BAFF-R, Bcl-2, TNF-beta, BAFF(TNFSF13B)
48	IL-6 signaling in multiple myeloma	51	12	2.75188e-06	4.57501e-05	2.75188e-06	4.57501e-05	Cyclin D2, JAK2, PI3K cat class IA, SOS, JAK1, K-RAS, FKHR, Bcl-6, PDK (PDPK1), Lyn, N-Ras, c-Jun
49	Immune response_LTBR1 signaling	60	13	2.86966e-06	4.67345e-05	2.86966e-06	4.67345e-05	Syk, RAP-1A, PI3K cat class IA, G-protein alpha-15, Calmodulin, CRM1, PKC, PLC-beta, PDK (PDPK1), PI3K reg class IB (p101), Adenylate cyclase, IP3 receptor, PLC-beta2
50	Cytoskeleton remodeling_Hyaluronic acid/ CD44 signaling pathways	43	11	2.97201e-06	4.74333e-05	2.97201e-06	4.74333e-05	RhoA, IP3R1, CDC42, Fyn, SOS, RDX (radixin), Calmodulin, CD44, Dynamin-2, VAV-2, VIL2 (ezrin)

## Sheet: (c) Metacore process networks
Supplementary Dataset 3
Functional analysis of differentially expressed genes in DP vs DN IgG1 memory B cells
(a) DAVID enriched gene ontology biological processes, (b) significantly modulated Metacore pathway maps, (c) significantly modulated Metacore process networks.
#	Networks	Total genes	Genes affected in data	pValue	Min FDR	p-value	FDR	Genes (Network objects) from data
1	Proliferation_Lymphocyte proliferation	210	47	2.70335e-13	4.29832e-11	2.70335e-13	4.29832e-11	VAV-1, IL-21 receptor, IL-4R type I, IL-9 receptor, IL-2R gamma chain, TEC, ICOS-L, JAK3, CXCR4, Par-4, IL4RA, Fyn, IL5RA, STAT4, BAFF(TNFSF13B), Slp76, IL-15RA, Pyk2(FAK2), IL-12 alpha, CD80, SOS2, SOS, IP3 receptor, IP3R1, IKK-beta, IFNAR2, IL9R, Calcineurin A (catalytic), NF-AT2(NFATC1), Calmodulin, Syk, Ephrin-B1, CD30(TNFRSF8), NCK2 (Grb4), TNF-beta, JAK1, GRAP2, c-Jun, CD43, BAFF-R, MEK4(MA…
2	Immune response_BCR pathway	137	33	1.42503e-10	1.1329e-08	1.42503e-10	1.1329e-08	VAV-1, AP-1, PDK (PDPK1), Fyn, Bcl-6, IQGAP1, Bcl-2, CD21, Elk-1, CD79B, SOS, Lyn, IP3 receptor, IKK-beta, Calcineurin A (catalytic), NF-AT, NF-AT2(NFATC1), Calmodulin, Syk, CD72, Fc gamma RII beta, CDC42, GSK3 alpha/beta, NF-AT5, BCAP, c-Jun, BLNK, Cyclin D2, VAV-2, Btk, EGR1, PI3K cat class IA (p110-delta), PI3K cat class IA
3	Immune response_Phagocytosis	222	41	4.99246e-09	2.64601e-07	4.99246e-09	2.64601e-07	alpha-M/beta-2 integrin, ITGB2, VAV-1, ERM proteins, VIL2 (ezrin), Vinculin, Myosin I, MyHC, Myosin Va, Slp76, MARCKS, IL-15RA, RDX (radixin), gp91-phox, Pyk2(FAK2), CD21, Lyn, IP3 receptor, IKK-beta, RhoA, PLC-beta, PLC-beta2, Syk, Adenosine A2a receptor, Fc gamma RII beta, ITGB1, CD23, CDC42, CD63, p67-phox, p38 MAPK, p38gamma (MAPK12), p38beta (MAPK11), MELC, c-Jun, BLNK, Fc epsilon RI beta, B…
4	Cell adhesion_Leucocyte chemotaxis	204	38	1.4649e-08	5.82297e-07	1.4649e-08	5.82297e-07	IL8RB, Galpha(i)-specific peptide GPCRs, Galpha(q)-specific peptide GPCRs, PI3K reg class IB (p101), alpha-M/beta-2 integrin, ITGB2, VAV-1, Vinculin, CXCR4, C3G, PDK (PDPK1), Fyn, Slp76, RAP-1A, Pyk2(FAK2), CD2, CD80, alpha-4/beta-1 integrin, IP3 receptor, Calmodulin, RhoA, Cytohesin1, PLC-beta, PLC-beta2, ITGB1, CDC42, CCR7, CXCR5, TRIO, GRAP2, CCBP2 (CCR9), Btk, S1P1 receptor, Galpha(i)-specifi…
5	Immune response_IL-5 signalling	38	14	1.07287e-07	3.41173e-06	1.07287e-07	3.41173e-06	C3G, PDK (PDPK1), Bcl-2, RAP-1A, SOS, Lyn, Syk, c-Myc, JAK1, c-Jun, JunB, JAK2, Btk, PI3K cat class IA
6	Development_Hemopoiesis, Erythropoietin pathway	136	28	1.41077e-07	3.73854e-06	1.41077e-07	3.73854e-06	VAV-1, K-RAS, C3G, AP-1, PDK (PDPK1), Bcl-2, RAP-1A, Elk-1, N-Ras, SOS2, SOS, Lyn, IP3 receptor, IKK-beta, Calmodulin, Syk, c-Myc, p38 MAPK, p38gamma (MAPK12), p38beta (MAPK11), c-Jun, JAK2, PAK3, Cyclin D, Cyclin D2, Btk, PI3K cat class IA (p110-delta), PI3K cat class IA
7	Apoptosis_Anti-Apoptosis mediated by external signals via MAPK and JAK/STAT	179	33	1.73982e-07	3.95188e-06	1.73982e-07	3.95188e-06	PI3K reg class IB (p101), VAV-1, JAK3, c-IAP1, PDK (PDPK1), Fyn, FLT3 ligand, Bcl-2, IL-15RA, c-IAP2, Elk-1, SOS, Lyn, IP3 receptor, PLC-beta, Syk, c-Myc, Adenosine A2a receptor, CDC42, Fra-2, JunD, p38 MAPK, JAK1, c-Jun, JunB, MEK4(MAP2K4), p90Rsk, p90RSK2(RPS6KA3), JAK2, VAV-2, MEK6(MAP2K6), EGR1, PI3K cat class IA
8	Immune response_T helper cell differentiation	139	26	2.72432e-06	4.87376e-05	2.72432e-06	4.87376e-05	IL-21 receptor, IL-4R type I, JAK3, Fyn, STAT4, Slp76, RUNX3, Elk-1, CD80, SOS, IP3 receptor, IKK-beta, Calcineurin A (catalytic), NF-AT2(NFATC1), Calmodulin, Syk, TNF-beta, IFN-gamma receptor, GADD45 gamma, JAK1, p38beta (MAPK11), c-Jun, MEK4(MAP2K4), TLR7, JAK2, MEK6(MAP2K6)
9	Immune response_TCR signaling	174	30	2.75873e-06	4.87376e-05	2.75873e-06	4.87376e-05	ITGB2, VAV-1, ICOS-L, AP-1, Fyn, Slp76, MADD, Bcl-2, Elk-1, CD80, SOS, alpha-4/beta-1 integrin, IP3 receptor, IKK-beta, Calcineurin A (catalytic), NF-AT, NF-AT2(NFATC1), Calmodulin, RhoA, ITGB1, CDC42, p38 MAPK, p38gamma (MAPK12), p38beta (MAPK11), GRAP2, c-Jun, MKK4/7, MEK4(MAP2K4), MEK6(MAP2K6), PI3K cat class IA
10	Inflammation_IFN-gamma signaling	109	22	4.42205e-06	6.48307e-05	4.42205e-06	6.48307e-05	ITGB2, C3G, IFI16, AFAP, RAP-1A, Pyk2(FAK2), alpha-4/beta-1 integrin, DAF, IP3 receptor, IKK-beta, Calmodulin, c-Myc, MCM5, IFN-gamma receptor, p38 MAPK, JAK1, AIM2, JAK2, CIITA, MEK6(MAP2K6), PI3K cat class IA (p110-delta), PI3K cat class IA
11	Inflammation_Neutrophil activation	215	34	4.48514e-06	6.48307e-05	4.48514e-06	6.48307e-05	IL8RB, Galpha(i)-specific peptide GPCRs, alpha-M/beta-2 integrin, ITGB2, VAV-1, AP-1, G-protein alpha-15, MADD, gp91-phox, tBid, Bid, IP3 receptor, IKK-beta, RhoA, PLC-beta, PLC-beta2, CD63, TNF-beta, p67-phox, p38 MAPK, p38gamma (MAPK12), JAK1, p38beta (MAPK11), c-Jun, c-Jun/c-Jun, Adenylate cyclase type VII, Adenylate cyclase, Btk, PSGL-1, PI3K cat class IA (p110-delta), PI3K cat class IA, VAV-…
12	Development_Neurogenesis_Axonal guidance	230	35	7.84714e-06	0.000103975	7.84714e-06	0.000103975	Integrin, ITGB2, ERM proteins, PARD3, Fyn, GAS7, L-type Ca(II) channel, alpha 1C subunit, CRMP1, MYH9, MyHC, IQGAP1, RAP-1A, Semaphorin 7A, Elk-1, AHNAK, Calcyclin, PP1-cat, IP3 receptor, Calcineurin A (catalytic), Calmodulin, RhoA, PLC-beta, alpha-6/beta-1 integrin, ITGB1, Ephrin-B, Ephrin-B1, CDC42, TRIO, PCDHA6, Ryanodine receptor 2, MELC, Semaphorin 4B, p90RSK2(RPS6KA3), Plexin B2, PI3K cat c…
13	Inflammation_IL-4 signaling	115	22	1.10015e-05	0.000134556	1.10015e-05	0.000134556	IL-4R type I, JAK3, IL4RA, PDK (PDPK1), Bcl-6, Bcl-2, jBid, tBid, Bid, Elk-1, CD80, SOS, CD20, IKK-beta, CD72, CD23, JAK1, c-Jun, JAK2, Fc epsilon RI beta, PI3K cat class IA (p110-delta), PI3K cat class IA
14	Inflammation_Amphoterin signaling	118	22	1.68737e-05	0.000191637	1.68737e-05	0.000191637	alpha-M/beta-2 integrin, ITGB2, Calgranulin A, Calgranulin B, AP-1, MyHC, IL-12 alpha, Elk-1, IKK-beta, RhoA, CDC42, c-Jun/Fra-2, HMGB1, p38 MAPK, p38gamma (MAPK12), p38beta (MAPK11), MELC, c-Jun, c-Jun/c-Jun, PI3K cat class IA (p110-delta), PI3K cat class IA, ITGAM
15	Inflammation_TREM1 signaling	145	25	1.87961e-05	0.000199238	1.87961e-05	0.000199238	ITGB2, PDK (PDPK1), jBid, tBid, Bid, Elk-1, SOS, ITGA4, IP3 receptor, IKK-beta, Calcineurin A (catalytic), NF-AT, NF-AT2(NFATC1), Syk, ITGB1, HMGB1, p38 MAPK, p38gamma (MAPK12), p38beta (MAPK11), c-Jun, Nod2 (CARD15), EGR1, PI3K cat class IA (p110-delta), PI3K cat class IA, ITGAM
16	Translation_Regulation of initiation	127	22	5.50959e-05	0.000495311	5.50959e-05	0.000495311	IL-2R gamma chain, Insulin receptor, PDK (PDPK1), Fyn, MNK2(GPRK7), IL-15RA, TGF-beta receptor type II, SOS2, SOS, MSK1/2 (RPS6KA5/4), PP1-cat alpha, PP1-cat, CDC42, GSK3 alpha/beta, GSK3 alpha, p38 MAPK, p38gamma (MAPK12), p38beta (MAPK11), MEK4(MAP2K4), MEK6(MAP2K6), PI3K cat class IA (p110-delta), PI3K cat class IA
17	Inflammation_NK cell cytotoxicity	164	26	5.78029e-05	0.000495311	5.78029e-05	0.000495311	IL-9 receptor, IL-2R gamma chain, Histone H1, Fyn, DAP10, Histone H3, Slp76, IL-15RA, EAT-2, Pyk2(FAK2), CD2, Bid, IL-12 alpha, SOS2, SOS, IP3 receptor, Calcineurin A (catalytic), NF-AT2(NFATC1), Calmodulin, Syk, ETS1, CD59, IFN-gamma receptor, JAK1, c-Jun, VAV-3
18	Cytoskeleton_Regulation of cytoskeleton rearrangement	183	28	5.80732e-05	0.000495311	5.80732e-05	0.000495311	VAV-1, ERM proteins, VIL2 (ezrin), PARD3, Vinculin, CAS-L, Ankyrin-G, MyHC, FGD3, RDX (radixin), RAP-1A, Adducin, PKC, Vimentin, SVIL, RhoA, Alpha adducin, CDC42, Galpha(i)-specific amine GPCRs, TRIO, CD44, MELC, ARPC5, CD43, VAV-2, VAV-3, Tubulin beta, PREX1
19	Inflammation_IgE signaling	137	23	6.22985e-05	0.000495311	6.22985e-05	0.000495311	VAV-1, Slp76, Elk-1, SOS, Lyn, IP3 receptor, IKK-beta, Calcineurin A (catalytic), NF-AT, NF-AT2(NFATC1), Calmodulin, PLC-beta, PLC-beta2, Syk, p38 MAPK, c-Jun, MKK4/7, BLNK, Fc epsilon RI beta, Btk, MEK6(MAP2K6), PI3K cat class IA (p110-delta), PI3K cat class IA
20	Cell cycle_G1-S Interleukin regulation	128	22	6.23032e-05	0.000495311	6.23032e-05	0.000495311	IL-4R type I, JAK3, AP-1, PDK (PDPK1), Elk-1, N-Ras, SOS2, SOS, RelB (NF-kB subunit), IKK-beta, c-Myc, DP1, GSK3 alpha/beta, JAK1, c-Jun, c-Jun/c-Jun, JunB, MEK4(MAP2K4), Cyclin D, Cyclin D2, PI3K cat class IA (p110-delta), PI3K cat class IA
21	Cell adhesion_Integrin-mediated cell-matrix adhesion	214	31	6.8839e-05	0.000521209	6.8839e-05	0.000521209	Integrin, alpha-M/beta-2 integrin, ITGB2, VAV-1, ERM proteins, VIL2 (ezrin), Vinculin, ITGB3, Fyn, MyHC, RDX (radixin), SOS, alpha-4/beta-1 integrin, ITGA4, ALPHA-PIX, PINCH, RhoA, c-Myc, Syndecan-4, alpha-6/beta-1 integrin, ITGB1, CDC42, NCK2 (Grb4), TRIO, MELC, c-Jun, Tcf(Lef), ITGA6, PI3K cat class IA (p110-delta), PI3K cat class IA, Tubulin beta
22	Cytoskeleton_Actin filaments	176	27	7.50414e-05	0.000542345	7.50414e-05	0.000542345	Annexin II, ERM proteins, VIL2 (ezrin), Vinculin, CAS-L, Ankyrin-G, Fyn, Myosin I, MYH9, MyHC, Myosin Va, Tropomyosin-1, Tropomyosin, RDX (radixin), Fascin, Formin, SVIL, RhoA, CDC42, ABI2, Annexin VI, Troponin I, fast skeletal muscle, Tropomyosin-4, CD44, MELC, ARPC5, TRIPs
23	Signal transduction_WNT signaling	177	27	8.29019e-05	0.00055781	8.29019e-05	0.00055781	TGF-beta receptor type II, IP3 receptor, Vimentin, Calcineurin A (alpha), Calcineurin A (catalytic), APC protein, NF-AT, NF-AT2(NFATC1), Calmodulin, RhoA, PLC-beta, PLC-beta2, c-Myc, p38 MAPK, p38gamma (MAPK12), Casein kinase I gamma-3, Casein kinase I, CD44, p38beta (MAPK11), c-Jun, Adenylate cyclase, MEK4(MAP2K4), Tcf(Lef), TCF7L2 (TCF4), Cyclin D2, MEK6(MAP2K6), TCF7 (TCF1)
24	Inflammation_IL-2 signaling	104	19	8.41977e-05	0.00055781	8.41977e-05	0.00055781	JAK3, AP-1, Bcl-2, Elk-1, SOS, IP3 receptor, IKK-beta, Thy-1, Calcineurin A (catalytic), NF-AT, NF-AT2(NFATC1), Syk, CD63, p38 MAPK, JAK1, c-Jun, Cyclin D2, PI3K cat class IA (p110-delta), PI3K cat class IA
25	Muscle contraction_Nitric oxide signaling in the cardiovascular system	124	21	0.000113571	0.000722311	0.000113571	0.000722311	KLF2, ETS2, AP-1, FosB, L-type Ca(II) channel, alpha 1C subunit, Elk-1, CAT-1 (SLC7A1), PP1-cat, IP3 receptor, Calcineurin A (catalytic), HIF1A, NF-AT2(NFATC1), Calmodulin, PLC-beta, PLC-beta2, ETS1, Beta-2 adrenergic receptor, Dynamin-2, Ryanodine receptor 2, c-Jun, PI3K cat class IA
26	Proliferation_Positive regulation cell proliferation	221	30	0.000292455	0.00178848	0.000292455	0.00178848	IL8RB, Galpha(i)-specific peptide GPCRs, IL-9 receptor, AP-1, LIFR, PDK (PDPK1), Bcl-6, FLT3 ligand, G-protein alpha-15, RAP-1A, RUNX3, MTG16 (CBFA2T3), Pyk2(FAK2), SOS2, SOS, CSDA, RhoA, c-Myc, ITGB1, ID2, CDC42, Galpha(i)-specific amine GPCRs, SLAM, JAK1, c-Jun, MEK4(MAP2K4), JAK2, PI3K cat class IA (p110-delta), PI3K cat class IA, SMAD3
27	Signal Transduction_TGF-beta, GDF and Activin signaling	154	23	0.000377666	0.00222403	0.000377666	0.00222403	Integrin, VAV-1, AP-1, Pyk2(FAK2), TGF-beta receptor type II, PKC, IP3 receptor, HIF1A, Calmodulin, RhoA, PLC-beta, PLC-beta2, c-Myc, SIP1 (ZFHX1B), c-Jun/Fra-2, JunD, p38 MAPK, c-Jun, Cyclin D2, RUNX2, MEK6(MAP2K6), PI3K cat class IA, SMAD3
28	Development_Regulation of angiogenesis	222	29	0.000698808	0.00396823	0.000698808	0.00396823	HOXA3, IL8RB, Galpha(i)-specific peptide GPCRs, Galpha(q)-specific peptide GPCRs, Annexin II, CXCR4, PDK (PDPK1), PTCH1, Patched, FKHR, TGF-beta receptor type II, SOS, ITGA4, RelB (NF-kB subunit), PKC, IP3 receptor, HIF1A, PRK1, PLC-beta, c-Myc, ITGB1, Ephrin-B, JAK2, SREBP1 (nuclear), SREBP1 (Golgi membrane), SREBP1 precursor, PI3K cat class IA, SMAD3, CEACAM1
29	Apoptosis_Anti-Apoptosis mediated by external signals by Estrogen	95	16	0.000775054	0.00424943	0.000775054	0.00424943	c-IAP1, PDK (PDPK1), L-type Ca(II) channel, alpha 1C subunit, SOD1, Bcl-2, c-IAP2, gp91-phox, Elk-1, SOS, PLC-beta2, c-Myc, p67-phox, c-Jun, Thioredoxin, MEK4(MAP2K4), PI3K cat class IA
30	Development_EMT_Regulation of epithelial-to-mesenchymal transition	225	29	0.000869391	0.00460777	0.000869391	0.00460777	ITGB3, AP-1, PDK (PDPK1), Tropomyosin-1, Bcl-2, Elk-1, TGF-beta receptor type II, SOS, PINCH, IKK-beta, Vimentin, HIF1A, NF-AT2(NFATC1), RhoA, ITGB1, ETS1, ID2, CDC42, SIP1 (ZFHX1B), p38 MAPK, JAK1, c-Jun, MEK4(MAP2K4), p90Rsk, JAK2, MEK6(MAP2K6), EGR1, PI3K cat class IA, SMAD3
31	Development_Skeletal muscle development	144	21	0.000922126	0.00463038	0.000922126	0.00463038	L-type Ca(II) channel, alpha 1C subunit, MyHC, Tropomyosin-1, Tropomyosin, SCN4A(SkM1), HDAC9, Histone deacetylase class II, Nav1.6, Calmodulin, SVIL, RhoA, Myotrophin, ITGB1, Troponin I, fast skeletal muscle, Tropomyosin-4, HDAC7, p38 MAPK, p38gamma (MAPK12), MYL4, MELC, SMAD3
32	Signal Transduction_Cholecystokinin signaling	106	17	0.000953234	0.00463038	0.000953234	0.00463038	Galpha(i)-specific peptide GPCRs, Galpha(q)-specific peptide GPCRs, Pyk2(FAK2), SOS2, SOS, MSK1/2 (RPS6KA5/4), IP3 receptor, Calmodulin, RhoA, PLC-beta, PLC-beta2, c-Myc, p38 MAPK, Adenylate cyclase type VII, Adenylate cyclase, p90RSK2(RPS6KA3), MEK6(MAP2K6)
33	Cell cycle_G1-S Growth factor regulation	195	26	0.000961023	0.00463038	0.000961023	0.00463038	AP-1, TGF-beta receptor type II, N-Ras, SOS2, SOS, RelB (NF-kB subunit), PKC, IKK-beta, CSDA, APC protein, c-Myc, DP1, GSK3 alpha/beta, c-Jun, c-Jun/c-Jun, JunB, MKK4/7, MEK4(MAP2K4), Tcf(Lef), TCF7L2 (TCF4), JAK2, Cyclin D, Cyclin D2, PI3K cat class IA (p110-delta), PI3K cat class IA, SMAD3
34	Inflammation_Jak-STAT Pathway	186	25	0.00106495	0.0049802	0.00106495	0.0049802	ITGB2, IL-21 receptor, IL-4R type I, IL-9 receptor, IL-2R gamma chain, JAK3, CXCR4, Insulin receptor, LIFR, Fyn, IL5RA, STAT4, IL-15RA, IL-12 alpha, Lyn, IL9R, Syk, TNF-beta, IFN-gamma receptor, JAK1, SOCS5, JAK2, IL10RA, PI3K cat class IA, IL21R
35	Cell adhesion_Platelet aggregation	158	22	0.00131433	0.0059708	0.00131433	0.0059708	P2Y12, ITGB2, VAV-1, MyHC, ENP1, Slp76, Pyk2(FAK2), Lyn, IP3 receptor, Calmodulin, RhoA, PLC-beta, PLC-beta2, Syk, PTP-1B, MELC, Adenylate cyclase type VII, Adenylate cyclase, VAV-2, PI3K cat class IA (p110-delta), PI3K cat class IA, VAV-3
36	Immune response_Phagosome in antigen presentation	243	30	0.00143749	0.00634894	0.00143749	0.00634894	alpha-M/beta-2 integrin, VAV-1, ERM proteins, VIL2 (ezrin), Vinculin, Slp76, RDX (radixin), Pyk2(FAK2), CD21, Lyn, IP3 receptor, IKK-beta, RhoA, PLC-beta, PLC-beta2, Syk, ITGB1, CD23, CDC42, HSP70, CD63, GRP78, p38 MAPK, p38gamma (MAPK12), p38beta (MAPK11), BLNK, Fc epsilon RI beta, Btk, PI3K cat class IA (p110-delta), PI3K cat class IA
37	Reproduction_FSH-beta signaling pathway	160	22	0.00155192	0.00666907	0.00155192	0.00666907	AP-1, Histone H3.3, Histone H3, FKHR, GRK5, Pyk2(FAK2), TGF-beta receptor type II, IP3 receptor, HIF1A, Calmodulin, c-Myc, p38 MAPK, c-Jun, Adenylate cyclase, p90Rsk, p90RSK2(RPS6KA3), Cyclin D, Cyclin D2, MEK6(MAP2K6), EGR1, PI3K cat class IA, SMAD3
38	Neurophysiological process_Corticoliberin signaling	49	10	0.00170094	0.00711708	0.00170094	0.00711708	L-type Ca(II) channel, alpha 1C subunit, NUR77, RAP-1A, Elk-1, IP3 receptor, Calmodulin, PLC-beta, JunD, Adenylate cyclase, EGR1
39	Development_Blood vessel morphogenesis	228	28	0.00221696	0.00903837	0.00221696	0.00903837	Galpha(i)-specific peptide GPCRs, Galpha(q)-specific peptide GPCRs, PDE, PDE7A, JAK3, DEP-1, CXCR4, PDK (PDPK1), FKHR, Elk-3, SOS, RelB (NF-kB subunit), Thy-1, PDE3B, HIF1A, RhoA, c-Myc, Galpha(q)-specific nucleotide-like GPCRs, Galpha(s)-specific nucleotide-like GPCRs, Adenosine A2a receptor, Galpha(i)-specific amine GPCRs, Notch, Angiopoietin 3, MEK4(MAP2K4), S1P1 receptor, Galpha(i)-specific E…
40	Reproduction_Gonadotropin regulation	199	25	0.00275954	0.0108947	0.00275954	0.0108947	FosB/JunB, AP-1, FosB, L-type Ca(II) channel, alpha 1C subunit, NUR77, Pyk2(FAK2), Elk-1, SOS, IP3 receptor, Calmodulin, PLC-beta, CDC42, ABCC4, p38 MAPK, c-Jun, c-Jun/c-Jun, JunB, Adenylate cyclase, MEK4(MAP2K4), p90Rsk, p90RSK2(RPS6KA3), JAK2, MEK6(MAP2K6), EGR1, PI3K cat class IA
41	Reproduction_Feeding and Neurohormone signaling	210	26	0.00280932	0.0108947	0.00280932	0.0108947	Galpha(i)-specific peptide GPCRs, Galpha(q)-specific peptide GPCRs, Integrin, Galpha(q)-specific Class A Orphan/other GPCRs, L-type Ca(II) channel, alpha 1C subunit, Histone H3, Bcl-2, Elk-1, TGF-beta receptor type II, SOS, Lyn, HIF1A, Calmodulin, LRP2 (Megalin), PLC-beta, c-Myc, alpha-6/beta-1 integrin, HSP70, B4GT1, JAK1, CD44, c-Jun, JAK2, Cyclin D2, Stathmin, PI3K cat class IA
42	Apoptosis_Anti-Apoptosis mediated by external signals via PI3K/AKT	233	28	0.00304604	0.0115315	0.00304604	0.0115315	IL8RB, PI3K reg class IB (p101), IL-4R type I, JAK3, c-IAP1, Insulin receptor, PDK (PDPK1), Fyn, Bcl-6, FLT3 ligand, DAP10, FKHR, Bcl-2, IL-15RA, c-IAP2, CD21, Caspase-2, CD80, SOS, Syk, Beta-2 adrenergic receptor, BSF-3 (cardiotrophin-like cytokine), JAK1, JunB, Adenylate cyclase type VII, Adenylate cyclase, JAK2, PI3K cat class IA
43	Apoptosis_Endoplasmic reticulum stress pathway	89	14	0.00314682	0.0116359	0.00314682	0.0116359	HERP, ATF-4, NUR77, Bcl-2, tBid, Bid, Calpain 1(mu), PP1-cat alpha, PP1-cat, IP3R1, Calcineurin A (catalytic), GRP78, c-Jun, MEK4(MAP2K4)
44	Cell adhesion_Cadherins	180	23	0.00323498	0.01169	0.00323498	0.01169	PEZ, Vinculin, Prr1, DEP-1, DLG5(P-dlg), Fyn, PDZK3, IQGAP1, RAP-1A, Formin, PP1-cat alpha, PP1-cat, PKC, APC protein, RhoA, ITGB1, CDC42, PTP-1B, Casein kinase I, PCDHA6, Tcf(Lef), VAV-2, PI3K cat class IA
45	Cell adhesion_Integrin priming	110	16	0.00372544	0.0131632	0.00372544	0.0131632	PI3K reg class IB (p101), Integrin, ITGB2, ITGB3, CXCR4, SOS2, SOS, alpha-4/beta-1 integrin, IP3 receptor, Calmodulin, Cytohesin1, PLC-beta, PLC-beta2, ITGB1, PI3K cat class IA (p110-delta), PI3K cat class IA
46	Apoptosis_Anti-apoptosis mediated by external signals via NF-kB	111	16	0.0040817	0.0141085	0.0040817	0.0141085	PI3K reg class IB (p101), c-IAP1, PDK (PDPK1), Bcl-6, BAFF(TNFSF13B), Bcl-2, IL-15RA, c-IAP2, SOS, IKK-beta, c-Myc, CD30(TNFRSF8), Adenylate cyclase, p90Rsk, PI3K cat class IA, TACI(TNFRSF13B)
47	Apoptosis_Death Domain receptors & caspases in apoptosis	123	17	0.00484825	0.0164015	0.00484825	0.0164015	DR6(TNFRSF21), TAX1BP1, c-IAP1, Par-4, Birc6, PDCD6, CARD6, c-IAP2, Caspase-2, TRIM35, CD30(TNFRSF8), TNF-beta, A20, TOSO, Nod2 (CARD15), Btk, NOL3
48	Neurophysiological process_Circadian rhythm	76	12	0.005872	0.019451	0.005872	0.019451	RAP-1A, CRY1, IP3 receptor, Calmodulin, PLC-beta, TIM, c-Jun, JunB, DEC2, p90Rsk, EGR1, DEC1 (Stra13)
49	Inflammation_IL-10 anti-inflammatory response	87	13	0.00679725	0.0220564	0.00679725	0.0220564	IL-12 alpha, IKK-beta, c-Myc, p38 MAPK, p38gamma (MAPK12), JAK1, p38beta (MAPK11), Cyclin D, Cyclin D2, MEK6(MAP2K6), IL10RA, PI3K cat class IA (p110-delta), PI3K cat class IA
50	Reproduction_Progesterone signaling	214	25	0.00714042	0.0227065	0.00714042	0.0227065	JDP2, Galpha(q)-specific peptide GPCRs, CLIC4, AP-1, HSD11B1, SOS, IP3 receptor, MST3, PDE3, PDE3B, Calmodulin, RhoA, PLC-beta, c-Myc, GNPI, SLK, HOXA5, Dynein 1, cytoplasmic, heavy chain, c-Jun, Adenylate cyclase, Tcf(Lef), p90Rsk, MEK6(MAP2K6), PI3K cat class IA, UNC45A
